# Supplementary material for: Daily rhythms, light exposure and social jetlag correlate with demographic characteristics and health in a nationally representative survey
Source: Sci Rep. 2023 Jul 29;13:12287. doi: 10.1038/s41598-023-39011-x (PMC10387097; doi:10.1038/s41598-023-39011-x)
Supplement: Supplementary file 3 — Supplementary Information 3. [file 41598_2023_39011_MOESM3_ESM.csv]

SORSZÁM;KÉRDEZÉSIDEJEKEZDETE;KÉRDEZÉSELKÉSZÜLTÉNEKDÁTUMA;Suly_7000;Adatfelvétel hópja;Álmosság_pre;Álmosság_post;Álmosság_post-pre;MSFsc;kizaras;msfsc_spss;msfsc_éjfélkezelés;SJLrel;SJL;LEweek;SDweek;kezdo_ido;vege_ido;Suly_2000;technikai_3;technikai_2;technikai_1;nem;sz_év;csal;isk_vég;irszám;település;álmosság_pre;covid_munka;covid_munka1;covid_munka2;covid_munka3;covid_munka4;covid_munka5;covi…
1000;2021.08.24 15:16;2021.08.24 15:59;1.217077538;augusztus;7;2;-5;3:32:30;1;3:32:30 de.;1.14757;0.046875;1:07:30 de.;2:00:00 de.;8:55:00;0.636111111;3:59:00 du.; ; ; ;1;2;1980;3;6;4300;1978;7;0; ; ; ; ; ; ; ; ; ; ;2; ; ;2; ;5;70;158;3; ;4;4;3;4;4;4;0; ;0;0;0;2;0;0;0;0;0;0;0;0;0;0;0;0;0;0;0;0;0; ; ;0;0; ; ;0;0;0;0;2;0;0;0;0;0;0; ; ; ; ; ; ;0;1;0;1;0;0;0;0;0; ;0;0;4;0;0;0;1;0;1;0;0;0;0;2;1;2;1;2;…
1001;2021.08.07 18:33;2021.08.07 19:33;0.989527207;augusztus;1;1;0;3:25:43;1;3:25:43 de.;1.14286;0.055555556;1:20:00 de.;3:34:17 de.;8:11:26;0.772916667;7:33:00 du.; ; ; ;1;2;1980;3;6;1031;395;1;0; ; ; ; ; ; ; ; ; ; ;2; ; ;1; ;4;52;170;3; ;4;4;4;4;4;4;0; ;0;0;0;0;0;0;0;0;0;0;0;0;0;0;0;0;0;0;0;0;0; ; ;0;0; ; ;0;0;0;0;0;0;0;0;0;0;0; ; ; ; ; ; ;0;1;0;0;0;0;0;0;0; ;0;0;4;1;0;0;0;0;0;0;0;0;0;2;2;2;2;2…
1002;2021.08.07 14:05;2021.08.07 15:07;0.409346061;augusztus;1;1;0;2:05:00;1;2:05:00 de.;1.08681;0.03125;12:45:00 de.;;7:50:00;0.586805556;3:07:00 du.; ; ; ;1;2;1980;3;5;1031;395;1;0; ; ; ; ; ; ; ; ; ; ;2; ; ;14; ;4;75;168;2; ;3;3;3;3;2;3;0; ;0;0;0;0;0;0;0;0;0;0;0;0;0;0;0;0;0;0;0;0;0; ; ;0;0; ; ;0;0;0;0;0;0;0;0;0;0;0; ; ; ; ; ; ;0;1;0;0;0;0;0;0;0; ;0;0;4;1;0;0;0;0;0;0;0;0;0;2;2;2;2;2;1;0;1;1;1;0;…
1003;2021.08.22 13:02;2021.08.22 14:10;2.190447537;augusztus;7;2;-5;;1;;;0.145833333;3:30:00 de.;1:00:00 de.;7:45:00;0.543055556;2:10:00 du.; ; ; ; ;1;1980;2;6;6449;1700;7;0; ; ; ; ; ; ; ; ; ; ;2; ; ;2; ;5;100;182;2;90;3;3;3;3;3;3;0; ;0;0;0;0;0;0;0;0;0;0;0;0;0;0;0;0;0;0;0;0;0; ; ;0;0; ; ;0;0;0;0;0;0;0;0;0;0;0; ; ; ; ; ; ;5;1;0;0;0;0;0;0;0; ;0;0;4;1;0;0;0;0;0;0;0;0;0;2;2;2;2;2;2;2;1;2;3;1;3;2;2;2;…
1004;2021.08.06 13:21;2021.08.06 14:00;1.313854543;augusztus;1;1;0;2:35:05;1;2:35:05 de.;1.10769;0.060069444;1:26:30 de.;;7:14:09;0.55625;2:00:00 du.; ; ; ; ;1;1980;3;2;3070;233;1;1;0;0;0;0;1;0;0;0; ;0;2; ; ;2; ;3; ;175;2; ;4;4;2;4;2;4;1;4;2;1;2;1;0;0;0;0;0;0;1;1;0;0; ; ; ; ; ; ; ; ; ; ;0; ; ; ; ;0; ; ; ; ; ; ;0; ; ; ; ; ; ; ;0;0;0;0;1;1;1;0;0; ;0;0;4;0;0;0;0;0;0;0;0;1;0;2;2;2;1;1;1;2;2;1;1;2;1;3…
1005;2021.08.09 10:45;2021.08.09 11:50;0.750871381;augusztus;1;1;0;1:47:30;1;1:47:30 de.;1.07465;0;12:00:00 de.;10:00:00 de.;7:25:00;0.447916667;11:50:00 de.; ; ; ; ;1;2003;2;3;2747;2883;1;0; ; ; ; ; ; ; ; ; ; ;2; ; ;14; ;3;80;175;3; ;4;4;4;4;4;4;0; ;0;0;0;1;2;0;0;0;2;0;0;0;0;0;0;0;0;2;0;0;0; ; ;0;0; ; ;0;0;0;0;0;0;0;0;0;0;0; ; ; ; ; ; ;7;0;0;0;0;0;0;0;0; ;1;0;4;0;0;0;0;0;0;0;1;0;0;2;2;2;2;1;2;3;…
1006;2021.07.30 14:22;2021.07.30 15:05;1.005531327;július;8;6;-2;3:32:30;1;3:32:30 de.;1.14757;0.041666667;1:00:00 de.;6:00:00 de.;8:55:00;0.598611111;3:05:00 du.; ; ; ; ;2;2003;1;4;6723;2573;8;0; ; ; ; ; ; ; ; ; ; ;9; ; ;9; ;5;45;169;3; ;3;4;3;3;3;4;0; ;2;0;0;0;0;0;0;0;2;0;1;1;0;2;0;0;0;0;0;2;0; ; ;0;0; ; ;0;0;0;0;0;0;0;0;0;0;0; ; ; ; ; ; ;0;1;1;1;0;0;1;0;0; ;0;0;4;0;0;0;0;1;0;1;1;0;0;3;1;2;1;2;…
1007;2021.08.09 11:06;2021.08.09 11:57;0.901640557;augusztus;1;1;0;;1;;;;;5:08:34 de.;;0.4625;11:57:00 de.; ; ; ; ;1;2003;1;5;4031;580;1;1;0;0;0;0;0;0;0;1;érettségi meg otthontanulás;0;9; ; ;9; ;4;78;175;3; ;4;4;4;4;4;4; ; ;2;1;1;2;0;0;0;0;0;0;0;0;0;2;0;0;0;0;0;0;0; ; ;0;0; ; ;0;0;0;0;0;0;0;0;0;0;0; ; ; ; ; ; ; ;1;1;0;0;0;0;0;0; ;0;0;4;0;1;1;0;0;0;0;1;0;0;2;2;2;2;1;3;1;2;3;2;3;2;2;3;2;1;1;0;0;0;0…
1008;2021.08.18 12:37;2021.08.18 13:19;0.780421347;augusztus;1;1;0;3:17:30;1;3:17:30 de.;1.13715;0;12:00:00 de.;12:00:00 du.;6:25:00;0.525694444;1:19:00 du.; ; ; ; ;1;2003;1;3;4450;2816;1;0; ; ; ; ; ; ; ; ; ; ;6; ;2; ; ;5;50;178;3; ;4;4;4;4;4;4;0; ;0;0;0;0;0;0;0;0;0;0;0;0;0;0;0;0;0;0;0;0;0;0; ;0;0;0; ;0;0;0;0;0;0;0;0;0;0;0;0; ; ; ; ; ;0;0;1;0;0;0;0;0;0; ;0;0;3;0;0;0;0;0;0;0;0;1;0;3;3;3;2;3;0;0;0;…
1009;2021.08.07 11:50;2021.08.07 12:43;0.816847441;augusztus;1;1;0;;1;;;;;;;0.493055556;12:43:00 du.; ; ; ; ;2;2003;1;5;2336;670;1;1;0;0;0;0;0;0;0;1;otthonról tanulók	ami mind kezd?nek nincs innyemre;0;9; ; ;9; ;5;60;172;3; ;4;4;4;4;4;4;0; ;0;0;0;0;0;0;0;0;0;0;0;0;0;0;0;0;0;0;0;0;0; ; ;0;0; ; ;0;0;0;0;0;0;0;0;0;0;0; ; ; ; ; ; ;0;0;0;0;0;0;0;0;0; ;1;0;4;1;0;0;0;0;0;0;1;0;0;3;3;3;3;1;0;0;0;4;4;0;4;4;0;0;0;0;0;0;0;0;0;0;0;10;8;2;2;2;0;2;2;0;2;5;5;5;5;5;5;5;0;5;5;6;1;2;1;1;1;0;0;4;0;0;0;0;1;0;0;2;6;5;5;5;5;5;5;5;5;5;5;3;0;0;0;10;10;10;10;10;1;10;10;10;10;1;10;10;1…
1010;2021.08.07 11:55;2021.08.07 12:34;1.115252461;augusztus;1;1;0;;0;;;;;8:00:00 de.;;0.496527778;12:34:00 du.; ; ; ; ;2;2003;2;2;3595;1024;1;0; ; ; ; ; ; ; ; ; ; ;9; ; ;9; ;4;45;165;4;50;4;4;4;4;4;4;0; ;1;0;2;0;0;0;0;0;0;0;0;0;0;0;0;0;0;0;0;0;0; ; ;0;0; ; ;0;0;0;0;0;0;0;0;0;0;0; ; ; ; ; ; ;0;0;0;0;1;0;0;0;0; ;0;0;4;0;0;0;0;0;0;0;0;1;0;2;2;2;1;2;0;0;1;1;2;2;1;1;0;0;0;0;2;1;1;0;0;0;0;10;8;1;2;2;0…
1011;2021.08.02 16:25;2021.08.02 17:02;0.816280212;augusztus;8;8;0;3:56:05;1;3:56:05 de.;1.16394;0.0625;1:30:00 de.;4:34:17 de.;7:42:09;0.684027778;5:02:00 du.; ; ; ; ;1;2003;1;4;6763;2563;8;0; ; ; ; ; ; ; ; ; ; ;9; ; ;9; ;5;75;190;3; ;4;4;4;4;4;4;0; ;0;0;0;0;0;0;0;0;0;0;0;0;0;0;0;0;0;0;0;0;0; ; ;0;0; ; ;0;0;0;0;0;0;0;0;0;0;0; ; ; ; ; ; ;0;0;0;0;0;0;0;0;0; ;1;0;5;0;0;0;0;0;0;0;0;1;0;3;3;3;3;3;0;0…
1012;2021.08.30 17:00;2021.08.30 17:46;0.887732041;augusztus;3;3;0;4:20:00;1;4:20:00 de.;1.18056;0.020833333;12:30:00 de.;12:00:00 de.;8:20:00;0.708333333;5:46:00 du.; ; ; ; ;1;2003;1;2;1118;406;3;0; ; ; ; ; ; ; ; ; ; ;9; ; ;14; ;4;61;174;3; ;4;4;4;4;4;4;0; ;0;0;2;0;0;0;0;0;0;0;0;0;0;0;0;0;0;0;0;0;0; ; ;0;0; ; ;0;0;0;0;0;0;0;0;0;0;0; ; ; ; ; ; ;0;0;0;0;0;0;0;0;0; ;1;0;5;0;0;0;0;0;0;0;0;1;0;1;2;1;…
1013;2021.08.04 18:43;2021.08.04 19:18;1.115252461;augusztus;7;1;-6;3:13:34;1;3:13:34 de.;1.13443;0.0625;1:30:00 de.;3:34:17 de.;8:07:09;0.779861111;7:18:00 du.; ; ; ; ;2;2003;1;2;7100;2583;7;1;0;0;1;0;0;0;0;0; ;0;9; ; ;9; ;4;50;163;3; ;3;4;4;4;4;4;0; ;1;0;0;0;0;0;0;0;0;0;0;0;2;1; ; ; ; ; ; ; ; ; ; ; ; ; ; ;3;0; ; ; ; ; ; ; ; ; ; ; ; ; ; ; ;0;0;1;0;0;0;0;0; ;0;0;4;0;0;0;0;0;0;0;1;0;0;2;2;3;2;2;1;…
1014;2021.07.27 17:05;2021.07.27 17:55;0.750871381;július;4;4;0;1:39:39;1;1:39:39 de.;1.06920;-0.002777778;12:04:00 de.;4:34:17 de.;9:09:17;0.711805556;5:55:00 du.; ; ; ; ;1;2003;1;3;9176;1689;4;0; ; ; ; ; ; ; ; ; ; ;2; ; ;2; ;4;53;152;3; ;4;4;2;2;4;2;0; ;3;1;0;2;0;0;1;0;0; ;2;0;2;0;0;0;0;0;0;0;0; ; ;0;0; ; ;0;0;0;0;0;0;0;0;0;0;0; ; ; ; ; ; ;0;1;0;0;0;0;0;0;0; ;0;0;4;0;0;0;0;0;0;0;1;0;0;1;1;1;1;2…
1015;2021.09.10 11:42;2021.09.10 12:33;1.115252461;szeptember;1;1;0;1:49:17;1;1:49:17 de.;1.07589;0.041666667;1:00:00 de.;4:34:17 de.;8:38:34;0.4875;12:33:00 du.; ; ; ; ;2;2003;1;2;9327;2956;1;0; ; ; ; ; ; ; ; ; ; ;9; ; ;9; ;5;65;158;2; ;4;3;4;4;4;3;0; ;0;0;0;0;0;0;0;0;0;0;0;0;0;0;0;0;0;0;0;0;0; ; ;0;0; ; ;0;0;0;0;0;0;0;0;0;0;0; ; ; ; ; ; ;0;1;0;1;0;0;0;0;0; ;0;0;4;0;0;0;0;0;0;0;1;0;0;3;3;3;3;3;0…
1016;2021.08.02 12:56;2021.08.02 13:40;0.824605619;augusztus;10;5;-5;;1;;;;;;;0.538888889;1:40:00 du.; ; ; ; ;2;2003;1;2;7700;1768;10;0; ; ; ; ; ; ; ; ; ; ;9; ; ;9; ;5; ; ;3; ;2;3;2;3;2;2;0; ;0;0;0;0;0;0;0;0;0;0;0;0;0;0;0;0;0;0;0;0;0; ; ;0;0; ; ;0;0;0;0;0;0;0;0;0;0;0; ; ; ; ; ; ;0;0;0;0;0;0;0;0;0; ;1;0;5;0;0;0;0;0;0;0;0;1;0;3;3;3;3;3;4;4;4;1;2;4;0;2;3;4;2;2;1;2;1;2;1;2;2;10;10;2;2;2;1;2;1;1;0;3;3…
1017;2021.08.30 18:55;2021.08.30 19:47;0.777640498;augusztus;6;6;0;3:50:00;1;3:50:00 de.;1.15972;0.052083333;1:15:00 de.;2:00:00 de.;9:20:00;0.788194444;7:47:00 du.; ; ; ; ;2;2003;1;2;1118;406;6;0; ; ; ; ; ; ; ; ; ; ;9; ; ;14; ;4;51;157;3; ;4;4;4;4;4;4;0; ;0;0;0;1;0;0;0;0;0;0;0;0;0;0;0;0;0;0;0;0;0; ; ;0;0; ; ;0;0;0;0;0;0;0;0;0;0;0; ; ; ; ; ; ;0;0;1;0;0;0;1;0;0; ;0;0;2;1;0;0;0;0;0;0;1;0;0;2;2;1;3;…
1018;2021.08.03 8:03;2021.08.03 8:34;0.816280212;augusztus;1;8;7;;1;;;0.958333333;11:00:00 du.;3:25:43 de.;9:31:26;0.335416667;8:34:00 de.; ; ; ; ;1;2003;2;4;9485;1821;1;0; ; ; ; ; ; ; ; ; ; ;9; ; ;9; ;4;75;173;3; ;4;2;3;3;3;2;0; ;1;0;0;2;0;0;0;0;0;0;0;0;1;1;0;0;0;0;0;2;0; ; ;0;0; ; ;0;0;0;0;0;0;0;0;0;1;0; ; ;6; ; ; ;2;1;0;0;0;1;0;1;0; ;0;0;2;0;1;0;0;0;0;0;0;0;0;2;2;2;2;3;1;4;2;4;4;2;3;4;0;0;1;0;…
1019;2021.09.02 13:01;2021.09.02 13:39;0.780421347;szeptember;8;7;-1;4:32:30;1;4:32:30 de.;1.18924;0.09375;2:15:00 de.;3:00:00 de.;10:55:00;0.542361111;1:39:00 du.; ; ; ; ;1;2003;1;2;8330;2492;8;0; ; ; ; ; ; ; ; ; ; ;9; ; ;9; ;4;70;168;3; ;4;4;3;4;3;4;0; ;0;0;0;0;0;0;0;0;0;0;0;0;0;0;0;0;0;0;0;0;0; ; ;0;0; ; ;0;0;0;0;0;0;0;0;0;0;0; ; ; ; ; ; ;5;0;0;0;0;0;0;0;0; ;1;0;5;0;0;0;0;0;0;0;0;1;0;3;2;3;2;2…
1020;2021.08.12 9:43;2021.08.12 10:25;0.750871381;augusztus;1;2;1;3:02:30;1;3:02:30 de.;1.12674;0.042708333;1:01:30 de.;2:17:09 de.;7:57:09;0.404861111;10:25:00 de.; ; ; ; ;1;2003;1;2;2671;2053;1;1;1;0;0;0;0;0;0;0; ;0;2; ; ;2; ;5;62;168;4;68;4;4;4;4;4;4;0; ;0;0;0;0;0;0;0;0;0;0;0;0;0;0;0;0;0;0;0;0;0;0; ;0;0;0; ;0;0;0;0;0;0;0;0;0;0;0;0; ; ; ; ; ;0;0;0;0;0;0;0;0;0; ;1;0;5;0;0;0;0;0;0;0;0;1;0;3;3;3;3…
1021;2021.08.09 17:22;2021.08.09 18:08;0.824605619;augusztus;1;1;0;3:20:00;1;3:20:00 de.;1.13889;0.052083333;1:15:00 de.;3:00:00 de.;10:20:00;0.723611111;6:08:00 du.; ; ; ; ;2;2003;1;2;3630;2257;1;0; ; ; ; ; ; ; ; ; ; ;9; ; ;9; ;5;52;160;3; ;4;4;4;2;3;3;0; ;0;0;0;0;0;0;0;0;0;0;0;0;0;0;0;0;0;0;0;0;0;0; ;0;0;0; ;0;0;0;0;0;0;0;0;0;0;0;0; ; ; ; ; ;0;0;0;0;0;0;0;0;0; ;1;0;5;0;0;0;0;0;0;0;0;1;0;3;3;3;3…
1022;2021.08.14 12:54;2021.08.14 13:43;0.824605619;augusztus;3;7;4;3:02:30;1;3:02:30 de.;1.12674;2.22045E-16;12:00:00 de.;7:20:00 de.;9:55:00;0.5375;1:43:00 du.; ; ; ; ;2;2003;1;2;9241;1154;3;0; ; ; ; ; ; ; ; ; ; ;9; ; ;5; ;4;56;154;3; ;4;4;4;4;4;4;0; ;2;0;2;3;3;3;3;2;2;0;3;3;2;2;0;0;0;0;0;0;0; ; ;0;0; ; ;0;0;0;0;0;0;0;0;0;0;0; ; ; ; ; ; ; ;0;0;0;0;0;0;0;1;család;0;0;5;0;0;0;0;0;0;0;1;0;0;3;3;3;3…
1023;2021.08.12 17:20;2021.08.12 18:06;1.005531327;augusztus;1;2;1;2:40:00;0;2:40:00 de.;1.11111;0.112847222;2:42:30 de.;2:25:43 de.;6:40:00;0.722222222;6:06:00 du.; ; ; ; ;2;2002;4;5;6724;2573;1;0; ; ; ; ; ; ; ; ; ; ;1; ; ;3; ;4;55;165;3; ;4;2;3;4;4;3;0; ;0;3;2;2;0;0;0;0;0;0;0;0;3;2;0;0;0;0;0;0;0;0; ;0;0;0; ;0;0;0;0;0;0;0;0;0;0;0;0; ; ; ; ; ;1;1;0;0;1;0;0;0;0; ;0;0;2;1;0;0;0;1;1;1;1;0;0;2;2;2;0;…
1024;2021.08.27 17:31;2021.08.27 18:20;0.750871381;augusztus;5;8;3;;1;;;0.279513889;6:42:30 de.;5:00:00 de.;5:00:00;0.729861111;6:20:00 du.; ; ; ; ;1;2002;1;3;7463;1606;5;0; ; ; ; ; ; ; ; ; ; ;2; ; ;2; ;3; ; ;3; ;4;4;4;4;4;4;0; ;0;0;0;0;0;0;0;0;0;0;0;0;0;0;0;0;0;0;0;0;0; ; ;0;0; ; ;0;0;0;0;0;0;0;0;0;0;0; ; ; ; ; ; ;0;0;0;1;1;0;0;0;0; ;0;0;3;0;0;0;0;0;0;0;0;0;0;3;3;3;3;3;0;0;0;4;4;0;4;4;0;0;0;0;0;…
1025;2021.08.17 14:50;2021.08.17 15:21;0.750871381;augusztus;1;2;1;;1;;;;;5:00:00 de.;;0.618055556;3:21:00 du.; ; ; ; ;1;2002;1;2;7741;1860;1;0; ; ; ; ; ; ; ; ; ; ;6; ;12; ; ;5;80;180;3; ;2;4;4;4;4;4;0; ;0;0;0;2;0;0;0;0;0;0;0;1;0;0;0;0;0;0;0;0;0; ; ;0;0; ; ;0;0;2;0;0;0;0;0;0;2;0; ; ;14; ; ; ;10;0;0;0;0;0;0;0;0; ;1;0;5;0;0;0;0;0;0;0;0;1;0;2;2;2;2;1;2;1;1;0;2;1;1;3;2;2;0;0;0;0;0;0;2;2;1;3;5;0;1;0;1…
1026;2021.07.31 11:30;2021.07.31 12:30;0.901640557;július;5;2;-3;3:20:00;1;3:20:00 de.;1.13889;0.001736111;12:02:30 de.;1:00:00 de.;8:20:00;0.479166667;12:30:00 du.; ; ; ; ;1;2002;1;4;8000;2581;5;0; ; ; ; ; ; ; ; ; ; ;9; ; ;9; ;5;72;170;3; ;4;4;4;4;4;4;0; ;0;0;0;0;0;0;0;0;0;0;0;0;0;0;0;0;0;0;0;0;0; ; ;0;0; ; ;0;0;0;0;0;0;0;0;0;0;0; ; ; ; ; ; ;0;0;0;0;0;0;0;0;0; ;1;0;5;0;0;1;0;0;0;0;1;0;0;3;2;3;2;…
1027;2021.08.21 9:22;2021.08.21 10:21;0.818582597;augusztus;2;1;-1;;1;;;;;2:00:00 de.;;0.390277778;10:21:00 de.; ; ; ; ;1;2002;1;4;2628;2659;2;0; ; ; ; ; ; ; ; ; ; ;6; ;3; ; ;5;72;183;3; ;4;4;4;4;4;4;0; ;0;0;0;0;0;0;0;0;0;0;0;0;0;0;0;0;0;0;0;1;0; ; ;0;0; ; ;0;0;0;0;0;0;0;0;0;0;0; ; ; ; ; ; ;0;0;0;0;0;0;0;0;0; ;1;0;4;0;0;0;0;0;0;0;1;0;0;3;3;3;2;2;0;0;0;1;1;0;1;1;0;0;0;0;0;0;0;0;0;0;0;8;7;0;1;1;0;2…
1028;2021.08.03 13:19;2021.08.03 14:20;0.780421347;augusztus;8;8;0;4:18:43;1;4:18:43 de.;1.17966;0.055555556;1:20:00 de.;2:51:26 de.;8:25:26;0.554861111;2:20:00 du.; ; ; ; ;1;2002;1;2;2941;16;8;1;0;0;0;0;0;1;0;0; ;0;9; ; ;12; ;4;71;182;3; ;4;4;4;3;3;4;0; ;0;0;0;0;0;0;0;0;0;0;0;0;0;0;0;0;0;0;0;3;0; ; ;0;0; ; ;0;0;0;0;0;0;0;0;0;0;0; ; ; ; ; ; ;7;1;0;0;0;0;1;0;0; ;0;0;4;1;1;0;0;0;1;0;1;0;0;1;3;1;3;2…
1029;2021.08.01 15:05;2021.08.01 15:57;0.887732041;augusztus;4;3;-1;;1;;;;;7:00:00 de.;;0.628472222;3:57:00 du.; ; ; ; ;1;2002;1;2;1186;410;4;0; ; ; ; ; ; ; ; ; ; ;9; ; ;12; ;5;75;184;3; ;4;4;4;4;4;4;0; ;2;0;2;3;0;1;0;0;0;0;3;2;2;1;0;0;0;0;0;0;0; ; ;0;0; ; ;0;0;0;0;0;0;0;0;0;2;0; ; ; ; ; ; ;3;1;1;1;0;0;0;0;0; ;0;0;4;0;0;0;0;0;0;0;1;0;0;2;2;2;2;3;2;1;1;0;0;1;0;1;2;1;0;0;0;1;0;0;0;1;0;10;9;1;1;2;1;…
1030;2021.08.09 14:59;2021.08.09 16:02;0.736322511;augusztus;1;5;4;3:14:38;1;3:14:38 de.;1.13517;0.055902778;1:20:30 de.;12:59:17 de.;7:59:17;0.624305556;4:02:00 du.; ; ; ; ;2;2002;1;5;2351;56;1;0; ; ; ; ; ; ; ; ; ; ;2; ; ;2; ;5;50;163;3; ;4;4;4;4;4;4;0; ;0;0;0;0;0;0;0;0;0;0;0;0;0;0;0;0;0;0;0;0;0; ; ;0;0; ; ;0;0;0;0;0;0;0;0;0;0;0; ; ; ; ; ; ;8;1;0;0;0;0;0;0;0; ;0;0;4;0;0;0;0;0;0;0;1;0;0;3;2;2;2;3…
1031;2021.07.30 12:04;2021.07.30 12:45;1.186459943;július;1;1;0;;0;;;;;;;0.502777778;12:45:00 du.; ; ; ; ;2;2002;1;5;1126;405;1; ; ; ; ; ; ; ; ; ; ; ;9; ; ;9; ;5;58;165;3; ;4;4;4;4;4;4;0; ;0;0;0;0;0;0;0;0;0;0;0;0;1;0;0;0;0;0;0;0;0; ; ;0;0; ; ;0;0;0;0;0;0;0;0;0;0;0; ; ; ; ; ; ;0;0;0;0;0;0;0;0;0; ;1;0;5;0;0;0;0;0;0;0;1;0;0;3;3;3;2;3;0;0;0;0;0;0;2;1;2;0;0;0;0;0;0;0;0;0;0;10;10;2;2;2;0;1;2;1;1;0;1;0;…
1032;2021.08.30 18:07;2021.08.30 18:50;0.736322511;augusztus;1;1;0;2:49:39;1;2:49:39 de.;1.11781;0.041666667;1:00:00 de.;2:34:17 de.;7:29:17;0.754861111;6:50:00 du.; ; ; ; ;2;2002;1;4;6115;1514;1;0; ; ; ; ; ; ; ; ; ; ;9; ; ;14; ;4;55;165;3; ;4;4;4;4;4;4;0; ;0;0;0;1;0;0;0;0;0;0;0;0;0;0;0;0;0;0;0;0;0; ; ;0;0; ; ;0;0;0;0;0;0;0;0;0;0;0; ; ; ; ; ; ; ;0;0;0;0;0;0;0;0; ;1;0;4;0;0;0;0;0;0;0;0;1;0;3;3;3;3…
1033;2021.08.11 15:43;2021.08.11 16:18;0.736322511;augusztus;6;4;-2;3:00:00;1;3:00:00 de.;1.12500;0.020833333;12:30:00 de.;4:00:00 de.;10:00:00;0.654861111;4:18:00 du.; ; ; ; ;2;2002;1;5;8919;1522;6;0; ; ; ; ; ; ; ; ; ; ;9; ; ;9; ;5;54;168;3; ;4;4;4;4;4;4;0; ;0;0;0;0;0;0;0;0;0;0;0;0;0;0;0;0;0;0;0;0;0;0; ;0;0;0; ;0;0;0;0;0;0;0;0;0;0;0;0; ; ; ; ; ;0;0;0;0;1;0;0;0;0; ;0;0;2;0;0;0;0;0;0;0;0;0;0;3;3;3…
1034;2021.08.14 12:45;2021.08.14 13:26;0.750871381;augusztus;5;5;0;2:58:13;1;2:58:13 de.;1.12376;0.104166667;2:30:00 de.;3:17:09 de.;7:46:26;0.53125;1:26:00 du.; ; ; ; ;1;2002;1;3;3332;2427;5;0; ; ; ; ; ; ; ; ; ; ;2; ; ;2; ;4;82;189;3; ;4;4;4;4;4;4;0; ;0;0;0;0;0;0;0;0;0;0;0;0;0;0;0;0;0;0;0;0;0; ; ;0;0; ; ;0;0;0;0;0;0;0;0;0;0;0; ; ; ; ; ; ;0;0;0;0;0;0;0;0;0; ;1;0;5;0;0;0;0;0;0;0;0;1;0;3;3;3;3;3;0;…
1035;2021.08.20 15:30;2021.08.20 16:10;1.115252461;augusztus;5;5;0;2:58:13;1;2:58:13 de.;1.12376;0.104166667;2:30:00 de.;3:17:09 de.;7:46:26;0.645833333;4:10:00 du.; ; ; ; ;2;2002;1;3;3275;595;5;0; ; ; ; ; ; ; ; ; ; ;2; ; ;2; ;4;56;171;3; ;4;4;4;4;4;4;0; ;0;0;0;0;0;0;0;0;0;0;0;0;0;0;0;0;0;0;0;0;0; ; ;0;0; ; ;0;0;0;0;0;0;0;0;0;0;0; ; ; ; ; ; ;0;0;0;0;0;0;0;0;0; ;1;0;5;0;0;0;0;0;0;0;0;1;0;3;3;3;3;3…
1036;2021.08.07 17:03;2021.08.07 18:01;0.777640498;augusztus;1;1;0;3:32:30;1;3:32:30 de.;1.14757;0.076388889;1:50:00 de.;;9:35:00;0.710416667;6:01:00 du.; ; ; ; ;2;2002;1;2;1031;395;1;0; ; ; ; ; ; ; ; ; ; ;9; ; ;9; ;4;50;175;4; ;4;4;4;4;4;4;0; ;0;0;0;0;0;0;0;0;0;0;0;0;0;0;0;0;0;0;0;0;0; ; ;0;0; ; ;0;0;0;0;0;0;0;0;0;0;0; ; ; ; ; ; ;0;0;0;0;0;0;0;0;0; ;1;0;5;0;0;0;0;0;0;0;0;1;0;3;3;3;3;3;0;0;0;1;1;…
1037;2021.08.04 12:28;2021.08.04 13:11;0.818582597;augusztus;2;1;-1;;1;;;;;5:00:00 de.;;0.519444444;1:11:00 du.; ; ; ; ;1;2002;1;5;4485;1838;2;0; ; ; ; ; ; ; ; ; ; ;9; ; ;9; ;5;78;181;3; ;4;4;4;4;4;4;0; ;0;1;0;2;0;0;0;0;0;0;0;0;0;0;0;0;0;0;0;0;0; ; ;0;0; ; ;0;0;0;0;0;0;0;0;0;0;0; ; ; ; ; ; ;15;1;0;0;0;1;0;0;0; ;0;0;3;0;0;0;0;0;0;0;1;0;0;3;3;3;3;3;1;0;0;0;0;0;0;0;1;0;0;0;0;0;0;0;0;0;0;7;8;0;2;2;0;…
1038;2021.08.09 15:22;2021.08.09 15:52;0.816280212;augusztus;1;1;0;4:31:30;1;4:31:30 de.;1.18854;0.041666667;1:00:00 de.;5:00:00 de.;8:57:00;0.640277778;3:52:00 du.; ; ; ; ;1;2002;1;4;7122;1189;1;0; ; ; ; ; ; ; ; ; ; ;9; ; ;9; ;5;74;182;3; ;4;4;4;4;4;4;0; ;0;0;0;0;0;0;0;0;0;0;0;0;0;0;0;0;0;0;0;0;0; ; ;0;0; ; ;0;0;0;0;0;0;0;0;0;0;0; ; ; ; ; ; ;0;0;0;0;0;0;0;0;0; ;1;0;5;0;0;0;0;0;0;0;0;1;0;2;2;2;2;…
1039;2021.09.09 17:18;2021.09.09 17:50;0.816280212;szeptember;1;1;0;2:57:08;1;2:57:08 de.;1.12302;0.041666667;1:00:00 de.;5:08:34 de.;7:14:17;0.720833333;5:50:00 du.; ; ; ; ;1;2002;1;4;8109;2770;1;0; ; ; ; ; ; ; ; ; ; ;2; ; ;2; ;5;70;178;3; ;4;4;4;4;4;4;0; ;0;0;0;0;0;0;0;0;0;0;0;0;0;0;0;0;0;0;0;0;0; ; ;0;0; ; ;0;0;0;0;0;0;0;0;0;0;0; ; ; ; ; ; ;0;0;0;0;0;0;0;0;0; ;1;0;5;0;0;0;0;0;0;0;1;0;0;2;2;2;2…
1040;2021.08.12 10:00;2021.08.12 10:51;0.816847441;augusztus;1;1;0;;1;;;;;;;0.416666667;10:51:00 de.; ; ; ; ;2;2002;1;5;2092;392;1;1;0;0;0;0;0;0;0;1;online leckék	ami mind els? éves zavart;0;9; ; ;9; ;5;51;170;3; ;4;4;4;4;4;4;0; ;0;0;0;0;0;0;0;0;0;0;0;0;0;0;0;0;0;0;0;0;0; ; ;0;0; ; ;0;0;0;0;0;0;0;0;0;0;0; ; ; ; ; ; ;0;0;0;0;0;0;0;0;0; ;1;0;5;0;0;0;0;0;0;0;0;1;0;3;3;3;3;1;0;0;0;0;1;0;0;1;0;0;0;0;0;0;0;0;0;0;0;8;8;1;2;2;0;2;2;1;2;3;5;5;5;5;5;5;0;5;3;8;1;2;2;1;1;1;0;4;0;0;2;0;2;0;0;0;8;5;5;5;5;5;5;5;5;5;5;2;0;0;0;10;10;10;10;10;1;10;10;10;10;1;10;10;5;10;10;2…
1041;2021.07.23 12:59;2021.07.23 13:45;0.816280212;július;6;4;-2;5:14:30;1;5:14:30 de.;1.21840;0.011805556;12:17:00 de.;2:00:00 de.;10:01:00;0.540972222;1:45:00 du.; ; ; ; ;1;2002;1;5;6922;814;6;0; ; ; ; ; ; ; ; ; ; ;9; ; ;14; ;3;135;175;1;100;3;4;4;4;4;4;0; ;0;2;0;0;0;0;0;0;0;0;0;0;0;0;0;0;0;0;0;0;0; ; ;0;0; ; ;0;0;0;0;0;0;0;0;0;0;0; ; ; ; ; ; ;0;0;0;0;0;0;1;0;0; ;0;0;4;1;0;0;0;0;0;0;1;0;0;2;1;2…
1042;2021.08.03 9:18;2021.08.03 10:08;0.780421347;augusztus;1;1;0;6:30:00;1;6:30:00 de.;1.27083;0.0625;1:30:00 de.;;;0.3875;10:08:00 de.; ; ; ; ;1;2002;1;2;4485;1838;1;0; ; ; ; ; ; ; ; ; ; ;6; ;6; ; ;5;73;175;3; ;4;4;4;4;4;4;0; ;0;0;0;1;0;0;0;0;0;0;0;0;0;0;0;0;0;0;0;0;0; ; ;0;0; ; ;0;0;0;0;0;0;0;0;0;0;0; ; ; ; ; ; ;0;0;0;0;0;0;0;0;0; ;1;0;5;0;0;0;0;0;0;0;0;1;0;2;2;2;2; ;1;1;2;2;3;3;2;3;3;2; ;1;0;…
1043;2021.09.13 11:56;2021.09.13 12:46;0.824605619;szeptember;7;7;0;3:00:00;1;3:00:00 de.;1.12500;0.03125;12:45:00 de.;8:00:00 de.;7:04:17;0.497222222;12:46:00 du.; ; ; ; ;2;2002;4;3;2840;2063;7;0; ; ; ; ; ; ; ; ; ; ;2; ; ;2; ;4;90;156;2; ;2;2;4;2;4;2;0; ;0;0;0;3;0;0;0;2;0;0;0;0;0;0;0;0;0;0;0;0;0; ; ;0;0; ; ;0;0;0;0;0;0;0;0;0;0;0; ; ; ; ; ; ;0;1;1;0;0;0;1;0;0; ;0;0;4;0;0;0;0;0;0;0;1;0;0;2;2;2;2;2…
1044;2021.08.20 13:36;2021.08.20 14:24;0.816280212;augusztus;5;7;2;7:02:30;1;7:02:30 de.;1.29340;0.0625;1:30:00 de.;2:00:00 de.;7:55:00;0.566666667;2:24:00 du.; ; ; ; ;1;2002;1;5;5534;2023;5;0; ; ; ; ; ; ; ; ; ; ;9; ; ;9; ;5;65;178;3; ;4;4;4;4;4;4;0; ;0;0;0;0;0;0;0;0;0;0;0;0;0;0; ; ; ; ; ; ; ; ; ; ; ; ; ; ; ; ; ; ; ; ; ; ; ; ; ; ; ; ; ; ;0;0;0;0;0;0;0;0;0; ;1;0;4;0;0;0;0;0;0;0;0;1;0;3;3;3;3;3;0;0…
1045; ; ;0.736322511;;1;1;0;;1;;;0;12:00:00 de.;;4:00:00;;; ; ; ; ;2;2002;1;5;6055;779;1;0; ; ; ; ; ; ; ; ; ; ;2; ; ;2; ;4;42;152;3; ;4;4;4;4;4;4;0; ;0;0;0;0;0;0;0;0;0;0;0;0;0;0;0;0;0;0;0;0;0; ; ;0;0; ; ;0;0;0;0;0;0;0;0;0;0;0; ; ; ; ; ; ;0;1;0;0;0;0;0;0;0; ;0;0;4;1;1;1;0;0;0;0;1;0;0;3;3;3;3;3;0;0;0;0;0;0;0;0;0;0;0;0;0;0;0;0;0;0;0;10;10;2;2;2;0;1;2;2;2;3;3;3;1;3;1;3;1;3;3;6;0;0;0;0;0;0;0;0;0;0;0;0…
1046;2021.08.27 10:27;2021.08.27 11:05;0.818582597;augusztus;3;3;0;3:40:00;1;3:40:00 de.;1.15278;0;12:00:00 de.;;6:40:00;0.435416667;11:05:00 de.; ; ; ; ;1;2002;1;4;5650;1715;3;0; ; ; ; ; ; ; ; ; ; ;9; ; ;10; ;5;70;178;3; ;4;4;4;4;4;4;0; ;0;0;0;0;0;0;0;0;0;0;0;0;0;0;0;0;0;0;0;0;0; ; ;0;0; ; ;0;0;0;0;0;0;0;0;0;0;0; ; ; ; ; ; ;0;0;0;0;0;0;0;0;0; ;1;0;5;0;0;0;0;0;0;0;0;1;0;3;3;3;3;3;0;0;0;1;1;0;1;2;…
1047;2021.08.08 15:43;2021.08.08 16:16;0.901640557;augusztus;2;6;4;;1;;;;;;;0.654861111;4:16:00 du.; ; ; ; ;1;2002;1;5;7600;2143;2;1;1;0;0;0;0;0;0;0; ;0;9; ; ;5; ;5;75;174;3; ;4;3;4;4;3;4;0; ;0;0;0;2;0;0;0;2;0;0;0;0;0;0;0;0;0;0;0;0;0; ; ;0;0; ; ;0;0;0;0;0;0;0;0;0;0;0; ; ; ; ; ; ;1;0;0;1;0;0;0;0;0; ;0;0;4;1;0;1;0;0;1;1;1;0;0;2;3;2;2;3;1;0;0;3;3;1;2;3;1;1;1;1;0;0;1;0;0;1;0;8;8;2;1;2;1;1;2;1;1;3;2;3…
1048;2021.08.11 13:26;2021.08.11 14:46;0.816280212;augusztus;1;1;0;3:09:17;1;3:09:17 de.;1.13145;0.019097222;12:27:30 de.;6:34:17 de.;8:08:34;0.559722222;2:46:00 du.; ; ; ; ;1;2002;1;5;3212;935;1;0; ; ; ; ; ; ; ; ; ; ;9; ; ;9; ;5;75;195;3; ;4;4;4;4;4;4;0; ;0;0;0;0;0;0;0;0;0;0;0;0;0;0;0;0;0;0;0;0;0; ; ;0;0; ; ;0;0;0;0;0;0;0;0;0;0;0; ; ; ; ; ; ;0;0;0;0;0;0;0;0;0; ;1;0;4;0;0;0;0;0;0;0;1;0;0;3;3;3;3;…
1049;2021.08.06 15:02;2021.08.06 16:08;0.816847441;augusztus;1;1;0;;1;;;0.048611111;1:10:00 de.;2:00:00 de.;9:25:00;0.626388889;4:08:00 du.; ; ; ; ;2;2001;3;5;2220;3024;1;0; ; ; ; ; ; ; ; ; ; ;13;nyelvet tanul; ;13;nyelvet tanul;3;75;175;3; ;4;4;4;4;4;4;0; ;0;0;0;1;0;0;0;0;0;0;0;0;0;0;0;0;0;1;0;1;0; ; ;0;0; ; ;0;0;0;0;0;0;0;0;0;1;0; ; ;6; ; ; ;2;0;0;0;0;0;1;0;0; ;0;0;4;0;0;0;0;0;0;0;1;0;0;3;3;3;3…
1050;2021.07.26 13:38;2021.07.26 14:25;0.824605619;július;7;4;-3;;0;;;;;;;0.568055556;2:25:00 du.; ; ; ;1;2;2001;2;2;3733;2336;7;0; ; ; ; ; ; ; ; ; ; ;11; ; ;11; ;4;60;160;3; ;3;4;4;2;3;3;0; ;0;0;0;0;0;0;0;0;0;0;0;0;1;0;0;0;0;0;0;0;0;0; ;0;0;0; ;0;0;0;0;0;0;0;0;0;0;0;0; ; ; ; ; ;0;0;0;0;0;0;0;0;0; ;1;0;5;0;0;0;0;0;0;1;0;0;0;3;3;3;2;2;2;2;2;1;1;1;1;2;2;1;0;0;0;0;0;0;0;0;0;8;9;1;2;2;0;1;2;2;1;0;0;0…
1051;2021.08.27 12:41;2021.08.27 13:25;0.824605619;augusztus;1;1;0;;0;;;;;2:00:00 de.;;0.528472222;1:25:00 du.; ; ; ;1;2;2001;2;2;4484;1101;1;0; ; ; ; ; ; ; ; ; ; ;11; ; ;11; ;5;55; ;3; ;4;4;4;4;4;4;0; ;0;0;0;0;0;0;0;0;0;0;0;0;0;0;0;0;0;0;0;0;0; ; ;0;0; ; ;0;0;0;0;0;0;0;0;0;0;0; ; ; ; ; ; ;0;0;0;0;0;0;0;0;0; ;1;0;5;0;0;0;0;0;0;0;0;1;0;2;2;2;1; ;1;0;1;1;2;0;2;2;2;0;0;0;1;1;0;0;0;0;0;6;6; ;1;2;0; ;…
1052;2021.08.09 17:14;2021.08.09 18:00;0.750871381;augusztus;1;1;0;;0;;;;;;;0.718055556;6:00:00 du.; ; ; ; ;1;2001;1;2;2377;2056;1;0; ; ; ; ; ; ; ; ; ; ;4; ; ;14; ;4;65;180;3; ;4;4;4;4;4;4;0; ;0;0;0;1;0;0;0;0;0;0;0;0;0;0;0;0;0;0;0;0;0; ; ;0;0; ; ;0;0;0;0;0;0;0;0;0;0;0; ; ; ; ; ; ;0;0;0;0;0;0;0;0;0; ;1;0;5;0;0;0;0;0;0;0;0;1;0;3;3;3;3;3;3;3;3;1;1;3;1;1;0;0;0;0;0;0;0;0;0;0;0;8;8;0;2;2;0;2;2;2;2;0;0;…
1053;2021.08.02 14:48;2021.08.02 15:40;1.115252461;augusztus;4;4;0;;0;;;;;4:00:00 de.;;0.616666667;3:40:00 du.; ; ;12;1;2;2001;3;1;3767;2873;4;0; ; ; ; ; ; ; ; ; ; ;11; ; ;11; ;4;94;165;2;75;3;3;2;2;3;2;1;4;0;2;1;0;0;0;0;0;0;0;0;0;1;0;0;0;0;0;0;0;0;0; ;0;0;0; ;0;0;0;0;0;0;0;0;0;0;0;0; ; ; ; ; ;0;0;0;0;0;0;0;0;0; ;1;0;5;0;0;0;0;0;0;0;0;1;0;3;2;2;3;2;1;1;1;3;3;1;3;3;1;1;0;0;0;0;0;0;0;0;0;8;8;0;1;1;…
1054;2021.08.17 15:34;2021.08.17 16:05;0.816280212;augusztus;1;3;2;4:09:17;0;4:09:17 de.;1.17311;0.060763889;1:27:30 de.;1:17:09 de.;8:08:34;0.648611111;4:05:00 du.; ; ; ; ;1;2001;1;5;7741;1860;1;0; ; ; ; ; ; ; ; ; ; ;9; ; ;9; ;5;83;176;3; ;4;4;4;4;4;4;0; ;0;0;0;0;0;0;0;0;0;0;0;0;0;0;0;0;0;0;0;2;0; ; ;0;0; ; ;0;0;0;0;0;0;0;0;0;0;0; ; ; ; ; ; ;0;0;0;0;0;0;0;0;0; ;1;0;4;1;0;0;0;0;0;0;0;0;0;3;3;3;3;…
1055;2021.08.17 12:09;2021.08.17 12:43;0.901640557;augusztus;1;2;1;4:35:00;1;4:35:00 de.;1.19097;0.083333333;2:00:00 de.;3:00:00 de.;8:50:00;0.50625;12:43:00 du.; ; ; ; ;1;2001;1;5;8900;3104;1;0; ; ; ; ; ; ; ; ; ; ;9; ; ;9; ;5;80;175;3; ;4;4;4;4;4;4;0; ;0;0;0;0;0;0;0;0;0;0;0;0;0;0;0;0;0;0;0;0;0; ; ;0;0; ; ;0;0;0;0;0;0;0;0;0;0;0; ; ; ; ; ; ;0;0;0;1;0;0;0;0;0; ;0;0;4;0;0;0;0;0;0;0;0;1;0;3;3;3;3;3;0…
1056;2021.08.27 12:40;2021.08.27 13:08;0.750871381;augusztus;1;1;0;###############################################################################################################################################################################################################################################################;1;##########################################################################…
1057;2021.08.22 15:29;2021.08.22 16:16;0.818582597;augusztus;1;3;2;4:02:30;1;4:02:30 de.;1.16840;0.020833333;12:30:00 de.;3:30:00 de.;9:55:00;0.645138889;4:16:00 du.; ; ; ; ;1;2001;1;5;6100;1380;1;0; ; ; ; ; ; ; ; ; ; ;9; ; ;14; ;4;65;180;3; ;4;4;4;4;4;4;0; ;0;0;0;0;0;0;0;0;0;0;0;0;0;0;0;0;0;0;0;0;0; ; ;0;0; ; ;0;0;0;0;0;0;0;0;0;0;0; ; ; ; ; ; ;0;1;1;0;0;0;0;0;0; ;0;0;4;0;0;0;0;0;0;0;0;1;0;3;2;2;…
1058;2021.08.10 19:07;2021.08.10 19:42;0.818582597;augusztus;3;2;-1;2:30:00;1;2:30:00 de.;1.10417;0;12:00:00 de.;4:00:00 de.;7:00:00;0.796527778;7:42:00 du.; ; ; ; ;1;2001;1;5;2457;24;3;0; ; ; ; ; ; ; ; ; ; ;2; ; ;2; ;4;80;192;3; ;4;4;4;4;4;4;0; ;0;0;0;0;0;0;0;0;0;0;0;0;0;0;0;0;0;0;0;0;0; ; ;0;0; ; ;0;0;0;0;0;0;0;0;0;0;0; ; ; ; ; ; ;0;0;1;0;0;1;0;0;0; ;0;0;2;0;0;0;1;0;0;0;0;0;0;3;3;3;3;3;0;0;0;4;…
1059;2021.08.09 14:36;2021.08.09 15:08;0.777640498;augusztus;1;1;0;;1;;;;;4:00:00 de.;;0.608333333;3:08:00 du.; ; ; ; ;2;2001;1;3;1211;416;1;0; ; ; ; ; ; ; ; ; ; ;2; ; ;2; ;4;58;168;3; ;4;4;4;4;4;4;0; ;0;0;0;0;0;0;0;0;0;0;0;0;0;0;0;0;0;0;0;0;0; ; ;0;0; ; ;0;0;0;0;0;0;0;0;0;0;0; ; ; ; ; ; ;0;1;0;0;0;0;0;0;0; ;0;0;4;0;0;0;0;0;0;0;0;1;0;3;3;3;3;3;2;1;2;2;2;1;2;2;2;2;0;0;0;0;0;0;0;0;0;8;8;2;2;2;0;2;2…
1060;2021.08.02 20:10;2021.08.02 20:52;0.816847441;augusztus;3;2;-1;4:00:00;1;4:00:00 de.;1.16667;0.0625;1:30:00 de.;2:00:00 de.;10:00:00;0.840277778;8:52:00 du.; ; ; ; ;2;2001;1;5;8360;1317;3;0; ; ; ; ; ; ; ; ; ; ;9; ; ;9; ;4;57;154;2;45;4;4;4;4;4;4;0; ;0;0;0;0;0;0;0;0;0;0;0;0;0;0;0;0;0;0;0;0;0; ; ;0;0; ; ;0;0;0;0;0;0;0;0;0;0;0; ; ; ; ; ; ;0;1;0;0;1;0;0;0;0; ;0;0;4;0;1;1;0;1;0;0;0;0;0;3;3;3;3;3;…
1061;2021.08.18 13:53;2021.08.18 14:35;0.818582597;augusztus;1;1;0;3:35:00;1;3:35:00 de.;1.14931;0.020833333;12:30:00 de.;2:00:00 de.;8:50:00;0.578472222;2:35:00 du.; ; ; ; ;1;2001;1;4;4450;2816;1;0; ; ; ; ; ; ; ; ; ; ;9; ; ;14; ;5;70;167;3; ;4;4;4;4;4;4;0; ;0;0;0;0;0;0;0;0;0;0;0;0;0;0;0;0;0;0;0;0;0;0; ;0;0;0; ;0;0;0;0;0;0;0;0;0;0;0;0; ; ; ; ; ;0;1;0;0;0;0;1;0;0; ;0;0;4;0;0;0;0;0;0;0;0;1;0;3;3;3;…
1062;2021.08.16 12:06;2021.08.16 12:41;0.818582597;augusztus;4;2;-2;4:00:00;1;4:00:00 de.;1.16667;0;12:00:00 de.;3:00:00 de.;8:00:00;0.504166667;12:41:00 du.; ; ; ; ;1;2001;1;5;2451;724;4;0; ; ; ; ; ; ; ; ; ; ;9; ; ;9; ;4;78;180;3; ;4;4;4;4;4;4;0; ;0;0;0;0;0;0;0;0;0;0;0;0;0;0;0;0;0;0;0;0;0;0; ;0;0;0; ;0;0;0;0;0;0;0;0;0;0;0;0; ; ; ; ; ;0;0;1;0;1;1;0;0;0; ;0;0;4;0;1;1;0;1;0;0;0;0;0;3;3;3;3;3;0;0;0;…
1063;2021.08.10 19:21;2021.08.10 20:00;0.818582597;augusztus;1;1;0;4:00:00;1;4:00:00 de.;1.16667;0.0625;1:30:00 de.;3:00:00 de.;8:00:00;0.80625;8:00:00 du.; ; ; ; ;1;2001;1;4;2314;983;1;0; ; ; ; ; ; ; ; ; ; ;2; ; ;14; ;5;72;178;3; ;4;4;4;4;4;4;0; ;0;1;0;1;0;0;0;0;0;0;0;0;0;0;0;0;0;0;0;0;0; ; ;0;0; ; ;0;0;0;0;0;0;0;0;0;0;0; ; ; ; ; ; ;0;1;1;0;0;0;0;0;0; ;0;0;4;0;0;0;0;0;0;0;0;1;0;3;3;3;3;3;1;0;0;0…
1064;2021.08.23 16:37;2021.08.23 17:12;0.901640557;augusztus;3;2;-1;5:00:00;1;5:00:00 de.;1.20833;0.020833333;12:30:00 de.;3:00:00 de.;10:00:00;0.692361111;5:12:00 du.; ; ; ; ;1;2001;1;5;7600;2143;3;0; ; ; ; ; ; ; ; ; ; ;9; ; ;9; ;4;78;175;3; ;4;4;4;4;4;4;0; ;0;0;0;0;0;0;0;0;0;0;0;0;0;0;0;0;0;0;0;0;0; ; ;0;0; ; ;0;0;0;0;0;0;0;0;0;0;0; ; ; ; ; ; ;0;1;0;0;1;0;0;0;0; ;0;0;4;0;1;1;1;0;0;0;0;0;0;3;3;3…
1065;2021.08.23 17:42;2021.08.23 18:17;0.818582597;augusztus;4;2;-2;4:00:00;1;4:00:00 de.;1.16667;0.020833333;12:30:00 de.;3:00:00 de.;10:00:00;0.7375;6:17:00 du.; ; ; ; ;1;2001;1;5;7720;2148;4;0; ; ; ; ; ; ; ; ; ; ;9; ; ;9; ;4;78;170;3; ;4;4;4;4;4;4;0; ;0;0;0;0;0;0;0;0;0;0;0;0;0;0;0;0;0;0;0;0;0; ; ;0;0; ; ;0;0;0;0;0;0;0;0;0;0;0; ; ; ; ; ; ;0;1;0;0;1;0;0;0;0; ;0;0;4;0;1;0;1;0;0;0;0;0;0;3;3;3;3;3;…
1066;2021.08.14 10:04;2021.08.14 10:39;0.818582597;augusztus;4;2;-2;3:00:00;1;3:00:00 de.;1.12500;0.020833333;12:30:00 de.;4:00:00 de.;8:00:00;0.419444444;10:39:00 de.; ; ; ; ;1;2001;1;4;7570;220;4;0; ; ; ; ; ; ; ; ; ; ;2; ; ;2; ;4;68;157;2; ;4;4;4;4;4;4;0; ;0;0;0;0;0;0;0;0;0;0;0;0;0;0;0;0;0;0;0;0;0;0; ;0;0;0; ;0;0;0;0;0;0;0;0;0;0;0;0; ; ; ; ; ;0;0;1;1;0;0;0;0;0; ;0;0;1;0;0;0;1;0;0;0;0;0;0;3;3;3;…
1067;2021.08.12 20:41;2021.08.12 21:16;0.818582597;augusztus;4;2;-2;5:00:00;1;5:00:00 de.;1.20833;0;12:00:00 de.;5:00:00 de.;10:00:00;0.861805556;9:16:00 du.; ; ; ; ;1;2001;1;5;2483;866;4;0; ; ; ; ; ; ; ; ; ; ;9; ; ;9; ;4; ;190;3; ;4;4;4;4;4;4;0; ;0;0;0;0;0;0;0;0;0;0;0;0;0;0;0;0;0;0;0;0;0;0; ;0;0;0; ;0;0;0;0;0;0;0;0;0;0;0;0; ; ; ; ; ;0;1;0;0;1;0;0;0;0; ;0;0;4;0;0;0;0;1;0;0;0;0;0;3;3;3;3;3;0;0;0;4…
1068;2021.08.13 18:05;2021.08.13 18:40;0.816280212;augusztus;3;2;-1;4:00:00;1;4:00:00 de.;1.16667;0.0625;1:30:00 de.;5:00:00 de.;10:00:00;0.753472222;6:40:00 du.; ; ; ; ;1;2001;1;5;8316;2997;3;0; ; ; ; ; ; ; ; ; ; ;2; ; ;2; ;4;80;192;3; ;4;4;4;4;4;4;0; ;0;0;0;0;0;0;0;0;0;0;0;0;0;0;0;0;0;0;0;0;0;0; ;0;0;0; ;0;0;0;0;0;0;0;0;0;0;0;0; ; ; ; ; ;0;0;1;0;1;0;0;0;0; ;0;0;4;1;0;0;1;0;0;0;0;0;0;3;3;3;3;3;0…
1069;2021.08.02 18:52;2021.08.02 19:36;0.818582597;augusztus;1;3;2;;0;;;;;6:00:00 de.;;0.786111111;7:36:00 du.; ; ; ; ;1;2001;1;4;3900;2632;1;0; ; ; ; ; ; ; ; ; ; ;2; ; ;14; ;5;84;186;3; ;4;4;4;4;4;4;0; ;0;0;0;0;0;0;0;0;0;0;0;0;0;0;0;0;0;0;0;0;0; ; ;0;0; ; ;0;0;0;0;0;0;0;0;0;0;0; ; ; ; ; ; ;0;0;0;0;0;0;0;0;0; ;1;0;5;0;0;0;0;0;0;0;1;0;0;2;2;2;1;2;1;0;1;1;1;0;2;1;0;0;0;0;0;0;0;0;0;0;0;7;7;0;1;1;1;0…
1070;2021.08.22 13:34;2021.08.22 14:08;0.736322511;augusztus;2;1;-1;3:41:47;1;3:41:47 de.;1.15402;0.081597222;1:57:30 de.;1:38:34 de.;9:03:34;0.565277778;2:08:00 du.; ; ; ; ;2;2001;1;4;6075;2089;2;0; ; ; ; ; ; ; ; ; ; ;9; ; ;12; ;5;60;165;3; ;4;4;4;4;4;4;0; ;0;0;0;1;0;0;0;0;0;0;0;0;0;0;0;0;0;0;0;0;0; ; ;0;0; ; ;0;0;0;0;0;0;0;0;0;0;0; ; ; ; ; ; ;0;1;1;0;0;0;1;0;0; ;0;0;3;0;0;0;0;0;0;0;0;1;0;2;2;2;…
1071;2021.08.25 16:08;2021.08.25 17:03;0.901640557;augusztus;1;1;0;5:07:30;1;5:07:30 de.;1.21354;0.064236111;1:32:30 de.;2:00:00 de.;9:45:00;0.672222222;5:03:00 du.; ; ; ; ;1;2001;1;5;6724;2573;1;1;0;0;0;0;0;1;0;0; ;0;9; ; ;5; ;4;75;184;3; ;4;4;4;4;4;4;0; ;0;0;0;0;0;0;0;0;0;0;0;0;0;0;0;0;0;0;0;0;0; ; ;0;0; ; ;0;0;0;0;0;0;0;0;0;0;0; ; ; ; ; ; ;8;0;1;0;0;0;0;0;0; ;0;0;3;0;0;1;0;0;0;0;1;0;0;3;3;3;2;…
1072;2021.08.10 8:30;2021.08.10 9:07;0.818582597;augusztus;4;4;0;5:00:00;1;5:00:00 de.;1.20833;0.104166667;2:30:00 de.;2:00:00 de.;10:00:00;0.354166667;9:07:00 de.; ; ; ; ;1;2001;1;5;8360;1317;4;0; ; ; ; ; ; ; ; ; ; ;9; ; ;9; ;5;78;172;3; ;4;4;4;4;4;4;0; ;0;0;0;0;0;0;0;0;0;0;0;0;0;0;0;0;0;0;0;0;0; ; ;0;0; ; ;0;0;0;0;0;0;0;0;0;0;0; ; ; ; ; ; ;0;1;0;1;0;1;0;0;0; ;0;0;4;0;1;0;1;1;0;0;0;0;0;3;3;3;3;3…
1073;2021.08.11 10:10;2021.08.11 10:45;0.816847441;augusztus;4;4;0;;1;;;;;2:00:00 de.;;0.423611111;10:45:00 de.; ; ; ; ;2;2001;1;5;8960;1555;4;0; ; ; ; ; ; ; ; ; ; ;9; ; ;9; ;5;52;168;3; ;4;4;4;4;4;4;0; ;0;0;0;0;0;0;0;0;0;0;0;0;0;0;0;0;0;0;0;0;0; ; ;0;0; ; ;0;0;0;0;0;0;0;0;0;0;0; ; ; ; ; ; ;0;0;0;1;0;0;0;0;0; ;0;0;4;0;0;0;1;0;0;0;0;0;0;3;3;3;3;3;0;0;0;4;4;0;4;4;0;0;0;0;0;0;0;0;0;0;0;5;6;1;2;2;0;2…
1074;2021.08.19 18:35;2021.08.19 19:10;0.901640557;augusztus;6;2;-4;4:00:00;1;4:00:00 de.;1.16667;0.041666667;1:00:00 de.;2:00:00 de.;10:00:00;0.774305556;7:10:00 du.; ; ; ; ;1;2001;1;5;7600;2143;6;0; ; ; ; ; ; ; ; ; ; ;9; ; ;9; ;4;80;175;3; ;4;4;4;4;4;4;0; ;0;0;0;0;0;0;0;0;0;0;0;0;0;0;0;0;0;0;0;0;0; ; ;0;0; ; ;0;0;0;0;0;0;0;0;0;0;0; ; ; ; ; ; ;0;0;1;0;1;0;0;0;0; ;0;0;4;0;1;0;1;1;0;0;0;0;0;3;3;3;…
1075;2021.08.13 17:47;2021.08.13 18:29;0.824605619;augusztus;1;1;0;2:10:00;1;2:10:00 de.;1.09028;0.015625;12:22:30 de.;4:00:00 de.;8:10:00;0.740972222;6:29:00 du.; ; ; ;1;2;2001;2;3;3881;9;1;0; ; ; ; ; ; ; ; ; ; ;11; ; ;11; ;4;71;167;2;55;4;4;4;4;4;4;0; ;0;1;0;2;0;0;0;0;0;0;0;0;0;0;0;0;0;0;0;0;0; ; ;0;0; ; ;0;0;0;0;0;0;0;0;0;0;0; ; ; ; ; ; ;0;1;1;0;0;0;0;0;0; ;0;0;4;0;0;0;0;0;1;1;1;0;0;3;3;3;3;3;…
1076;2021.08.02 14:29;2021.08.02 14:54;0.736322511;augusztus;10;3;-7;2:58:13;1;2:58:13 de.;1.12376;-0.006944444;12:10:00 de.;3:17:09 de.;9:46:26;0.603472222;2:54:00 du.; ; ; ; ;2;2001;1;4;3557;430;10;0; ; ; ; ; ; ; ; ; ; ;9; ; ;9; ;5;54;168;3; ;4;4;4;4;4;4;0; ;0;0;0;0;0;0;0;0;0;0;0;0;0;0;0;0;0;0;0;0;2; ; ;0;0; ; ;0;0;0;0;0;0;0;0;0;0;0; ; ; ; ; ; ;0;1;0;0;0;0;0;0;0; ;0;0;4;0;0;0;0;0;0;0;0;1;0;3;3;…
1077;2021.08.13 20:14;2021.08.13 20:49;0.816280212;augusztus;4;2;-2;;1;;;0;12:00:00 de.;3:00:00 de.;6:00:00;0.843055556;8:49:00 du.; ; ; ; ;1;2001;1;5;7827;275;4;0; ; ; ; ; ; ; ; ; ; ;2; ; ;2; ;4;72;170;3; ;4;4;4;4;4;4;0; ;0;0;0;0;0;0;0;0;0;0;0;0;0;0;0;0;0;0;0;0;0;0; ;0;0;0; ;0;0;0;0;0;0;0;0;0;0;0;0; ; ; ; ; ;0;1;0;1;0;0;0;0;0; ;0;0;5;0;1;1;0;0;0;0;0;0;0;3;3;3;3;3;0;0;1;3;3;0;4;4;0;0;0;0;0;0;0;0;…
1078;2021.08.06 9:15;2021.08.06 10:20;0.824605619;augusztus;1;1;0;;1;;;0.053819444;1:17:30 de.;8:00:00 de.;7:55:00;0.385416667;10:20:00 de.; ; ; ;1;2;2000;2;2;2220;3024;1;0; ; ; ; ; ; ; ; ; ; ;10; ; ;10; ;5;95;166;3; ;4;4;4;4;4;4;0; ;0;0;0;0;0;0;0;0;0;0;0;0;0;0;0;0;0;0;0;0;0; ; ;0;0; ; ;0;0;0;0;0;0;0;0;0;0;0; ; ; ; ; ; ;0;0;0;0;0;1;0;0;0; ;0;0;4;0;0;0;0;0;0;0;1;0;0;3;3;3;3;3;0;0;0;4;4;0;1;2;3;2;0…
1079;2021.08.13 12:00;2021.08.13 13:05;0.818582597;augusztus;1;1;0;;1;;;0.049305556;1:11:00 de.;2:00:00 de.;7:00:00;0.5;1:05:00 du.; ; ; ; ;1;2000;1;5;2119;2141;1;0; ; ; ; ; ; ; ; ; ; ;9; ; ;9; ;4;80;165;3; ;4;4;4;4;4;4;0; ;0;0;0;2;0;0;0;0;0;0;0;0;0;0;0;0;0;0;0;0;0; ; ;0;0; ; ;0;0;0;0;0;0;0;0;0;0;0; ; ; ; ; ; ;0;0;0;0;0;0;0;0;0; ;1;0;4;0;0;0;0;0;0;0;1;0;0;3;3;3;3;3;0;0;0;4;4;2;2;3;2;2;0;1;0;0;1;0…
1080;2021.08.15 14:49;2021.08.15 15:29;1.005531327;augusztus;1;3;2;2:51:47;1;2:51:47 de.;1.11929;0.03125;12:45:00 de.;2:25:43 de.;7:33:34;0.617361111;3:29:00 du.; ; ; ; ;2;2000;2;5;6000;1264;1;0; ; ; ; ; ; ; ; ; ; ;2; ; ;14; ;5;65;170;3; ;3;3;3;3;3;3;0; ;0;0;0;0;0;0;0;0;0;0;0;0;1;0;0;0;0;0;0;0;0; ; ;0;0; ; ;0;0;0;0;0;0;0;0;0;0;0; ; ; ; ; ; ;0;1;1;0;0;0;0;0;0; ;0;0;4;0;0;0;0;0;0;0;0;1;0;3;2;2;2;3;…
1081;2021.08.05 17:58;2021.08.05 18:38;0.901640557;augusztus;3;7;4;5:02:52;1;5:02:52 de.;1.21032;0.130555556;3:08:00 de.;2:34:17 de.;7:25:43;0.748611111;6:38:00 du.; ; ; ; ;1;2000;1;5;7633;2143;3;1;0;0;1;0;0;0;0;0; ;0;2; ; ;14; ;5;76;178;3; ;4;3;4;3;4;4;0; ;0;0;0;0;0;0;0;0;0;0;0;0;0;0;0;0;0;0;0;0;0; ; ;0;0; ; ;0;0;0;0;0;0;0;0;0;0;0; ; ; ; ; ; ; ;1;0;0;0;0;0;0;0; ;0;0;4;1;0;1;0;1;0;1;0;0;0;3;2;3;2…
1082;2021.08.06 18:44;2021.08.06 19:10;1.005531327;augusztus;5;4;-1;;1;;;0.019097222;12:27:30 de.;;;0.780555556;7:10:00 du.; ; ; ; ;2;2000;1;5;7100;2583;5;0; ; ; ; ; ; ; ; ; ; ;2; ; ;2; ;4;60;178;3; ;4;4;4;4;4;4;0; ;2;1;2;1;0;0;0;0;0;0;0;2;0;0;0;0;0;0;0;0;0; ; ;0;0; ; ;0;0;0;0;0;0;0;0;0;0;0; ; ; ; ; ; ;0;1;0;0;0;0;0;0;0; ;0;0;4;0;0;0;0;0;0;0;0;1;0;2;1;2;2;1;2;1;1;1;1;1;1;1;2;1;0;0;0;0;0;0;0;0;0;6…
1083;2021.09.13 12:18;2021.09.13 13:05;1.005531327;szeptember;2;2;0;;1;;;;;5:00:00 de.;;0.5125;1:05:00 du.; ; ; ; ;2;2000;1;4;2800;2747;2;0; ; ; ; ; ; ; ; ; ; ;9; ; ;14; ;5;60;170;3; ;4;4;4;4;4;4;0; ;0;0;0;0;0;0;0;0;0;0;0;0;0;0;0;0;0;0;0;2;0; ; ;0;0; ; ;0;0;0;0;0;0;0;0;0;0;0; ; ; ; ; ; ;0;0;0;0;1;0;0;0;0; ;0;0;4;1;0;0;0;0;0;0;1;0;0;3;3;3;3;3;1;2;3;2;1;2;2;2;2;2;0;0;0;0;0;0;0;0;0;9;9;2;1;2;2;0;2;2…
1084;2021.08.30 12:15;2021.08.30 12:41;0.901640557;augusztus;1;1;0;2:36:35;1;2:36:35 de.;1.10873;0.092361111;2:13:00 de.;3:08:34 de.;5:41:09;0.510416667;12:41:00 du.; ; ; ; ;1;2000;1;4;3300;685;1;0; ; ; ; ; ; ; ; ; ; ;1; ; ;1; ;5;65;173;3; ;4;4;4;4;4;4;0; ;0;0;0;0;0;0;0;0;0;0;1;0;0;0;0;0;0;0;0;0;0; ; ;0;0; ; ;0;0;0;0;0;0;0;0;0;0;0; ; ; ; ; ; ;0;0;0;0;0;0;0;0;0; ;1;0;5;0;0;0;0;0;0;0;1;0;0;3;3;3;3;…
1085;2021.07.30 14:43;2021.07.30 15:20;1.005531327;július;1;1;0;4:30:00;1;4:30:00 de.;1.18750;0.039930556;12:57:30 de.;2:00:00 de.;8:50:00;0.613194444;3:20:00 du.; ; ; ; ;2;2000;1;5;6800;1069;1;1;0;0;0;0;0;1;0;0; ;0;9; ; ;12; ;4;48;165;3; ;4;4;4;4;4;4;0; ;0;0;0;1;0;0;0;0;0;0;0;0;0;0;0;0;0;0;0;0;0;0; ;0;0;0; ;0;0;0;0;0;0;0;0;0;0;0;0; ; ; ; ; ;0;1;1;0;0;0;0;0;0; ;0;0;4;0;0;0;0;0;0;0;1;0;0;2;3;3;3;2…
1086;2021.08.19 19:18;2021.08.19 19:54;1.005531327;augusztus;7;2;-5;4:00:00;1;4:00:00 de.;1.16667;0.020833333;12:30:00 de.;1:00:00 de.;10:00:00;0.804166667;7:54:00 du.; ; ; ; ;2;2000;1;5;7600;2143;7;0; ; ; ; ; ; ; ; ; ; ;9; ; ;9; ;4;58;167;3; ;4;4;4;4;4;4;0; ;0;0;0;1;0;0;0;0;0;0;0;0;0;0;0;0;0;0;0;0;0; ; ;0;0; ; ;0;0;0;0;0;0;0;0;0;0;0; ; ; ; ; ; ;0;1;0;0;0;1;0;0;0; ;0;0;4;0;1;0;1;1;0;0;0;0;0;3;3;3…
1087;2021.08.10 17:48;2021.08.10 18:29;0.816847441;augusztus;8;8;0;;1;;;0.083333333;2:00:00 de.;2:42:51 de.;10:29:17;0.741666667;6:29:00 du.; ; ; ; ;2;2000;1;5;2194;2895;8;1;0;0;0;0;0;0;0;1;online tanulas;0;9; ; ;9; ;4;48;156;3; ;3;4;4;3;4;4;0; ;1;0;0;2;0;1;0;0;0;0;0;0;0;0;0;0;0;0;0;0;0;0; ;0;0;0; ;0;0;0;0;0;0;0;0;0;0;0;0; ; ; ; ; ;10;1;0;0;0;1;0;0;0; ;0;0;4;0;0;0;0;1;0;1;0;0;0;2;2;2;1;2;3;2;3;0;…
1088;2021.07.26 13:47;2021.07.26 14:31;1.92933133;július;1;1;0;;1;;;;;2:17:09 de.;;0.574305556;2:31:00 du.; ; ; ; ;1;2000;1;5;1173;411;1;0; ; ; ; ; ; ; ; ; ; ;9; ; ;9; ;5;80;176;3; ;4;4;4;4;4;4;0; ;0;0;0;0;0;0;0;0;0;0;0;0;0;0;0;0;0;0;0;0;0; ; ;0;0; ; ;0;0;0;0;0;0;0;0;0;0;0; ; ; ; ; ; ;0;0;0;0;0;0;0;0;0; ;1;0;5;0;0;0;0;0;0;0;0;1;0;3;3;3;3;3;0;0;0;4;4;0;4;4;0;0;0;0;0;0;0;0;0;0;0;10;10;2;2;2;2;2;2;2…
1089;2021.08.09 12:12;2021.08.09 13:20;0.816280212;augusztus;1;1;0;;1;;;0.030208333;12:43:30 de.;2:00:00 de.;7:25:00;0.508333333;1:20:00 du.; ; ; ; ;1;2000;1;5;2118;571;1;0; ; ; ; ; ; ; ; ; ; ;9; ; ;9; ;5;80;165;3; ;4;4;4;4;4;4;0; ;0;0;0;1;0;0;0;0;0;0;0;0;0;0;0;0;0;0;0;0;0; ; ;0;0; ; ;0;0;0;0;0;0;0;0;0;0;0; ; ; ; ; ; ;0;0;0;0;0;0;1;0;0; ;0;0;5;1;0;0;0;0;0;0;0;0;0;3;3;3;3;3;3;4;2;1;2;3;1;0;4;4;0;0…
1090;2021.08.15 16:19;2021.08.15 17:02;1.186459943;augusztus;6;8;2;4:35:00;1;4:35:00 de.;1.19097;0.083333333;2:00:00 de.;3:00:00 de.;8:50:00;0.679861111;5:02:00 du.; ; ; ; ;2;2000;1;5;1225;415;6;0; ; ; ; ; ; ; ; ; ; ;9; ; ;9; ;5;60;170;3; ;4;4;4;4;4;4;0; ;0;0;0;0;0;0;0;0;0;0;0;0;0;0;0;0;0;0;0;0;0; ; ;0;0; ; ;0;0;0;0;0;0;0;0;0;0;0; ; ; ; ; ; ; ;1;0;0;0;0;0;0;0; ;0;0;4;1;0;1;0;0;1;0;1;0;0;3;3;3;3;3…
1091;2021.08.20 13:00;2021.08.20 13:41;0.780421347;augusztus;5;5;0;3:00:43;1;3:00:43 de.;1.12550;0.104166667;2:30:00 de.;3:17:09 de.;7:41:26;0.541666667;1:41:00 du.; ; ; ; ;1;2000;1;3;3351;3039;5;0; ; ; ; ; ; ; ; ; ; ;2; ; ;2; ;4;80;182;3; ;4;4;4;4;4;4;0; ;0;0;0;0;0;0;0;0;0;0;0;0;0;0;0;0;0;0;0;0;0; ; ;0;0; ; ;0;0;0;0;0;0;0;0;0;0;0; ; ; ; ; ; ;0;0;0;0;0;0;0;0;0; ;1;0;5;0;0;0;0;0;0;0;0;1;0;3;3;3;3;…
1092;2021.07.24 13:20;2021.07.24 14:14;0.816847441;július;6;5;-1;4:35:22;1;4:35:22 de.;1.19122;0.064236111;1:32:30 de.;2:51:26 de.;7:30:43;0.555555556;2:14:00 du.; ; ; ; ;2;2000;1;4;2370;561;6;0; ; ; ; ; ; ; ; ; ; ;9; ; ;14; ;4;51;168;3; ;3;4;3;4;4;4;0; ;0;0;0;0;0;0;0;0;0;0;0;0;0;0;0;0;0;0;0;0;0; ; ;0;0; ; ;0;0;0;0;0;0;0;0;0;0;0; ; ; ; ; ; ;0;1;0;1;1;0;0;0;0; ;0;0;4;0;1;0;1;1;0;0;0;0;0;2;3;2;3;3;…
1093;2021.08.15 13:07;2021.08.15 13:40;1.005531327;augusztus;1;1;0;2:53:55;1;2:53:55 de.;1.12078;0.043402778;1:02:30 de.;3:34:17 de.;7:27:51;0.546527778;1:40:00 du.; ; ; ; ;2;2000;1;4;6000;1264;1;0; ; ; ; ; ; ; ; ; ; ;9; ; ;12; ;4;55;165;3; ;4;4;4;4;4;4;0; ;0;0;0;1;0;0;0;0;0;0;0;0;0;0;0;0;0;0;0;0;0; ; ;0;0; ; ;0;0;0;0;0;0;0;0;0;0;0; ; ; ; ; ; ; ;1;0;0;0;0;0;0;0; ;0;0;4;0;0;0;0;0;0;0;0;1;0;3;3;3;2…
1094;2021.08.21 11:59;2021.08.21 12:57;0.818582597;augusztus;1;1;0;;1;;;;;;;0.499305556;12:57:00 du.; ; ; ; ;1;2000;1;4;2628;2659;1;0; ; ; ; ; ; ; ; ; ; ;9; ; ;9; ;4;71;187;3; ;4;4;4;4;4;4;0; ;0;0;0;0;0;0;0;0;0;0;0;0;0;0;0;0;0;0;0;0;0; ; ;0;0; ; ;0;0;0;0;0;0;0;0;0;0;0; ; ; ; ; ; ;0;1;0;0;0;0;0;0;0; ;0;0;4;0;0;0;0;0;0;0;1;0;0;3;3;3;3;3;0;0;0;0;2;4;0;1;0;0;0;0;0;0;0;0;0;0;0;8;8;0;1;1;1;1;1;1;1;0;0;…
1095;2021.08.09 13:32;2021.08.09 14:35;0.816280212;augusztus;2;6;4;5:44:39;1;5:44:39 de.;1.23933;0.138541667;3:19:30 de.;12:38:34 de.;6:49:17;0.563888889;2:35:00 du.; ; ; ; ;1;2000;1;5;2351;56;2;0; ; ; ; ; ; ; ; ; ; ;2; ; ;2; ;5;95;189;3; ;4;4;4;4;4;4;0; ;0;0;0;0;0;0;0;0;0;0;0;0;0;0;0;0;0;0;0;0;0; ; ;0;0; ; ;0;0;0;0;0;0;0;0;0;0;0; ; ; ; ; ; ;2;1;0;0;0;0;0;0;0; ;0;0;4;0;0;0;0;0;0;0;1;0;0;3;3;3;3;3…
1096;2021.09.07 11:29;2021.09.07 12:18;0.780421347;szeptember;8;2;-6;3:34:17;1;3:34:17 de.;1.14881;0.125;3:00:00 de.;2:00:00 de.;9:08:34;0.478472222;12:18:00 du.; ; ; ; ;1;2000;1;3;2541;1525;8;0; ; ; ; ; ; ; ; ; ; ;2; ; ;2; ;5;90;183;3; ;4;4;4;4;4;4;0; ;0;0;0;0;0;0;0;0;0;0;0;0;0;0;0;0;0;0;0;0;0; ; ;0;0; ; ;0;0;0;0;0;0;0;0;0;0;0; ; ; ; ; ; ;0;0;0;0;0;0;0;0;0; ;1;0;4;0;0;0;0;0;0;0;0;1;0;2;2;2;2;2;1…
1097;2021.08.06 12:32;2021.08.06 13:13;0.736322511;augusztus;1;1;0;5:32:30;1;5:32:30 de.;1.23090;0.107638889;2:35:00 de.;3:00:00 de.;10:55:00;0.522222222;1:13:00 du.; ; ; ; ;2;2000;1;4;9141;1111;1;0; ; ; ; ; ; ; ; ; ; ;9; ; ;9; ;4;56;172;3; ;3;4;3;4;4;1;0; ;0;0;0;1;0;0;0;0;0;0;0;0;0;0;0;0;0;0;0;0;0; ; ;0;0; ; ;0;0;0;0;0;0;0;0;0;0;0; ; ; ; ; ; ;0;1;0;1;0;1;0;0;0; ;0;0;3;0;0;0;0;0;0;0;0;1;0;3;2;3;3…
1098;2021.09.07 13:31;2021.09.07 14:06;0.736322511;szeptember;3;3;0;3:00:00;1;3:00:00 de.;1.12500;0.020833333;12:30:00 de.;3:00:00 de.;8:00:00;0.563194444;2:06:00 du.; ; ; ; ;2;2000;1;5;7682;427;3;0; ; ; ; ; ; ; ; ; ; ;9; ; ;9; ;4;58;147;2;45;4;3;3;4;4;4;0; ;0;0;0;0;0;0;0;0;0;0;0;0;0;0;0;0;0;0;0;0;0; ; ;0;0; ; ;0;0;0;0;0;0;0;0;0;0;0; ; ; ; ; ; ;0;1;0;0;1;1;0;0;0; ;0;0;4;0;0;1;1;1;0;0;0;0;0;3;3;3;…
1099;2021.08.11 15:23;2021.08.11 16:05;0.736322511;augusztus;4;1;-3;2:42:52;0;2:42:52 de.;1.11310;0.045138889;1:05:00 de.;3:00:00 de.;7:25:43;0.640972222;4:05:00 du.; ; ; ; ;2;2000;1;4;5667;1607;4;0; ; ; ; ; ; ; ; ; ; ;9; ; ;14; ;5;58;172;4;70;2;3;3;2;3;3;0; ;1;1;0;1;0;0;0;0;0;0;0;0;0;0;0;0;0;0;0;0;0; ; ;0;0; ; ;0;0;0;0;0;0;0;0;0;0;0; ; ; ; ; ; ;0;1;1;1;0;0;0;0;0; ;0;0;4;0;0;0;0;0;0;0;1;0;0;3;2;2…
1100;2021.08.16 9:57;2021.08.16 10:32;0.816280212;augusztus;5;2;-3;4:00:00;1;4:00:00 de.;1.16667;0;12:00:00 de.;4:00:00 de.;8:00:00;0.414583333;10:32:00 de.; ; ; ; ;1;2000;1;5;8896;2252;5;0; ; ; ; ; ; ; ; ; ; ;9; ; ;9; ;4;78;182;3; ;4;4;4;4;4;4;0; ;0;0;0;0;0;0;0;0;0;0;0;0;0;0;0;0;0;0;0;0;0;0; ;0;0;0; ;0;0;0;0;0;0;0;0;0;0;0;0; ; ; ; ; ;0;1;0;1;1;0;0;0;0; ;0;0;4;0;1;1;1;0;0;0;0;0;0;3;3;3;3;3;0;0;0;…
1101;2021.08.12 19:49;2021.08.12 20:24;0.736322511;augusztus;3;3;0;3:00:00;1;3:00:00 de.;1.12500;0.020833333;12:30:00 de.;4:00:00 de.;10:00:00;0.825694444;8:24:00 du.; ; ; ; ;2;2000;1;5;2066;2548;3;0; ; ; ; ; ; ; ; ; ; ;9; ; ;9; ;4;54;167;3; ;4;4;4;4;4;4;0; ;0;0;0;0;0;0;0;0;0;0;0;0;0;0;0;0;0;0;0;0;0;0; ;0;0;0; ;0;0;0;0;0;0;0;0;0;0;0;0; ; ; ; ; ;0;0;0;1;0;1;0;0;0; ;0;0;4;0;1;0;1;0;0;0;0;0;0;3;3;3;…
1102;2021.08.31 15:17;2021.08.31 15:54;1.005531327;augusztus;1;1;0;3:47:52;1;3:47:52 de.;1.15823;0.055555556;1:20:00 de.;3:17:09 de.;7:55:43;0.636805556;3:54:00 du.; ; ; ; ;2;2000;1;4;9023;942;1;0; ; ; ; ; ; ; ; ; ; ;2; ; ;2; ;5;65;168;2;58;4;3;4;4;4;4;0; ;0;0;0;0;0;0;0;0;0;0;0;0;0;0;0;0;0;0;0;0;0; ; ;0;0; ; ;0;0;0;0;0;0;0;0;0;0;0; ; ; ; ; ; ;5;1;1;0;0;0;0;0;0; ;0;0;4;0;0;0;0;0;0;0;1;0;0;3;3;3;2;…
1103;2021.08.29 14:42;2021.08.29 15:24;0.901640557;augusztus;2;1;-1;3:35:00;1;3:35:00 de.;1.14931;0.064236111;1:32:30 de.;4:00:00 de.;10:50:00;0.6125;3:24:00 du.; ; ; ; ;1;2000;1;5;4400;1985;2;0; ; ; ; ; ; ; ; ; ; ;9; ; ;14; ;5;65;171;3; ;4;4;4;4;4;4;0; ;0;0;0;1;0;0;0;0;0;0;0;0;0;0;0;0;0;0;0;0;0;0; ;0;0;0; ;0;0;0;0;0;0;0;0;0;0;0;0; ; ; ; ; ;0;1;0;0;1;0;1;0;0; ;0;0;4;0;0;0;0;0;0;0;0;1;0;3;3;3;3;3;…
1104;2021.08.05 8:12;2021.08.05 8:43;0.901640557;augusztus;3;1;-2;4:58:13;1;4:58:13 de.;1.20709;0.125;3:00:00 de.;3:25:43 de.;9:46:26;0.341666667;8:43:00 de.; ; ; ; ;1;2000;1;4;2086;2474;3;0; ; ; ; ; ; ; ; ; ; ;9; ; ;9; ;5;67;179;3; ;3;1;4;2;1;3;0; ;1;0;2;1;0;0;0;0;0;0;0;3;3;3;0;0;0;0;0;1;0; ; ;0;0; ; ;0;0;0;0;0;0;0;0;0;0;0; ; ; ; ; ; ;5;0;1;0;0;1;1;0;0; ;0;0;3;1;0;0;1;0;0;0;0;0;0;3;3;3;2;3;2;1;2…
1105;2021.09.11 14:07;2021.09.11 14:55;0.736322511;szeptember;2;1;-1;;1;;;;;5:00:00 de.;;0.588194444;2:55:00 du.; ; ; ; ;2;2000;1;5;2027;622;2;0; ; ; ; ; ; ; ; ; ; ;9; ; ;9; ;5;55;158;3; ;2;3;2;3;2;3;0; ;0;0;0;0;0;0;0;0;0;0;0;0;0;0;0;0;0;0;0;0;0; ; ;0;0; ; ;0;0;1;0;0;0;0;0;0;0;0; ; ; ; ; ; ;7;1;1;1;1;0;0;0;0; ;0;0;2;0;0;0;0;0;0;0;0;1;0;2;2;2;2;2;1;1;1;1;1;1;2;1;3;3;0;0;0;0;0;0;0;0;0;8;8;2;1;2;0;1…
1106;2021.08.20 13:50;2021.08.20 14:30;0.824605619;augusztus;5;5;0;2:58:13;1;2:58:13 de.;1.12376;0.104166667;2:30:00 de.;3:34:17 de.;7:46:26;0.576388889;2:30:00 du.; ; ; ; ;2;2000;1;3;3351;3039;5;0; ; ; ; ; ; ; ; ; ; ;2; ; ;2; ;4;56;169;3; ;1;1;1;1;1;1;0; ;0;0;0;0;0;0;0;0;0;0;0;0;0;0;0;0;0;0;0;0;0; ; ;0;0; ; ;0;0;0;0;0;0;0;0;0;0;0; ; ; ; ; ; ;0;0;0;0;0;0;0;0;0; ;1;0;5;0;0;0;0;0;0;0;0;1;0;3;3;3;3;…
1107;2021.08.13 19:31;2021.08.13 20:06;0.901640557;augusztus;4;2;-2;4:00:00;1;4:00:00 de.;1.16667;0;12:00:00 de.;5:00:00 de.;8:00:00;0.813194444;8:06:00 du.; ; ; ; ;1;2000;1;5;2400;669;4;0; ; ; ; ; ; ; ; ; ; ;9; ; ;9; ;4;80;198;3; ;4;4;4;4;4;4;0; ;0;0;0;0;0;0;0;0;0;0;0;0;0;0;0;0;0;0;0;0;0;0; ;0;0;0; ;0;0;0;0;0;0;0;0;0;0;0;0; ; ; ; ; ;0;1;0;1;1;0;0;0;0; ;0;0;4;1;0;1;1;1;0;0;0;0;0;3;3;3;3;3;0;0;0;4…
1108;2021.08.04 15:26;2021.08.04 16:26;0.777640498;augusztus;1;1;0;;1;;;;;3:08:34 de.;;0.643055556;4:26:00 du.; ; ; ; ;2;2000;1;3;1162;412;1;0; ; ; ; ; ; ; ; ; ; ;2; ; ;14; ;5;57;164;3; ;4;4;4;4;4;4;0; ;0;0;0;1;0;0;0;0;0;0;0;1;0;0;0;0;0;0;0;0;0; ; ;0;0; ; ;0;0;0;0;0;0;0;0;0;0;0; ; ; ; ; ; ;2;0;0;0;1;0;0;0;0; ;0;0;5;0;0;0;0;0;0;0;1;0;0;3;3;3;3;3;1;1;1;0;0;1;1;0;1;0;0;0;0;0;0;0;0;0;0;10;10;0;2;2;0;…
1109;2021.09.10 15:32;2021.09.10 16:26;0.736322511;szeptember;1;1;0;3:18:35;1;3:18:35 de.;1.13790;0.041666667;1:00:00 de.;3:51:26 de.;7:57:09;0.647222222;4:26:00 du.; ; ; ; ;2;2000;1;5;9327;2956;1;0; ; ; ; ; ; ; ; ; ; ;2; ; ;2; ;5;60;162;3; ;4;4;4;4;4;4;0; ;0;0;0;2;0;0;0;0;0;0;0;0;0;0;0;0;0;0;0;0;0; ; ;0;0; ; ;0;0;0;0;0;0;0;0;0;0;0; ; ; ; ; ; ;0;1;1;1;0;0;0;0;0; ;0;0;4;0;0;0;0;0;0;0;1;0;0;3;3;3;3…
1110;2021.08.18 18:54;2021.08.18 19:38;1.005531327;augusztus;2;5;3;3:11:05;1;3:11:05 de.;1.13269;0.109375;2:37:30 de.;1:34:17 de.;8:42:09;0.7875;7:38:00 du.; ; ; ; ;2;2000;1;5;4225;580;2;0; ; ; ; ; ; ; ; ; ; ;9; ; ;2; ;4;53;157;3; ;3;4;4;4;4;3;0; ;2;0;0;1;0;1;1;0;0;0;3;2;2;0;0;0;0;0;0;0;0; ; ;0;0; ; ;0;0;0;0;0;0;0;0;0;0;0; ; ; ; ; ; ; ;1;1;1;1;1;1;1;0; ;0;0;1;1;0;1;0;0;1;1;1;0;0;3;2;2;2;3;3;1;1;1…
1111;2021.09.02 14:03;2021.09.02 14:34;0.816847441;szeptember;1;1;0;3:40:00;0;3:40:00 de.;1.15278;0.041666667;1:00:00 de.;3:00:00 de.;8:40:00;0.585416667;2:34:00 du.; ; ; ; ;2;2000;1;4;5661;2916;1;0; ; ; ; ; ; ; ; ; ; ;2; ; ;14; ;5;72;172;3; ;3;3;3;3;3;3;0; ;0;0;0;1;0;0;0;0;0;0;0;0;1;0;0;0;0;0;0;0;0; ; ;0;0; ; ;0;0;0;0;0;0;0;0;0;0;0; ; ; ; ; ; ;0;1;1;0;0;0;0;0;0; ;0;0;4;0;0;0;0;0;0;0;0;1;0;3;3;3;…
1112;2021.08.24 10:58;2021.08.24 11:39;0.818582597;augusztus;1;1;0;4:05:00;1;4:05:00 de.;1.17014;0.041666667;1:00:00 de.;3:00:00 de.;7:50:00;0.456944444;11:39:00 de.; ; ; ; ;1;2000;1;4;6100;1380;1;0; ; ; ; ; ; ; ; ; ; ;9; ; ;12; ;4;69;175;3; ;4;4;4;4;4;4;0; ;0;0;0;2;0;2;0;0;0;0;0;0;0;0;0;0;0;0;0;0;0; ; ;0;0; ; ;0;0;0;0;0;0;0;0;0;0;0; ; ; ; ; ; ; ;1;0;0;0;0;0;0;0; ;0;0;4;0;0;0;0;0;0;0;1;0;0;3;2;3;…
1113;2021.08.25 16:31;2021.08.25 17:22;1.005531327;augusztus;5;5;0;2:13:56;1;2:13:56 de.;1.09300;0.111111111;2:40:00 de.;3:34:17 de.;6:17:51;0.688194444;5:22:00 du.; ; ; ; ;2;2000;1;5;6800;1069;5;0; ; ; ; ; ; ; ; ; ; ;9; ; ;9; ;4;49;156;3; ;4;4;4;4;4;4;0; ;3;2;2;2;0;0;0;1;1;0;0;1;1;2; ; ; ; ; ;0; ; ; ; ; ; ; ; ; ; ; ; ; ; ; ; ;0; ; ; ; ; ; ; ; ;1;0;0;0;0;1;1;0; ;0;0;2;0;0;0;0;0;0;0;0;1;0;2;1;2;1;…
1114;2021.09.09 15:51;2021.09.09 16:27;0.816280212;szeptember;1;1;0;3:45:00;1;3:45:00 de.;1.15625;0.041666667;1:00:00 de.;4:34:17 de.;8:30:00;0.660416667;4:27:00 du.; ; ; ; ;1;2000;1;4;8109;2770;1;0; ; ; ; ; ; ; ; ; ; ;2; ; ;2; ;5;75;170;3; ;4;4;4;4;4;4;0; ;0;0;0;0;0;0;0;0;0;0;0;0;0;0;0;0;0;0;0;0;0; ; ;0;0; ; ;0;0;0;0;0;0;0;0;0;0;0; ; ; ; ; ; ;0;0;0;0;0;0;0;0;0; ;1;0;5;0;0;0;0;0;0;0;1;0;0;3;3;3;3…
1115;2021.08.09 15:11;2021.08.09 15:56;0.887732041;augusztus;1;1;0;;1;;;;;6:00:00 de.;;0.632638889;3:56:00 du.; ; ; ; ;1;2000;1;2;1201;417;1;0; ; ; ; ; ; ; ; ; ; ;12; ; ;14; ;5;72;167;3; ;4;4;4;4;4;4;0; ;0;0;0;0;0;0;0;0;0;0;0;0;0;0;0;0;0;0;0;0;0; ; ;0;0; ; ;0;0;0;0;0;0;0;0;0;0;0; ; ; ; ; ; ;0;0;0;0;0;0;0;0;0; ;1;0;5;0;0;0;0;0;0;0;0;1;0;3;3;3;3;3;1;0;1;3;4;1;2;3;1;1;0;0;0;0;0;1;0;0;0;8;3;2;2;2;0;0…
1116;2021.07.29 14:52;2021.07.29 15:31;0.780421347;július;1;1;0;4:11:00;1;4:11:00 de.;1.17431;0.163888889;3:56:00 de.;4:34:17 de.;7:18:00;0.619444444;3:31:00 du.; ; ; ; ;1;2000;1;3;3571;73;1;0; ; ; ; ; ; ; ; ; ; ;2; ; ;2; ;4;65;172;3; ;4;4;4;4;4;4;0; ;0;0;0;1;0;0;0;0;0;0;0;0;0;0;0;0;0;0;0;0;0; ; ;0;0; ; ;0;0;0;0;0;0;0;0;0;0;0; ; ; ; ; ; ;20;0;0;0;0;0;0;0;0; ;1;0;4;0;0;0;0;0;0;0;0;1;0;3;3;3;2;3;1;…
1117;2021.08.13 10:45;2021.08.13 11:30;0.736322511;augusztus;1;2;1;2:52:30;0;2:52:30 de.;1.11979;0.03125;12:45:00 de.;4:00:00 de.;8:45:00;0.447916667;11:30:00 de.; ; ; ;1;2;2000;1;5;6333;663;1;0; ; ; ; ; ; ; ; ; ; ;2; ; ;2; ;5;50;168;3; ;4;4;4;4;4;4;0; ;0;0;0;0;0;0;0;0;0;0;0;0;0;0;0;0;0;0;0;0;0; ; ;0;0; ; ;0;0;0;0;0;0;0;0;0;0;0; ; ; ; ; ; ;0;1;0;0;0;0;0;0;0; ;0;0;1;0;0;0;0;0;0;0;0;1;0;3;3;3;3;3;0…
1118;2021.08.11 10:07;2021.08.11 10:48;0.736322511;augusztus;1;1;0;3:46:04;1;3:46:04 de.;1.15700;0.0625;1:30:00 de.;7:17:09 de.;9:02:09;0.421527778;10:48:00 de.; ; ; ; ;2;2000;1;5;3212;935;1;0; ; ; ; ; ; ; ; ; ; ;9; ; ;9; ;5;60;175;3; ;4;4;4;4;4;4;0; ;0;0;0;0;0;0;0;0;0;0;0;0;0;0;0;0;0;0;0;0;0; ; ;0;0; ; ;0;0;0;0;0;0;0;0;0;0;0; ; ; ; ; ; ;0;0;0;0;0;0;0;0;0; ;1;0;5;0;0;0;0;0;0;0;0;1;0;3;3;3;3;3;0;0…
1119;2021.08.11 12:28;2021.08.11 13:12;0.816280212;augusztus;1;1;0;2:32:30;1;2:32:30 de.;1.10590;0.020833333;12:30:00 de.;8:00:00 de.;6:55:00;0.519444444;1:12:00 du.; ; ; ; ;1;2000;1;5;3212;935;1;0; ; ; ; ; ; ; ; ; ; ;9; ; ;9; ;5;72;185;3; ;4;4;4;4;4;4;0; ;0;0;0;0;0;0;0;0;0;0;0;0;0;0;0;0;0;0;0;0;0; ; ;0;0; ; ;0;0;0;0;0;0;0;0;0;0;0; ; ; ; ; ; ;0;0;0;1;0;0;0;0;0; ;0;0;4;0;0;0;0;0;0;0;1;0;0;3;3;3;3;…
1120;2021.08.23 12:16;2021.08.23 12:47;0.750871381;augusztus;1;1;0;4:53:35;1;4:53:35 de.;1.20387;0.024305556;12:35:00 de.;2:25:43 de.;8:47:09;0.511111111;12:47:00 du.; ; ; ; ;1;2000;1;3;2096;2943;1;0; ; ; ; ; ; ; ; ; ; ;2; ; ;2; ;4;79;184;3; ;4;4;4;3;4;4;0; ;0;0;0;0;0;0;0;0;0;0;0;0;0;0;0;0;0;0;0;0;0; ; ;0;0; ; ;0;0;0;0;0;0;0;0;0;0;0; ; ; ; ; ; ;0;0;0;0;0;0;0;0;0; ;1;0;4;0;0;0;0;0;0;0;0;1;0;2;2;2;…
1121;2021.07.31 4:40;2021.07.31 5:21;0.750871381;július;4;2;-2;3:20:00;1;3:20:00 de.;1.13889;0.011111111;12:16:00 de.;5:00:00 de.;8:20:00;0.194444444;5:21:00 de.; ; ; ; ;1;1999;1;3;7463;1606;4;1;0;0;0;0;1;0;0;0; ;0;2; ; ;2; ;3; ; ;3; ;3;4;3;4;2;1;0; ;0;0;0;0;0;0;0;0;0;0;0;0;0;0;0;0;0;0;0;0;0; ; ;0;0; ; ;0;0;0;0;0;0;0;0;0;0;0; ; ; ; ; ; ;0;0;0;0;0;0;0;0;0; ;1;0;5;0;0;0;0;0;0;0;0;1;0;3;3;2;2;2;4;3;…
1122;2021.08.14 8:26;2021.08.14 9:07;0.818582597;augusztus;4;7;3;;1;;;0.052430556;1:15:30 de.;2:00:00 de.;9:39:00;0.351388889;9:07:00 de.; ; ; ; ;1;1999;2;5;7561;1811;4;0; ; ; ; ; ; ; ; ; ; ;2; ; ;2; ;3;48;170;5;63;3;3;2;2;3;3;0; ;0;0;0;0;0;0;0;0;0;0;0;0;0;0;0;0;0;0;0;0;0; ; ;0;0; ; ;0;0;0;0;0;0;0;0;0;0;0; ; ; ; ; ; ;0;1;1;1;0;0;0;0;0; ;0;0;2;0;0;0;0;0;0;0;0;0;0;0;3;3;3;3;3;3;3;1;1;2;3;3;2;2;1;2;…
1123;2021.08.06 13:31;2021.08.06 14:40;0.816847441;augusztus;1;2;1;;1;;;0.052083333;1:15:00 de.;2:00:00 de.;8:55:00;0.563194444;2:40:00 du.; ; ; ; ;2;1999;3;4;2220;3024;1;0; ; ; ; ; ; ; ; ; ; ;2; ; ;2; ;5;95;172;2;85;3;4;4;2;4;4;0; ;0;0;0;0;0;0;0;0;0;0;0;0;0;0;0;0;0;0;0;0;0; ; ;0;0; ; ;0;0;0;0;0;0;0;0;0;0;0; ; ; ; ; ; ;0;0;0;0;0;0;1;0;0; ;0;0;4;0;0;0;0;0;0;0;1;0;0;3;3;3;3;3;4;2;3;0;1;3;2;2;3;3;0;…
1124;2021.08.08 9:31;2021.08.08 10:15;1.115252461;augusztus;1;3;2;;1;;;0;12:00:00 de.;6:00:00 de.;8:25:00;0.396527778;10:15:00 de.; ; ; ; ;2;1999;2;2;4173;1877;1;0; ; ; ; ; ; ; ; ; ; ;6; ; ; ; ;3;75;160;2;50;4;4;4;4;4;4;0; ;0;2;0;1;0;0;0;0;0;0;0;0;0;0;0;0;0;0;0;0;0; ; ;0;0; ; ;0;0;0;0;0;0;0;0;0;0;0; ; ; ; ; ; ; ;1;0;0;0;0;0;0;0; ;0;0;1;0;0;0;0;0;0;0;0;1;0;2;2;2;2;2;2;2;2;2;4;2;2;2;1;1;1;0;2;0;0;0…
1125;2021.08.11 13:01;2021.08.11 13:56;0.816847441;augusztus;7;8;1;3:12:09;1;3:12:09 de.;1.13343;0.045138889;1:05:00 de.;6:17:09 de.;7:24:17;0.542361111;1:56:00 du.; ; ; ; ;2;1999;2;5;6200;1378;7;0; ; ; ; ; ; ; ; ; ; ;2; ; ;2; ;5;63;167;3; ;4;4;4;4;4;4;0; ;0;0;0;0;0;0;0;0;0;0;0;0;0;0;0;0;0;0;0;0;0;0; ;0;0;0; ;0;0;0;0;0;0;0;0;0;0;0;0; ; ; ; ; ;0;0;0;0;1;1;0;0;0; ;0;0;4;0;0;0;0;0;0;0;0;1;0;3;3;3;3;…
1126;2021.08.21 12:33;2021.08.21 13:15;0.750871381;augusztus;5;10;5;3:07:30;1;3:07:30 de.;1.13021;0.043402778;1:02:30 de.;3:00:00 de.;7:48:34;0.522916667;1:15:00 du.; ; ; ; ;1;1999;2;2;4123;1027;5;1;1;0;0;0;0;0;0;0; ;0;6; ;6; ; ;4;90;165;1;70;3;4;4;2;2;3;0; ;1;2;2;1;0;0;0;0;0;0;0;0;1;1;0;0;0;0;0;0;0; ; ;0;0; ; ;0;0;0;0;0;0;0;0;0;0;0; ; ; ; ; ; ;5;0;0;0;0;0;0;0;0; ;1;0;5;0;0;0;0;0;0;0;0;1;0;2;2;2;…
1127;2021.08.01 13:12;2021.08.01 14:01;0.816847441;augusztus;7;7;0;5:07:30;1;5:07:30 de.;1.21354;0.0625;1:30:00 de.;2:00:00 de.;9:45:00;0.55;2:01:00 du.; ; ; ; ;2;1999;2;5;2941;16;7;0; ; ; ; ; ; ; ; ; ; ;9; ; ;2; ;5;55;180;4; ;4;4;4;4;4;4;0; ;0;0;0;0;0;0;0;0;0;0;0;0;0;0;0;0;0;0;0;0;0; ; ;0;0; ; ;0;0;0;0;0;0;0;0;0;0;0; ; ; ; ; ; ;0;1;0;0;0;0;0;0;0; ;0;0;4;0;0;0;0;0;0;0;1;0;0;3;3;3;3;3;0;0;3;0;0;3;…
1128;2021.08.07 15:35;2021.08.07 16:37;1.92933133;augusztus;1;1;0;2:32:30;1;2:32:30 de.;1.10590;0.041666667;1:00:00 de.;4:00:00 de.;6:55:00;0.649305556;4:37:00 du.; ; ; ; ;1;1999;1;5;1031;395;1;0; ; ; ; ; ; ; ; ; ; ;9; ; ;9; ;5;72;185;3; ;4;4;4;4;4;4;0; ;0;0;0;0;0;0;0;0;0;0;0;0;0;0;0;0;0;0;0;0;0; ; ;0;0; ; ;0;0;0;0;0;0;0;0;0;0;0; ; ; ; ; ; ;0;0;0;0;0;0;0;0;0; ;1;0;5;0;0;0;0;0;0;0;0;1;0;2;2;3;2;3;…
1129;2021.08.01 18:02;2021.08.01 19:00;0.816280212;augusztus;3;10;7;10:31:30;1;10:31:30 de.;1.43854;0.314930556;7:33:30 de.;1:00:00 de.;8:57:00;0.751388889;7:00:00 du.; ; ; ; ;1;1999;1;5;2366;1191;3;0; ; ; ; ; ; ; ; ; ; ;2; ; ;2; ;4;85;177;3; ;4;4;4;4;4;4;0; ;0;0;0;0;0;0;0;0;0;0;0;0;0;0;0;0;0;0;0;0;0; ; ;0;0; ; ;0;0;0;0;0;0;0;0;0;0;0; ; ; ; ; ; ;4;0;0;0;0;0;0;0;0; ;1;0;5;0;0;0;0;0;0;0;1;0;0;3;3;3…
1130;2021.08.14 9:56;2021.08.14 10:31;0.780421347;augusztus;1;3;2;3:58:56;1;3:58:56 de.;1.16592;0.038194444;12:55:00 de.;2:34:17 de.;7:47:51;0.413888889;10:31:00 de.; ; ; ; ;1;1999;1;2;7020;655;1;0; ; ; ; ; ; ; ; ; ; ;2; ; ;2; ;5;92;185;3; ;4;2;2;4;4;4;0; ;0;0;0;2;0;0;0;0;0;0;0;0;1;0;0;0;0;0;0;0;0; ; ;0;0; ; ;0;0;0;0;0;0;0;0;0;2;0; ; ; ; ; ; ;10;1;0;0;0;0;0;0;0; ;0;0;4;0;0;0;0;0;0;0;1;0;0;2;2;3;3…
1131;2021.08.14 11:55;2021.08.14 12:35;0.750871381;augusztus;5;5;0;4:02:30;1;4:02:30 de.;1.16840;0.104166667;2:30:00 de.;4:00:00 de.;9:55:00;0.496527778;12:35:00 du.; ; ; ; ;1;1999;1;3;3332;2427;5;0; ; ; ; ; ; ; ; ; ; ;2; ; ;2; ;4;74;183;3; ;4;4;4;4;4;4;0; ;0;0;0;0;0;0;0;0;0;0;0;0;0;0;0;0;0;0;0;0;0; ; ;0;0; ; ;0;0;0;0;0;0;0;0;0;0;0; ; ; ; ; ; ;0;0;0;0;0;0;0;0;0; ;1;0;5;0;0;0;0;0;0;0;1;0;0;3;3;3;3…
1132;2021.09.10 12:37;2021.09.10 13:11;0.901640557;szeptember;1;1;0;3:56:26;1;3:56:26 de.;1.16418;0.034722222;12:50:00 de.;1:00:00 de.;8:12:51;0.525694444;1:11:00 du.; ; ; ; ;1;1999;1;4;9400;2474;1;0; ; ; ; ; ; ; ; ; ; ;2; ; ;2; ;5;90;189;2;84;4;4;4;4;4;1;0; ;0;0;0;0;0;0;0;0;0;0;0;0;0;0;0;0;0;0;0;0;0; ; ;0;0; ; ;0;0;0;0;0;0;0;0;0;0;0; ; ; ; ; ; ;0;1;1;1;1;0;0;0;0; ;0;0;4;0;0;0;0;0;0;0;0;1;0;3;3;3…
1133;2021.08.09 16:44;2021.08.09 17:50;0.816280212;augusztus;3;10;7;4:46:17;1;4:46:17 de.;1.19881;0.146875;3:31:30 de.;12:34:17 de.;6:32:34;0.697222222;5:50:00 du.; ; ; ; ;1;1999;1;4;2251;2713;3;0; ; ; ; ; ; ; ; ; ; ;2; ; ;2; ;5;95;188;3; ;4;4;4;4;4;4;0; ;0;0;0;0;0;0;0;0;0;0;0;0;0;0;0;0;0;0;0;0;0; ; ;0;0; ; ;0;0;0;0;0;0;0;0;0;0;0; ; ; ; ; ; ;0;1;0;0;0;0;0;0;0; ;0;0;5;0;0;0;0;0;0;0;1;0;0;3;3;3;3;3…
1134;2021.08.17 12:32;2021.08.17 13:28;0.816280212;augusztus;1;1;0;3:49:17;1;3:49:17 de.;1.15922;0.049652778;1:11:30 de.;2:17:09 de.;7:28:34;0.522222222;1:28:00 du.; ; ; ; ;1;1999;1;4;9756;1107;1;0; ; ; ; ; ; ; ; ; ; ;2; ; ;2; ;4;76;174;3; ;4;4;4;4;4;4;0; ;0;0;0;0;0;0;0;0;0;0;0;0;0;0;0;0;0;0;0;0;0; ; ;0;0; ; ;0;0;0;0;0;0;0;0;0;0;0; ; ; ; ; ; ;0;0;1;0;0;0;0;0;0; ;0;0;4;0;1;0;1;0;0;0;0;0;0;2;2;2;2;…
1135;2021.08.17 10:40;2021.08.17 11:21;0.818582597;augusztus;1;9;8;4:17:26;1;4:17:26 de.;1.17877;0.103472222;2:29:00 de.;3:40:00 de.;7:30:51;0.444444444;11:21:00 de.; ; ; ; ;1;1999;1;4;9600;2398;1;0; ; ; ; ; ; ; ; ; ; ;2; ; ;2; ;4;75;176;3; ;4;4;4;4;4;4;0; ;0;0;0;0;0;0;0;0;0;0;0;0;0;0;0;0;0;0;0;0;0; ; ;0;0; ; ;0;0;0;0;0;0;0;0;0;0;0; ; ; ; ; ; ;0;1;1;0;1;0;0;0;0; ;0;0;4;0;0;0;1;0;0;0;0;0;0;3;3;3;3…
1136;2021.08.05 16:25;2021.08.05 17:11;0.816847441;augusztus;6;5;-1;;1;;;0.052083333;1:15:00 de.;;;0.684027778;5:11:00 du.; ; ; ; ;2;1999;2;5;4242;973;6;1;1;0;0;0;0;0;0;0; ;0;2; ; ;2; ;3;72;162;2;65;4;4;4;4;2;4;0; ;2;0;0;2;0;0;0;0;0;0;0;0;1;0;0;0;0;0;0;0;0;0; ;0;0; ; ;0;0;0;0;0;0;0;0;0; ;0;0; ; ; ; ; ;0;1;0;0;0;0;0;0;0; ;0;0;4;0;0;0;0;0;0;0;0;1;0;2;2;1;1;1;1;1;1;3;3;1;3;3;1;1;0;0;0;0;0;0;0;0;0;7;…
1137;2021.09.10 14:28;2021.09.10 15:06;0.750871381;szeptember;1;2;1;3:08:56;1;3:08:56 de.;1.13120;0.114583333;2:45:00 de.;3:34:17 de.;8:07:51;0.602777778;3:06:00 du.; ; ; ; ;1;1999;2;2;2836;128;1;0; ; ; ; ; ; ; ; ; ; ;2; ; ;2; ;4;90;180;3; ;4;4;4;4;4;4;0; ;0;1;0;1;0;0;0;0;0;0;0;0;0;0;0;0;0;0;0;0;0; ; ;0;0; ; ;0;0;0;0;0;0;0;0;0;0;0; ; ; ; ; ; ;5;0;0;0;1;0;0;0;0; ;0;0;4;1;0;0;0;0;0;0;1;0;0;1;1;0;0;…
1138;2021.08.22 10:45;2021.08.22 11:27;0.750871381;augusztus;4;2;-2;3:09:35;0;3:09:35 de.;1.13165;0.0625;1:30:00 de.;8:34:17 de.;8:15:09;0.447916667;11:27:00 de.; ; ; ; ;1;1999;1;2;4973;475;4;0; ; ; ; ; ; ; ; ; ; ;3; ; ;3; ;5;65;170;3; ;4;4;4;4;4;4;0; ;0;0;0;0;0;0;0;0;0;0;0;0;0;0;0;0;0;0;0;0;0; ; ;0;0; ; ;0;0;0;0;0;0;0;0;0;0;0; ; ; ; ; ; ;0;0;0;0;0;0;1;0;0; ;0;0;5;0;0;0;0;0;0;0;0;1;0;3;3;3;3;3;0;…
1139;2021.08.05 14:20;2021.08.05 15:18;1.186459943;augusztus;1;1;0;;1;;;;;;;0.597222222;3:18:00 du.; ; ; ; ;2;1999;1;5;1162;412;1;0; ; ; ; ; ; ; ; ; ; ;2; ; ;14; ;5;61;167;3; ;4;4;4;4;4;4;0; ;0;0;0;1;0;0;0;0;0;0;0;0;1;0;0;0;0;0;0;0;0; ; ;0;0; ; ;0;0;0;0;0;0;0;0;0;0;0; ; ; ; ; ; ;5;0;0;0;0;0;0;0;0; ;1;0;5;0;0;0;0;0;0;0;1;0;0;3;3;3;3;3;1;0;1;0;1;0;1;1;1;0;0;0;0;0;0;0;0;0;0;10;10;0;2;2;0;2;2;2;0;2;2…
1140;2021.08.19 16:44;2021.08.19 17:29;1.005531327;augusztus;1;1;0;;1;;;0.034722222;12:50:00 de.;;8:30:00;0.697222222;5:29:00 du.; ; ; ; ;2;1999;1;4;6000;1264;1;1;0;0;0;1;1;0;0;0; ;0;2; ; ;2; ;3;40;160;5;50;4;4;4;4;4;4;1;5;0;2;2;3;0;1;0;0;0;0;0;0;2;2;2;0;0;0;0;2;0; ; ;0;0; ; ;0;0;0;0;0;0;0;0;0;0;0; ; ;1; ; ; ;0;1;1;0;0;1;1;0;0; ;0;0;4;1;1;1;1;1;1;1;1;0;0;2;2;2;2;2;1;1;1;2;2;1;2;2;1;1;1;1;1;1;1;1;…
1141;2021.08.10 19:12;2021.08.10 19:50;0.816847441;augusztus;2;3;1;;1;;;;;1:34:17 de.;;0.8;7:50:00 du.; ; ; ; ;2;1999;2;4;5516;1470;2;0; ; ; ; ; ; ; ; ; ; ;2; ; ;2; ;5;65;162;3; ;4;4;4;4;4;4;0; ;0;0;0;0;0;0;0;0;0;0;0;0;0;0;0;0;0;0;0;0;0; ; ;0;0; ; ;0;0;0;0;0;0;0;0;0;0;0; ; ; ; ; ; ;0;0;0;0;0;0;0;0;0; ;1;0;4;0;0;0;0;0;0;0;0;1;0;3;3;3;3;3;1;0;0;1;2;0;1;1;1;0;0;0;0;0;0;0;0;0;0;9;9;2;2;2;0;2;2;2;1;3;…
1142;2021.08.10 16:57;2021.08.10 17:34;0.818582597;augusztus;2;1;-1;2:56:56;0;2:56:56 de.;1.12286;0.034722222;12:50:00 de.;4:17:09 de.;9:31:51;0.70625;5:34:00 du.; ; ; ; ;1;1998;3;4;3910;2850;2;0; ; ; ; ; ; ; ; ; ; ;2; ; ;2; ;4;128;185;2;100;4;4;4;4;4;4;0; ;0;0;0;0;0;0;0;0;0;0;0;0;0;0;0;0;2;0;0;0;0; ; ;0;0; ; ;0;0;0;0;0;0;0;0;0;0;0; ; ; ; ; ; ;75;0;0;0;1;0;1;0;0; ;0;0;1;0;0;0;0;0;0;0;1;0;0;3;2;3;…
1143;2021.08.19 14:48;2021.08.19 15:30;1.262959501;augusztus;1;1;0;4:32:30;1;4:32:30 de.;1.18924;0.145833333;3:30:00 de.;12:00:00 du.;10:55:00;0.616666667;3:30:00 du.; ; ; ; ;1;1998;2;3;6723;2573;1;0; ; ; ; ; ; ; ; ; ; ;2; ; ;14; ;3;63;181;3; ;4;4;4;4;4;4;0; ;0;2;0;0;0;0;0;0;0;0;0;0;0;3;0;0;0;0;0;0;0; ; ;0;0; ; ;0;0;0;0;0;0;0;0;0;0;0; ; ; ; ; ; ;5;0;0;1;0;0;0;0;0; ;0;0;1;0;0;0;0;0;0;0;0;1;0;3;3;3…
1144;2021.09.07 18:45;2021.09.07 19:26;1.115252461;szeptember;1;1;0;3:10:00;0;3:10:00 de.;1.13194;0.041666667;1:00:00 de.;2:00:00 de.;9:40:00;0.78125;7:26:00 du.; ; ; ;1;2;1998;3;2;3163;1237;1;0; ; ; ; ; ; ; ; ; ; ;10; ; ;10; ;5;81;162;2;70;2;2;2;2;2;2;0; ;1;1;0;1;0;0;0;0;0;0;0;1;1;0;0;0;0;0;0;0;0; ; ;0;0; ; ;0;0;0;0;0;0;0;0;0;0;0; ; ; ; ; ; ;0;0;0;0;0;0;0;0;0; ;1;0;5;0;0;0;0;0;0;0;0;1;0;2;2;1;2;…
1145;2021.08.06 17:07;2021.08.06 17:52;0.824605619;augusztus;6;5;-1;3:35:00;0;3:35:00 de.;1.14931;0.026041667;12:37:30 de.;10:00:00 de.;8:50:00;0.713194444;5:52:00 du.; ; ; ;1;2;1998;3;3;4242;973;6;0; ; ; ; ; ; ; ; ; ; ;11; ; ;14; ;4;49;150;3; ;4;4;4;4;4;4;0; ;0;0;0;0;0;0;0;0;0;0;0;0;0;0;0;0;0;0;0;0;0; ; ;0;0; ; ;0;0;0;0;0;0;0;0;0;0;0; ; ; ; ; ; ;0;0;1;1;0;0;1;0;0; ;0;0;4;0;0;0;0;0;0;0;1;0;0;2;2;…
1146;2021.08.13 12:41;2021.08.13 13:13;1.115252461;augusztus;1;1;0;;1;;;;;3:30:00 de.;;0.528472222;1:13:00 du.; ; ; ;1;2;1998;2;2;5141;1174;1;0; ; ; ; ; ; ; ; ; ; ;6; ;7; ; ;5;50;165;3; ;4;4;4;4;4;4;0; ;0;0;0;2;0;0;0;0;0;0;0;0;0;0;0;0;0;0;0;0;0; ; ;0;0; ; ;0;0;0;0;0;0;0;0;0;0;0; ; ; ; ; ; ;0;0;0;0;0;0;0;0;0; ;1;0;5;0;0;0;0;0;0;0;0;1;0;3;3;3;1;0;0;0;0;0;0;0;0;0;0;0;0;0;0;0;0;0;0;0;0;8;8;1;2;2;0;2;…
1147;2021.08.13 9:12;2021.08.13 9:54;0.750871381;augusztus;3;3;0;3:25:00;0;3:25:00 de.;1.14236;0.020833333;12:30:00 de.;3:00:00 de.;7:10:00;0.383333333;9:54:00 de.; ; ; ; ;1;1998;2;2;5667;1607;3;0; ; ; ; ; ; ; ; ; ; ;3; ; ;14; ;4;74;176;3; ;3;4;3;3;4;4;0; ;0;2;2;0;0;0;0;0;0;0;0;0;1;0;0;0;0;0;0;0;0; ; ;0;0; ; ;0;0;0;0;0;0;0;0;0;0;0; ; ; ; ; ; ;0;0;0;0;0;0;0;0;0; ;1;0;5;0;0;0;0;0;0;0;0;1;0;2;2;2;2;…
1148;2021.09.14 17:42;2021.09.14 18:13;0.736322511;szeptember;1;1;0;3:35:00;0;3:35:00 de.;1.14931;-0.001736111;12:02:30 de.;3:00:00 de.;8:50:00;0.7375;6:13:00 du.; ; ; ; ;2;1998;2;4;8444;2605;1;0; ; ; ; ; ; ; ; ; ; ;2; ; ;2; ;4;100;155;2; ;4;4;4;3;4;3;0; ;0;0;2;0;0;0;0;0;0;0;0;0;0;0;0;0;0;0;0;0;0; ; ;0;0; ; ;0;0;0;0;0;0;0;0;0;0;0; ; ; ; ; ; ;0;0;0;0;0;0;1;0;0; ;0;0;4;1;1;0;0;0;0;0;1;0;0;3;2;3;2;2…
1149;2021.08.27 10:26;2021.08.27 11:13;0.816847441;augusztus;1;1;0;;1;;;;;4:00:00 de.;;0.434722222;11:13:00 de.; ; ; ; ;2;1998;1;5;4484;1101;1;1;1;0;0;0;0;0;0;0; ;0;6; ;13; ; ;5;61;161;3; ;4;4;4;4;4;4;0; ;0;0;0;1;0;0;0;0;0;0;0;0;0;0;0;0;0;0;0;0;0; ; ;0;0; ; ;0;0;0;0;0;0;0;0;0;0;0; ; ; ; ; ; ;0;0;0;0;0;0;0;0;0; ;1;0;5;0;0;0;0;0;0;0;0;1;0;1;2;1;2;1;2;1;3;3;4;2;2;4;2;1;1;1;1;0;0;0;2;2;2;4;4;1;0;1;0;…
1150;2021.08.15 12:17;2021.08.15 12:52;0.901640557;augusztus;1;1;0;2:43:35;1;2:43:35 de.;1.11359;0.020833333;12:30:00 de.;3:00:00 de.;7:07:09;0.511805556;12:52:00 du.; ; ; ; ;1;1998;1;4;6000;1264;1;0; ; ; ; ; ; ; ; ; ; ;9; ; ;9; ;3;80;185;3; ;4;4;4;4;4;4;0; ;0;0;0;0;0;0;0;0;0;0;0;0;0;0;2;0;0;0;0;0;0; ; ;0;0; ; ;0;0;0;0;0;0;0;0;0;0;0; ; ; ; ; ; ;0;1;0;0;1;0;0;0;0; ;0;0;4;1;0;0;0;0;0;0;1;0;0;3;3;3;…
1151;2021.08.05 12:20;2021.08.05 13:20;1.115252461;augusztus;3;5;2;5:11:43;1;5:11:43 de.;1.21647;0.144097222;3:27:30 de.;5:52:51 de.;7:49:26;0.513888889;1:20:00 du.; ; ; ; ;2;1998;1;3;2351;56;3;0; ; ; ; ; ; ; ; ; ; ;2; ; ;2; ;4;55;164;3; ;4;4;4;4;4;4;0; ;0;0;0;0;0;0;0;0;0;0;0;0;0;0;0;0;0;0;0;0;0; ; ;0;0; ; ;0;0;0;0;0;0;0;0;0;0;0; ; ; ; ; ; ;4;1;0;0;0;0;0;0;0; ;0;0;4;0;0;0;0;0;0;0;1;0;0;3;3;3;3;3;…
1152;2021.08.20 14:40;2021.08.20 15:20;0.780421347;augusztus;5;5;0;2:58:13;1;2:58:13 de.;1.12376;0.104166667;2:30:00 de.;3:34:17 de.;7:46:26;0.611111111;3:20:00 du.; ; ; ; ;1;1998;1;3;3351;3039;5;0; ; ; ; ; ; ; ; ; ; ;2; ; ;2; ;4;76;179;3; ;1;1;1;1;1;1;0; ;0;0;0;0;0;0;0;0;0;0;0;0;0;0;0;0;0;0;0;0;0; ; ;0;0; ; ;0;0;0;0;0;0;0;0;0;0;0; ; ; ; ; ; ;0;0;0;0;0;0;0;0;0; ;1;0;5;0;0;0;0;0;0;0;0;1;0;3;3;3;3;…
1153;2021.08.18 17:01;2021.08.18 17:40;0.750871381;augusztus;4;5;1;2:58:13;1;2:58:13 de.;1.12376;0.104166667;2:30:00 de.;3:34:17 de.;7:46:26;0.709027778;5:40:00 du.; ; ; ; ;1;1998;1;3;3335;428;4;0; ; ; ; ; ; ; ; ; ; ;2; ; ;2; ;4;77;182;3; ;4;4;4;4;4;4;0; ;0;0;0;0;0;0;0;0;0;0;0;0;0;0;0;0;0;0;0;0;0; ; ;0;0; ; ;0;0;0;0;0;0;0;0;0;0;0; ; ; ; ; ; ;0;0;0;0;0;0;0;0;0; ;1;0;5;0;0;0;0;0;0;0;1;0;0;3;3;3;3;3…
1154;2021.08.06 13:49;2021.08.06 14:31;0.736322511;augusztus;4;4;0;5:05:00;1;5:05:00 de.;1.21181;0.112847222;2:42:30 de.;3:37:51 de.;8:00:00;0.575694444;2:31:00 du.; ; ; ; ;2;1998;1;5;6754;2925;4;0; ; ; ; ; ; ; ; ; ; ;9; ; ;9; ;5;65;168;3; ;4;4;4;4;4;4;0; ;0;0;0;0;0;0;0;0;0;0;0;0;0;0;0;0;0;0;0;0;0; ; ;0;0; ; ;0;0;0;0;0;0;0;0;0;0;0; ; ; ; ; ; ;0;0;1;0;0;0;0;0;0; ;0;0;4;0;1;1;0;0;0;1;1;0;0;3;3;3;3;…
1155;2021.09.02 10:47;2021.09.02 11:30;0.818582597;szeptember;1;1;0;4:31:47;1;4:31:47 de.;1.18874;0.085069444;2:02:30 de.;1:34:17 de.;7:43:34;0.449305556;11:30:00 de.; ; ; ; ;1;1998;1;4;8330;2492;1;0; ; ; ; ; ; ; ; ; ; ;2; ; ;2; ;5;78;180;3; ;4;4;4;4;4;4;0; ;0;0;0;1;0;0;0;0;0;0;0;0;1;0;0;0;0;0;0;0;0; ; ;0;0; ; ;0;0;0;0;0;0;0;0;0;0;0; ; ; ; ; ; ;6;0;0;0;0;0;0;0;0; ;1;0;5;0;0;0;0;0;0;0;0;1;0;3;3;3;…
1156;2021.07.29 12:10;2021.07.29 13:20;1.186459943;július;4;8;4;;0;;;0.037847222;12:54:30 de.;3:00:00 de.;7:10:00;0.506944444;1:20:00 du.; ; ; ; ;2;1998;1;5;1156;413;4;0; ; ; ; ; ; ; ; ; ; ;9; ; ;9; ;4;101;185;1;90;3;3;2;3;2;1;0; ;0;0;1;0;0;0;0;0;0;0;0;0;0;0;0;0;0;0;0;0;0; ; ;0;0; ; ;0;0;0;0;0;0;0;0;0;2;0; ; ; ; ; ; ;10;0;0;0;0;0;0;0;0; ;1;0;1;1;1;1;0;1;1;1;0;0;0;3;2;1;2;0;2;1;2;3;1;3;1;2;2;2;3;2…
1157;2021.08.20 12:10;2021.08.20 12:50;0.780421347;augusztus;5;5;0;2:58:13;1;2:58:13 de.;1.12376;0.104166667;2:30:00 de.;3:00:00 de.;7:46:26;0.506944444;12:50:00 du.; ; ; ; ;1;1998;1;3;3351;3039;5;0; ; ; ; ; ; ; ; ; ; ;2; ; ;2; ;5;82;182;3; ;4;4;4;4;4;4;0; ;0;0;0;0;0;0;0;0;0;0;0;0;0;0;0;0;0;0;0;0;0; ; ;0;0; ; ;0;0;0;0;0;0;0;0;0;0;0; ; ; ; ; ; ;0;0;0;0;0;0;0;0;0; ;1;0;5;0;0;0;0;0;0;0;0;1;0;3;3;3;3…
1158;2021.08.23 18:25;2021.08.23 19:00;0.818582597;augusztus;4;2;-2;3:00:00;1;3:00:00 de.;1.12500;0.0625;1:30:00 de.;4:00:00 de.;10:00:00;0.767361111;7:00:00 du.; ; ; ; ;1;1998;1;4;7720;2148;4;0; ; ; ; ; ; ; ; ; ; ;2; ; ;2; ;4; ;175;3; ;4;4;4;4;4;4;0; ;0;0;0;0;0;0;0;0;0;0;0;0;0;0;0;0;0;0;0;0;0; ; ;0;0; ; ;0;0;0;0;0;0;0;0;0;0;0; ; ; ; ; ; ;0;1;0;0;1;0;0;0;0; ;0;0;4;0;1;0;1;1;0;0;0;0;0;3;3;3;3;3;0;…
1159;2021.08.27 17:20;2021.08.27 18:02;1.005531327;augusztus;1;1;0;4:43:35;1;4:43:35 de.;1.19693;0.112847222;2:42:30 de.;2:08:34 de.;8:17:09;0.722222222;6:02:00 du.; ; ; ; ;2;1998;1;4;5600;252;1;0; ; ; ; ; ; ; ; ; ; ;2; ; ;2; ;5;55;168;3; ;4;4;4;4;4;4;0; ;0;0;0;1;0;0;0;0;0;0;0;0;0;0;0;0;0;0;0;0;0; ; ;0;0; ; ;0;0;0;0;0;0;0;0;0;0;0; ; ; ; ; ; ;0;1;1;1;0;0;0;0;0; ;0;0;2;1;0;0;0;0;0;1;1;0;0;3;3;3;2;2…
1160;2021.08.18 9:33;2021.08.18 10:27;0.736322511;augusztus;1;1;0;4:31:47;1;4:31:47 de.;1.18874;0.083333333;2:00:00 de.;3:51:26 de.;7:33:34;0.397916667;10:27:00 de.; ; ; ; ;2;1998;1;5;9756;1107;1;0; ; ; ; ; ; ; ; ; ; ;2; ; ;2; ;5;61;165;3; ;4;4;4;4;4;4;0; ;0;0;0;0;0;0;0;0;0;0;0;0;0;0;0;0;0;0;0;0;0; ; ;0;0; ; ;0;0;0;0;0;0;0;0;0;0;0; ; ; ; ; ; ;0;0;1;0;1;0;0;0;0; ;0;0;4;1;0;0;0;1;0;0;1;0;0;3;3;3;3;…
1161;2021.08.28 12:55;2021.08.28 13:38;1.472359267;augusztus;2;2;0;3:32:30;1;3:32:30 de.;1.14757;0.026041667;12:37:30 de.;2:00:00 de.;8:55:00;0.538194444;1:38:00 du.; ; ; ; ;1;1998;1;6;4400;1985;2;0; ; ; ; ; ; ; ; ; ; ;2; ; ;2; ;5;80;182;3; ;4;4;4;4;4;4;0; ;0;0;0;0;0;0;0;0;0;0;0;0;0;0;0;0;0;0;0;0;0; ; ;0;0; ; ;0;0;0;0;0;0;0;0;0;0;0; ; ; ; ; ; ;0;1;0;1;1;0;0;0;0; ;0;0;4;0;0;1;0;1;0;1;0;0;0;3;3;3;3…
1162;2021.08.17 9:03;2021.08.17 9:45;0.818582597;augusztus;2;2;0;2:51:25;0;2:51:25 de.;1.11905;0.052083333;1:15:00 de.;2:34:17 de.;6:42:51;0.377083333;9:45:00 de.; ; ; ; ;1;1998;1;4;5666;1691;2;0; ; ; ; ; ; ; ; ; ; ;2; ; ;14; ;5;72;176;3; ;3;3;3;3;3;3;0; ;0;0;0;0;0;0;0;0;0; ;1;1;0;0;0;0;0;0;0;0;0; ; ;0;0; ; ;0;0;0;0;0;0;0;0;0;0;0; ; ; ; ; ; ;0;1;1;0;0;0;0;0;0; ;0;0;4;0;0;0;0;0;0;0;0;1;0;3;2;2;2;2…
1163;2021.08.16 9:14;2021.08.16 9:49;0.816280212;augusztus;4;2;-2;4:00:00;1;4:00:00 de.;1.16667;0.081597222;1:57:30 de.;4:00:00 de.;10:00:00;0.384722222;9:49:00 de.; ; ; ; ;1;1998;1;4;8134;1684;4;0; ; ; ; ; ; ; ; ; ; ;2; ; ;2; ;4; ;178;3; ;4;4;4;4;4;4;0; ;0;0;0;0;0;0;0;0;0;0;0;0;0;0;0;0;0;0;0;0;0;0; ;0;0;0; ;0;0;0;0;0;0;0;0;0;0;0;0; ; ; ; ; ;1;0;1;0;0;1;0;0;0; ;0;0;4;0;1;1;0;0;0;0;0;0;0;2;2;2;2;2…
1164;2021.08.19 15:58;2021.08.19 16:38;0.901640557;augusztus;1;1;0;;1;;;0;12:00:00 de.;;8:50:00;0.665277778;4:38:00 du.; ; ; ; ;1;1998;1;5;6000;1264;1;0; ; ; ; ; ; ; ; ; ; ;2; ; ;14; ;5;105;195;3; ;4;4;4;4;4;4;0; ;0;0;0;0;0;0;0;0;0;0;0;0;0;0;0;0;0;0;0;0;0; ; ;0;0; ; ;0;0;0;0;0;0;0;0;0;0;0; ; ; ; ; ; ;0;0;0;0;0;0;0;0;0; ;1;0;5;0;1;1;0;0;0;0;1;0;0;3;3;3;3;3;0;0;0;0;0;0;0;0;0;0;0;0;0;0;0;0;0;0;0;10;…
1165;2021.08.21 12:56;2021.08.21 13:48;2.717900975;augusztus;2;4;2;;1;;;;;5:00:00 de.;;0.538888889;1:48:00 du.; ; ; ; ;2;1997;2;6;9735;499;2;0; ; ; ; ; ; ; ; ; ; ;2; ; ;14; ;4;58;162;3; ;4;4;4;4;4;4;0; ;1;0;0;1;0;0;0;0;0;0;0;0;0;0;0;0;0;0;0;0;0; ; ;0;0; ; ;0;0;0;0;0;0;0;0;0;0;0; ; ; ; ; ; ;0;0;0;0;1;1;0;0;0; ;0;0;4;1;0;1;1;0;0;0;0;0;0;2;2;2;1;2;1;3;2;1;2;3;1;1;1;1;1;2;2;1;2;2;3;2;2;7;6;2;1;1;1;2;…
1166;2021.08.09 14:16;2021.08.09 15:51;1.005531327;augusztus;1;1;0;;1;;;;;;;0.594444444;3:51:00 du.; ; ; ; ;2;1997;2;4;2030;725;1;0; ; ; ; ; ; ; ; ; ; ;2; ; ;2; ;5;72;178;2;68;4;3;3;3;4;3;0; ;0;0;0;0;0;0;0;0;0;0;0;0;0;0;0;0;0;0;0;0;0; ; ;0;0; ; ;0;0;0;0;0;0;0;0;0;0;0; ; ; ; ; ; ;0;0;0;0;0;0;0;0;0; ;1;0;5;1;1;1;0;0;1;0;0;0;0;3;3;3;3;3;0;1;0;4;4;0;3;3;1;1;0;0;1;0;0;0;1;0;1;1;10;2;1;1;2;2;2;2;2;0;1;…
1167;2021.08.21 10:38;2021.08.21 11:31;0.816847441;augusztus;1;1;0;2:15:00;1;2:15:00 de.;1.09375;0;12:00:00 de.;3:00:00 de.;9:30:00;0.443055556;11:31:00 de.; ; ; ;1;2;1997;4;4;2628;2659;1;0; ; ; ; ; ; ; ; ; ; ;11; ; ;11; ;5;66;176;3; ;4;4;4;4;4;4;0; ;0;0;0;2;0;1;0;0;0;0;0;1;0;0;0;0;0;0;0;0;0; ; ;0;0; ; ;0;0;0;0;0;0;0;0;0;0;0; ; ; ; ; ; ;0;1;1;1;0;0;0;0;0; ;0;0;3;0;0;0;0;0;0;0;1;0;0;3;3;3;2;2;0;0;…
1168;2021.08.30 19:54;2021.08.30 20:45;0.887732041;augusztus;2;3;1;5:05:00;1;5:05:00 de.;1.21181;0.105902778;2:32:30 de.;4:00:00 de.;7:50:00;0.829166667;8:45:00 du.; ; ; ; ;1;1997;2;3;1118;406;2;1;0;0;0;1;1;0;0;0; ;0;2; ; ;14; ;5;63;165;3; ;4;4;4;4;4;4;0; ;0;1;0;0;0;0;0;0;0;0;0;0;0;0;0;0;0;0;0;0;0; ; ;0;0; ; ;0;0;0;0;0;0;0;0;0;0;0; ; ; ; ; ; ;0;0;0;0;0;0;0;0;1;orvosomtól;0;0;5;1;0;1;0;0;0;0;1;0;0…
1169;2021.08.18 17:39;2021.08.18 18:15;0.780421347;augusztus;7;7;0;;1;;;;;5:00:00 de.;;0.735416667;6:15:00 du.; ; ; ; ;1;1997;3;3;9737;423;7;0; ; ; ; ; ; ; ; ; ; ;2; ; ;14; ;4;94;188;3; ;3;2;3;3;2;4;0; ;0;0;0;0;0;0;0;0;0;0;0;0;0;0;0;0;0;0;0;0;0; ; ;0;0; ; ;0;0;0;0;0;0;0;0;0;0;0; ; ; ; ; ; ;0;0;0;0;0;1;0;0;0; ;0;0;4;1;0;0;1;0;0;0;0;0;0;2;1;1;2;2;2;1;3;1;2;1;2;3;2;2;2;1;1;2;2;2;1;2;2;6;7;1;2;2;2;2;…
1170;2021.07.29 10:27;2021.07.29 11:16;1.186459943;július;1;1;0;3:52:30;1;3:52:30 de.;1.16146;0.057291667;1:22:30 de.;1:00:00 de.;7:25:00;0.435416667;11:16:00 de.; ; ; ; ;2;1997;4;4;1056;403;1;0; ; ; ; ; ; ; ; ; ; ;2; ; ;2; ;5;58;167;3; ;4;4;4;4;4;4;0; ;0;0;0;0;0;0;0;0;0;0;0;0;0;0;0;0;0;0;0;0;0; ; ;0;0; ; ;0;0;0;0;0;0;0;0;0;0;0; ; ; ; ; ; ;0;0;0;1;1;0;0;0;0; ;0;0;4;1;1;0;0;0;0;0;0;0;0;3;3;3;3;3;0…
1171;2021.08.17 9:46;2021.08.17 10:31;0.818582597;augusztus;1;1;0;3:33:56;1;3:33:56 de.;1.14856;0.049305556;1:11:00 de.;2:05:43 de.;6:57:51;0.406944444;10:31:00 de.; ; ; ; ;1;1997;1;4;9600;2398;1;0; ; ; ; ; ; ; ; ; ; ;2; ; ;2; ;4;79;176;3; ;4;3;3;4;4;4;0; ;0;0;0;0;0;0;0;0;0;0;0;0;0;0;0;0;0;0;0;0;0; ; ;0;0; ; ;0;0;0;0;0;0;0;0;0;0;0; ; ; ; ; ; ;0;0;0;1;0;0;0;0;0; ;0;0;1;0;1;0;1;0;0;0;0;0;0;2;2;3;3;…
1172;2021.08.01 16:20;2021.08.01 17:10;1.760865612;augusztus;1;1;0;;1;;;;;;;0.680555556;5:10:00 du.; ; ; ; ;2;1997;1;6;1106;409;1;0; ; ; ; ; ; ; ; ; ; ;2; ; ;14; ;5; ;168;3; ;3;4;4;4;3;4;0; ;3;0;0;3;0;0;0;0;0;0;2;0;2;0;0;0;0;0;0;0;0; ; ;0;0; ; ;0;0;0;0;0;0;0;0;0;0;0; ; ; ; ; ; ;7;1;0;0;1;0;0;0;0; ;0;0;3;0;0;0;0;0;0;0;1;0;0;2;2;2;2;2;1;1;1;1;0;1;0;1;1;1;1;1;1;1;1;1;1;1;1;8;8;0;2;2;0;2;2;1;0;4;5;5;…
1173;2021.07.29 14:00;2021.07.29 15:05;1.186459943;július;9;8;-1;4:55:30;1;4:55:30 de.;1.20521;0.131944444;3:10:00 de.;3:00:00 de.;12:09:00;0.583333333;3:05:00 du.; ; ; ; ;2;1997;1;5;1156;413;9;0; ; ; ; ; ; ; ; ; ; ;2; ; ;2; ;5;61;174;3; ;4;3;2;3;3;3;0; ;2;2;3;2;1;1;0;2;2;3;2;2;1;2;0;0;0;0;0;0;0; ; ;0;0; ; ;0;0;0;0;0;0;0;0;0;0;0; ; ; ; ; ; ;16;0;0;0;0;0;0;0;0; ;1;0;5;1;1;0;1;0;0;1;0;0;0;2;3;2;3;2…
1174;2021.08.12 20:32;2021.08.12 21:07;0.816280212;augusztus;4;2;-2;3:00:00;1;3:00:00 de.;1.12500;0.020833333;12:30:00 de.;5:00:00 de.;8:00:00;0.855555556;9:07:00 du.; ; ; ; ;1;1997;1;4;2066;2548;4;0; ; ; ; ; ; ; ; ; ; ;2; ; ;2; ;4;79;182;3; ;4;4;4;4;4;4;0; ;0;0;0;0;0;0;0;0;0;0;0;0;0;0;0;0;0;0;0;0;0;0; ;0;0;0; ;0;0;0;0;0;0;0;0;0;0;0;0; ; ; ; ; ;0;1;0;1;0;1;0;0;0; ;0;0;4;0;1;0;1;0;0;0;0;0;0;3;3;3;…
1175;2021.08.23 10:04;2021.08.23 10:45;0.736322511;augusztus;1;1;0;4:35:13;1;4:35:13 de.;1.19112;0.047569444;1:08:30 de.;2:57:09 de.;9:00:26;0.419444444;10:45:00 de.; ; ; ; ;2;1997;1;5;9756;1107;1;0; ; ; ; ; ; ; ; ; ; ;9; ; ;9; ;5;62;172;3; ;4;4;4;4;4;4;0; ;0;0;0;0;0;0;0;0;0;0;0;0;0;0;0;0;0;0;0;0;0; ; ;0;0; ; ;0;0;0;0;0;0;0;0;0;0;0; ; ; ; ; ; ;0;1;0;0;0;0;0;0;0; ;0;0;4;0;0;0;1;0;0;0;0;0;0;2;2;2;2…
1176;2021.08.26 12:26;2021.08.26 13:48;0.816280212;augusztus;1;1;0;4:21:00;1;4:21:00 de.;1.18125;0.089930556;2:09:30 de.;2:17:09 de.;7:20:09;0.518055556;1:48:00 du.; ; ; ; ;1;1997;1;4;9952;868;1;0; ; ; ; ; ; ; ; ; ; ;2; ; ;2; ;5;78;179;3; ;4;4;4;4;4;4;0; ;0;0;0;0;0;0;0;0;0;0;0;0;0;0;0;0;0;0;0;0;0; ; ;0;0; ; ;0;0;0;0;0;0;0;0;0;0;0; ; ; ; ; ; ;4;1;1;0;0;0;0;0;0; ;0;0;4;1;0;0;0;0;0;0;1;0;0;3;3;3;3;3…
1177;2021.08.23 15:11;2021.08.23 15:46;1.005531327;augusztus;4;3;-1;4:00:00;1;4:00:00 de.;1.16667;0.041666667;1:00:00 de.;3:00:00 de.;10:00:00;0.632638889;3:46:00 du.; ; ; ; ;2;1997;1;5;7600;2143;4;0; ; ; ; ; ; ; ; ; ; ;2; ; ;2; ;4;58;158;3; ;4;4;4;4;4;4;0; ;0;0;0;0;0;0;0;0;0;0;0;0;0;0;0;0;0;0;0;0;0; ; ;0;0; ; ;0;0;0;0;0;0;0;0;0;0;0; ; ; ; ; ; ;0;1;0;0;1;0;0;0;0; ;0;0;2;0;0;1;0;0;0;0;0;0;0;3;3;3;…
1178;2021.08.20 14:40;2021.08.20 15:20;0.750871381;augusztus;5;5;0;;1;;;0.104166667;2:30:00 de.;3:17:09 de.;7:46:26;0.611111111;3:20:00 du.; ; ; ; ;1;1997;1;3;3275;595;5;0; ; ; ; ; ; ; ; ; ; ;2; ; ;2; ;4;82;183;3; ;4;4;4;4;4;4;0; ;0;0;0;0;0;0;0;0;0;0;0;0;0;0;0;0;0;0;0;0;0; ; ;0;0; ; ;0;0;0;0;0;0;0;0;0;0;0; ; ; ; ; ; ;0;0;0;0;0;0;0;0;0; ;1;0;4;0;0;0;0;0;0;0;1;0;0;3;3;3;3;3;0;0;0;1;0;3;1;1;1;1;0;0;…
1179;2021.08.29 18:58;2021.08.29 19:25;0.901640557;augusztus;1;1;0;2:44:26;1;2:44:26 de.;1.11418;0.038541667;12:55:30 de.;2:25:43 de.;7:26:51;0.790277778;7:25:00 du.; ; ; ; ;1;1997;2;4;3300;685;1;0; ; ; ; ; ; ; ; ; ; ;2; ; ;2; ;5;68;175;3; ;4;4;4;4;4;4;0; ;0;1;0;0;0;0;0;0;0;0;0;0;0;0;0;0;0;0;0;0;0; ; ;0;0; ; ;0;0;0;0;0;0;0;0;0;0;0; ; ; ; ; ; ;0;0;0;0;0;0;0;0;0; ;1;0;5;0;0;0;0;0;0;0;0;1;0;3;3;3;3;…
1180;2021.09.09 12:43;2021.09.09 13:34;0.750871381;szeptember;1;4;3;3:32:30;1;3:32:30 de.;1.14757;-0.005208333;12:07:30 de.;5:00:00 de.;8:55:00;0.529861111;1:34:00 du.; ; ; ; ;1;1997;1;3;8109;2770;1;0; ; ; ; ; ; ; ; ; ; ;1; ; ;2; ;4;75;170;3; ;4;4;4;4;4;4;0; ;0;0;0;0;0;0;0;0;0;0;0;0;0;0;0;0;0;0;0;0;0; ; ;0;0; ; ;0;0;0;0;0;0;0;0;0;0;0; ; ; ; ; ; ;0;0;0;0;0;0;0;0;0; ;1;0;5;0;0;0;0;0;0;0;1;0;0;2;2;2…
1181;2021.08.25 15:20;2021.08.25 16:18;1.186459943;augusztus;1;1;0;;1;;;;;;;0.638888889;4:18:00 du.; ; ; ; ;2;1997;1;5;1181;410;1;0; ; ; ; ; ; ; ; ; ; ;9; ; ;13;részmunkaid?s alkalmazott;5;59;167;3; ;4;4;4;4;4;4;0; ;0;0;0;0;0;0;0;0;0;0;0;0;0;0;0;0;0;0;0;0;0; ; ;0;0; ; ;0;0;0;0;0;0;0;0;0;0;0; ; ; ; ; ; ;0;0;0;0;1;0;0;0;0; ;0;0;4;1;0;0;0;0;0;0;1;0;0;3;3;3;3;3;0;0;0;0;0;0;0;0;0;0;0;0;0;0;0;0;0;0;0;1…
1182;2021.08.27 9:37;2021.08.27 10:20;0.816847441;augusztus;7;8;1;3:37:30;1;3:37:30 de.;1.15104;0;12:00:00 de.;5:00:00 de.;7:45:00;0.400694444;10:20:00 de.; ; ; ; ;2;1997;1;5;5650;1715;7;0; ; ; ; ; ; ; ; ; ; ;2; ; ;2; ;5;78;158;1;60;2;2;2;2;2;2;0; ;0;0;0;0;0;0;0;0;0;0;0;0;0;0;0;0;0;0;0;0;0; ; ;0;0; ; ;0;0;0;0;0;0;0;0;0;0;0; ; ; ; ; ; ;0;1;1;0;0;0;0;0;0; ;0;0;4;0;0;0;0;0;0;0;0;1;0;3;3;3;3;3;0;0;0;…
1183;2021.08.23 13:53;2021.08.23 14:36;1.115252461;augusztus;1;2;1;4:05:00;1;4:05:00 de.;1.17014;0;12:00:00 de.;6:00:00 de.;5:50:00;0.578472222;2:36:00 du.; ; ; ;1;2;1997;3;2;5537;3153;1;0; ; ; ; ; ; ; ; ; ; ;11; ; ;11; ;5;50;163;3; ;4;4;4;4;4;4;0; ;0;0;0;0;0;0;0;0;0;0;0;0;0;0;0;0;0;0;0;0;0; ; ;0;0; ; ;0;0;0;0;0;0;0;0;0;0;0; ; ; ; ; ; ;0;1;1;1;1;0;1;1;0; ;0;0;4;0;0;0;0;0;0;0;0;1;0;3;3;3;3;3;0;0;0…
1184;2021.07.26 10:59;2021.07.26 11:55;1.92933133;július;3;1;-2;5:05:00;1;5:05:00 de.;1.21181;0.020833333;12:30:00 de.;2:00:00 de.;9:50:00;0.457638889;11:55:00 de.; ; ; ; ;1;1996;1;5;1012;397;3;0; ; ; ; ; ; ; ; ; ; ;2; ; ;14; ;4;94;176;3; ;4;3;3;3;3;2;0; ;0;0;0;0;0;0;0;0;0;0;0;0;0;0;0;0;0;0;0;0;0; ; ;0;0; ; ;0;0;0;0;0;0;0;0;0;0;0; ; ; ; ; ; ;0;1;0;0;0;0;1;0;0; ;0;0;4;0;0;0;0;0;0;1;0;0;0;3;2;3;2;3…
1185;2021.08.31 14:37;2021.08.31 15:18;0.750871381;augusztus;1;1;0;2:07:08;1;2:07:08 de.;1.08829;0.0625;1:30:00 de.;3:42:51 de.;7:54:17;0.609027778;3:18:00 du.; ; ; ; ;1;1996;3;3;3163;1237;1;1;0;0;0;1;0;0;0;0; ;0;2; ; ;2; ;5;88;183;3; ;4;4;4;4;4;4;0; ;1;1;0;1;0;0;0;0;0;0;0;0;0;1;0;0;0;0;0;0;0; ; ;0;0; ; ;0;0;0;0;0;0;0;0;0;0;0; ; ; ; ; ; ;0;0;0;0;0;0;0;0;0; ;1;0;5;0;0;0;0;0;0;0;0;1;0;2;2;2;2;2;1;0…
1186;2021.08.16 14:34;2021.08.16 15:19;1.115252461;augusztus;1;1;0;3:00:00;0;3:00:00 de.;1.12500;0.017361111;12:25:00 de.;3:00:00 de.;5:40:00;0.606944444;3:19:00 du.; ; ; ;1;2;1996;3;2;4963;1407;1;0; ; ; ; ; ; ; ; ; ; ;11; ; ;11; ;5;56;165;3; ;4;4;4;4;4;4;0; ;0;1;0;0;0;0;0;0;0;0;0;0;1;0;0;0;0;0;0;0;0; ; ;0;0; ; ;0;0;0;0;0;0;0;0;0;0;0; ; ; ; ; ; ;0;0;0;0;0;0;0;0;0; ;1;0;5;0;0;0;0;0;0;0;0;1;0;3;1;2…
1187;2021.08.18 17:08;2021.08.18 17:35;0.824605619;augusztus;5;6;1;;1;;;;;4:00:00 de.;;0.713888889;5:35:00 du.; ; ; ; ;2;1996;3;2;9737;423;5;1;0;0;1;0;0;0;0;0; ;0;2; ; ;14; ;4;70;180;3; ;2;3;3;3;2;3;0; ;0;0;0;0;0;0;0;0;0;0;0;0;0;0;0;0;0;0;0;0;0; ; ;0;0; ; ;0;0;0;0;0;0;0;0;0;0;0; ; ; ; ; ; ;0;0;0;0;0;1;1;0;0; ;0;0;4;1;0;1;0;1;0;0;0;0;0;1;2;1;3;2;1;3;2;2;2;3;1;1;2;1;1;2;2;2;1;1;1;2;2;5;5;1;1;1;1;2;…
1188;2021.08.02 13:09;2021.08.02 13:51;0.816847441;augusztus;4;8;4;3:32:30;0;3:32:30 de.;1.14757;-0.001736111;12:02:30 de.;5:30:00 de.;8:45:00;0.547916667;1:51:00 du.; ; ; ;1;2;1996;3;4;5700;960;4;0; ; ; ; ; ; ; ; ; ; ;11; ; ;11; ;4;60;170;3; ;3;4;3;4;3;3;0; ;0;0;0;1;0;0;0;0;0;0;0;0;0;0;0;0;0;0;0;0;0; ; ;0;0; ; ;0;0;0;0;0;0;0;0;0;0;0; ; ; ; ; ; ;0;1;1;0;1;0;0;0;0; ;0;0;2;1;1;0;0;0;1;0;0;0;0;3;3;3…
1189;2021.08.04 11:49;2021.08.04 12:36;0.818582597;augusztus;1;1;0;;1;;;;;5:17:09 de.;;0.492361111;12:36:00 du.; ; ; ; ;1;1996;1;4;2900;1444;1;0; ; ; ; ; ; ; ; ; ; ;2; ; ;14; ;5;70;182;3; ;4;4;4;4;4;4;0; ;0;0;0;0;0;0;0;0;0;0;0;0;0;0;0;0;0;0;0;0;0; ; ;0;0; ; ;0;0;0;0;0;0;0;0;0;0;0; ; ; ; ; ; ;21;0;0;0;0;0;0;0;0; ;1;0;6;0;0;0;0;0;0;0;0;1;0;3;3;3;3;3;1;1;2;1;0;3;1;1;4;4;0;0;0;0;0;0;0;0;0;7;7;1;2;2;1…
1190;2021.08.12 13:42;2021.08.12 14:48;0.816847441;augusztus;2;8;6;2:08:00;1;2:08:00 de.;1.08889;0;12:00:00 de.;2:00:00 de.;7:44:00;0.570833333;2:48:00 du.; ; ; ; ;2;1996;1;5;2000;2603;2;0; ; ; ; ; ; ; ; ; ; ;2; ; ;2; ;3;64;172;3; ;2;2;2;1;3;1;0; ;0;0;0;0;0;0;0;0;0;0;0;0;0;0;0;0;0;0;0;0;0; ; ;0;0; ; ;0;0;0;0;0;0;0;0;0;0;0; ; ; ; ; ; ;3;0;0;0;0;0;0;0;0; ;1;0;2;0;1;0;0;1;0;0;0;0;0;3;0;2;1;1;2;2;1;1…
1191;2021.08.15 11:59;2021.08.15 12:41;1.787287898;augusztus;1;1;0;4:08:43;1;4:08:43 de.;1.17272;0.082986111;1:59:30 de.;2:00:00 de.;8:15:26;0.499305556;12:41:00 du.; ; ; ; ;1;1996;1;6;4200;976;1;0; ; ; ; ; ; ; ; ; ; ;2; ; ;14; ;5;78;175;3; ;4;4;4;4;4;4;0; ;0;0;0;0;0;0;0;0;0;0;0;0;0;0;0;0;0;0;0;0;0; ; ;0;0; ; ;0;0;0;0;0;0;0;0;0;0;0; ; ; ; ; ; ;0;0;0;0;0;0;0;0;0; ;1;0;1;0;0;0;0;0;0;0;0;1;0;3;3;3;3…
1192;2021.07.27 18:20;2021.07.27 19:15;0.736322511;július;5;8;3;4:12:30;1;4:12:30 de.;1.17535;0.145833333;3:30:00 de.;1:02:51 de.;8:15:00;0.763888889;7:15:00 du.; ; ; ; ;2;1996;1;5;2166;2233;5;0; ; ; ; ; ; ; ; ; ; ;2; ; ;2; ;5;55;159;3; ;4;4;4;4;4;4;0; ;1;1;1;2;0;0;0;0;0;0;0;0;0;0;0;0;0;0;0;0;0; ; ;0;0; ; ;0;0;0;0;0;0;0;0;0;0;0; ; ; ; ; ; ;4;0;0;0;0;0;0;0;0; ;1;0;5;1;0;0;0;0;0;0;0;0;0;2;2;2;2;2;1…
1193;2021.08.20 8:33;2021.08.20 9:20;0.816847441;augusztus;2;1;-1;3:47:09;1;3:47:09 de.;1.15774;0.057291667;1:22:30 de.;2:34:17 de.;8:04:17;0.35625;9:20:00 de.; ; ; ; ;2;1996;1;4;2200;1775;2;0; ; ; ; ; ; ; ; ; ; ;2; ; ;14; ;4;58;162;3; ;3;4;4;4;3;4;0; ;0;0;0;2;0;0;0;0;0;0;0;0;0;0;0;0;0;0;0;0;0; ; ;0;0; ; ;0;0;0;0;0;0;0;0;0;0;0; ; ; ; ; ; ;0;0;1;0;1;1;0;0;0; ;0;0;4;0;0;1;0;1;1;0;0;0;0;3;2;3;2;3;0;…
1194;2021.08.25 17:36;2021.08.25 18:09;0.816280212;augusztus;1;1;0;3:54:55;1;3:54:55 de.;1.16314;0.065625;1:34:30 de.;2:34:17 de.;8:05:51;0.733333333;6:09:00 du.; ; ; ; ;1;1996;1;4;9953;3015;1;1;0;0;0;0;1;1;0;0; ;0;2; ; ;2; ;5;80;178;3; ;1;1;1;1;1;1;0; ;0;0;0;0;0;0;0;0;0;0;0;0;0;0;0;0;0;0;0;0;0; ; ;0;0; ; ;0;0;0;0;0;0;0;0;0;0;0; ; ; ; ; ; ;0;1;0;0;0;1;0;0;0; ;0;0;4;0;0;0;0;0;0;0;1;0;0;3;3;3;3;3;0…
1195;2021.08.13 18:48;2021.08.13 19:23;1.005531327;augusztus;4;2;-2;4:30:00;1;4:30:00 de.;1.18750;0.104166667;2:30:00 de.;4:00:00 de.;11:00:00;0.783333333;7:23:00 du.; ; ; ; ;2;1996;1;5;2400;669;4;0; ; ; ; ; ; ; ; ; ; ;2; ; ;2; ;5;52;172;3; ;4;4;4;4;4;4;0; ;0;0;0;0;0;0;0;0;0;0;0;0;0;0;0;0;0;0;0;0;0;0; ;0;0;0; ;0;0;0;0;0;0;0;0;0;0;0;0; ; ; ; ; ;0;1;0;1;1;0;0;0;0; ;0;0;4;0;1;0;1;0;0;0;0;0;0;3;3;3;3…
1196;2021.08.14 8:39;2021.08.14 9:14;0.780421347;augusztus;3;3;0;4:05:00;1;4:05:00 de.;1.17014;0;12:00:00 de.;3:00:00 de.;7:50:00;0.360416667;9:14:00 de.; ; ; ; ;1;1996;1;2;7020;655;3;0; ; ; ; ; ; ; ; ; ; ;6; ;3; ; ;4;71;176;3; ;4;4;4;4;3;4;0; ;0;0;0;0;0;0;0;0;0;0;0;0;0;0;0;0;0;0;0;0;0; ; ;0;0; ; ;0;0;0;0;0;0;0;0;0;0;0; ; ; ; ; ; ;0;0;0;0;0;0;0;0;0; ;1;0;5;0;0;0;0;0;0;0;0;1;0;3;3;3;3;3;2;2;3;2;2;…
1197;2021.08.04 13:03;2021.08.04 15:40;0.901640557;augusztus;4;1;-3;;1;;;;;;;0.54375;3:40:00 du.; ; ; ; ;1;1996;1;4;2030;725;4;0; ; ; ; ; ; ; ; ; ; ;2; ; ;2; ;5;75;178;3; ;4;4;4;4;4;4;0; ;0;0;0;0;0;0;0;0;0;0;0;0;0;0;0;0;0;0;0;0;0; ; ;0;0; ; ;0;0;0;0;0;0;0;0;0;0;0; ; ; ; ; ; ;0;0;0;0;1;0;0;0;0; ;0;0;5;0;0;0;0;0;0;0;0;1;0;0;2;1;0;0;0;0;1;4;3;2;3;4;0;0;0;0;0;1;0;1;1;1;1;2;3;1;1;0;1;1;0;0;0;1;2;3;0;1…
1198; ; ;1.115252461;;1;1;0;;1;;;0.020833333;12:30:00 de.;;6:45:00;;; ; ; ; ;2;1996;2;2;6055;779;1;0; ; ; ; ; ; ; ; ; ; ;13;östermelö; ;13;östermelö;4;75;165;3; ;3;3;3;3;3;3;0; ;1;1;1;1;0;0;0;0;0;0;0;0;0;0;0;0;0;0;0;0;0; ; ;0;0; ; ;0;0;0;0;0;0;0;0;0;0;0; ; ; ; ; ; ;0;0;0;0;0;0;0;0;0; ;1;0;5;0;0;0;0;0;0;0;0;1;0;3;3;3;3;3;0;0;0;1;1;0;4;1;0;0;0;0;0;0;0;0;0;0;0;10;10;1;2;2;0;1;2;2;1;2;2;2;0;0;2;2;2;2…
1199;2021.07.29 13:59;2021.07.29 14:44;0.816847441;július;3;3;0;;1;;;;;;;0.582638889;2:44:00 du.; ; ; ; ;2;1996;1;5;4150;2231;3;0; ; ; ; ; ; ; ; ; ; ;1; ; ;14; ;4; ;170;2; ;4;2;4;2;4;2;0; ;0;2;1;3;0;0;0;0;0;0;0;1;3;0;0;0;0;0;0;0;0; ; ;0;0; ; ;0;2;0;0;0;0;0;0;0;0;0; ; ; ; ; ; ; ;1;0;0;1;0;0;0;0; ;0;0;3;1;0;0;0;0;0;0;1;0;0;3;2;2;0;2;2;0;2;1;1;1;1;1;3;1;0;0;1;1;0;0;0;0;0;7;7;1;1;1;0;1;1;1;1;3;4;3;1;…
1200;2021.08.09 12:20;2021.08.09 13:03;0.901640557;augusztus;9;;;3:52:00;1;3:52:00 de.;1.16111;0.106944444;2:34:00 de.;3:59:26 de.;11:04:00;0.513888889;1:03:00 du.; ; ; ; ;1;1996;2;4;6753;2573;9;0; ; ; ; ; ; ; ; ; ; ;2; ; ;9; ;4;83;175;2;76;4;4;4;4;4;4;1;5;2;3;0;2;3;0;0;3;3;0;0;0;0;0;0;0;0;0;0;0;0;0; ;0;0; ; ;0;0;0;0;0;0;0;0;0;0;0;0; ; ; ; ; ; ;1;0;0;0;0;0;0;0; ;0;0;4;0;0;0;0;0;0;0;1;0;0;3;3;3;0;…
1201;2021.08.05 18:43;2021.08.05 19:45;0.780421347;augusztus;2;9;7;5:10:00;1;5:10:00 de.;1.21528;0.120833333;2:54:00 de.;1:00:00 de.;7:20:00;0.779861111;7:45:00 du.; ; ; ; ;1;1995;2;3;2051;296;2;0; ; ; ; ; ; ; ; ; ; ;2; ; ;2; ;5;85;198;3; ;4;4;4;4;4;4;0; ;0;0;1;1;0;0;0;0;0;0;0;0;0;0;0;0;0;0;0;0;0; ; ;0;0; ; ;0;0;0;0;0;0;0;0;0;0;0; ; ; ; ; ; ;5;0;0;0;0;0;0;0;0; ;1;0;5;0;0;0;0;0;0;0;1;0;0;3;3;3;3;3…
1202;2021.08.10 15:39;2021.08.10 16:16;1.005531327;augusztus;1;1;0;2:37:09;1;2:37:09 de.;1.10913;0.032986111;12:47:30 de.;1:17:09 de.;8:44:17;0.652083333;4:16:00 du.; ; ; ; ;2;1995;2;5;2030;725;1;0; ; ; ; ; ; ; ; ; ; ;2; ; ;2; ;3;69;174;3; ;3;4;3;4;4;4;0; ;0;1;1;2;0;0;0;0;0;0;0;0;0;0;0;0;0;0;0;0;0; ; ;0;0; ; ;0;0;0;0;0;0;0;0;0;0;0; ; ; ; ; ; ;0;0;0;0;0;0;0;0;0; ;1;0;5;0;0;0;0;0;0;0;1;0;0;2;2;2;2;…
1203;2021.08.15 13:06;2021.08.15 13:40;1.005531327;augusztus;1;2;1;3:04:38;0;3:04:38 de.;1.12822;0.053819444;1:17:30 de.;2:55:43 de.;7:49:17;0.545833333;1:40:00 du.; ; ; ; ;2;1995;2;5;6000;1264;1;0; ; ; ; ; ; ; ; ; ; ;2; ; ;14; ;4;75;170;3; ;4;4;4;4;4;4;0; ;0;0;0;0;0;0;0;0;0;0;0;0;2;0;0;0;0;0;0;0;0; ; ;0;0; ; ;0;0;0;0;0;0;0;0;0;0;0; ; ; ; ; ; ;0;1;1;0;0;0;0;0;0; ;0;0;3;0;0;0;0;0;0;0;0;1;0;2;1;1;1…
1204;2021.08.11 15:35;2021.08.11 15:15;0.780421347;augusztus;5;5;0;4:02:30;1;4:02:30 de.;1.16840;0.104166667;2:30:00 de.;4:00:00 de.;9:55:00;0.649305556;3:15:00 du.; ; ; ; ;1;1995;1;3;3250;2169;5;0; ; ; ; ; ; ; ; ; ; ;2; ; ;2; ;4;80;180;3; ;4;4;4;4;4;4;0; ;0;0;0;0;0;0;0;0;0;0;0;0;0;0;0;0;0;0;0;0;0; ; ;0;0; ; ;0;0;0;0;0;0;0;0;0;0;0; ; ; ; ; ; ;0;0;0;0;0;0;0;0;0; ;1;0;5;0;0;0;0;0;0;0;1;0;0;3;3;3;3;…
1205;2021.08.03 9:18;2021.08.03 10:08;1.186459943;augusztus;7;7;0;5:07:30;1;5:07:30 de.;1.21354;0.052083333;1:15:00 de.;4:30:00 de.;6:45:00;0.3875;10:08:00 de.; ; ; ; ;2;1995;1;5;1037;395;7;1;0;0;0;0;1;0;0;0; ;0;4; ; ;4; ;4;65;165;3; ;3;3;2;2;3;3;0; ;0;1;0;3;0;1;0;0;0;0;0;1;1;1;0;0;0;0;0;0;0; ; ;0;0; ; ;0;0;0;0;0;0;0;0;0;2;0; ; ; ; ; ; ;12;1;0;1;0;0;0;0;0; ;0;0;2;1;1;1;1;1;1;1;1;0;0;2;2;2;2;1;1;1…
1206;2021.07.24 10:39;2021.07.24 11:34;0.816847441;július;5;3;-2;4:17:30;1;4:17:30 de.;1.17882;0.055555556;1:20:00 de.;3:51:26 de.;7:53:34;0.44375;11:34:00 de.; ; ; ; ;2;1995;2;5;2370;561;5;0; ; ; ; ; ; ; ; ; ; ;2; ; ;2; ;4;67;153;2;61;2;2;1;2;2;2;0; ;0;0;0;0;0;0;0;0;0;0;0;0;0;0;0;0;0;0;0;0;0; ; ;0;0; ; ;0;0;0;0;0;0;0;0;0;0;0; ; ; ; ; ; ;0;0;1;0;1;1;1;0;0; ;0;0;4;1;0;0;1;1;1;0;0;0;0;2;1;2;2;2;1;0…
1207;2021.08.04 11:20;2021.08.04 12:03;0.816280212;augusztus;3;2;-1;3:32:30;1;3:32:30 de.;1.14757;0.041666667;1:00:00 de.;6:00:00 de.;8:55:00;0.472222222;12:03:00 du.; ; ; ; ;1;1995;2;4;6787;3096;3;1;1;0;0;0;0;0;0;0; ;0;5; ; ;5; ;4;92;180;3; ;4;4;4;4;4;3;0; ;0;0;0;0;0;0;0;0;0;0;0;0;0;0;0;0;0;0;0;0;0; ; ;0;0; ; ;0;0;0;0;0;0;0;0;0;0;0; ; ; ; ; ; ;0;0;0;0;0;0;0;0;0; ;1;0;5;0;0;0;0;0;0;0;1;0;0;3;3;3;…
1208;2021.08.08 17:26;2021.08.08 18:08;1.005531327;augusztus;1;1;0;3:18:35;1;3:18:35 de.;1.13790;0.050347222;1:12:30 de.;1:00:00 de.;7:07:09;0.726388889;6:08:00 du.; ; ; ; ;2;1995;1;4;3529;1760;1;1;0;0;0;0;1;0;0;0; ;0;2; ; ;2; ;5;77;175;3; ;4;4;4;4;4;4;0; ;0;0;0;1;0;0;0;0;0;0;0;0;1;0;0;0;0;0;0;0;0; ; ;0;0; ; ;0;0;0;0;0;0;0;0;0;0;0; ; ; ; ; ; ;10;0;1;0;0;0;0;0;0; ;0;0;4;0;1;1;0;0;0;0;0;0;0;2;3;3;2…
1209;2021.08.06 15:34;2021.08.06 16:16;0.816280212;augusztus;2;4;2;3:39:17;1;3:39:17 de.;1.15228;0.052083333;1:15:00 de.;3:51:26 de.;6:58:34;0.648611111;4:16:00 du.; ; ; ; ;1;1995;2;4;6754;2925;2;0; ; ; ; ; ; ; ; ; ; ;2; ; ;2; ;5;68;170;3; ;4;4;4;4;4;4;0; ;0;0;0;0;0;0;0;0;0;0;0;0;0;0;0;0;0;0;0;0;0;0; ;0;0; ; ;0;0;0;0;0;0;0;0;0;0;0; ; ; ; ; ; ;5;0;0;0;0;0;0;0;0; ;1;0;5;1;1;1;0;0;0;1;1;0;0;3;3;3;3;…
1210;2021.07.28 17:11;2021.07.28 18:00;0.780421347;július;1;1;0;4:49:39;1;4:49:39 de.;1.20114;0.166666667;4:00:00 de.;2:34:17 de.;7:29:17;0.715972222;6:00:00 du.; ; ; ; ;1;1995;2;3;5420;2898;1;1;0;0;1;1;1;0;0;0; ;0;2; ; ;14; ;5;85;180;3; ;4;4;4;4;4;4;0; ;0;0;0;0;0;0;0;0;0;0;0;0;0;0;0;0;0;0;0;0;0; ; ;0;0; ; ;0;0;0;0;0;0;0;0;0;0;0; ; ; ; ; ; ;0;0;0;0;0;0;0;0;0; ;1;0;5;0;0;0;0;0;0;0;0;1;0;3;3;3;3;2;…
1211;2021.08.17 9:08;2021.08.17 9:39;0.816847441;augusztus;1;1;0;3:52:51;1;3:52:51 de.;1.16171;0.075347222;1:48:30 de.;3:51:26 de.;8:15:43;0.380555556;9:39:00 de.; ; ; ; ;2;1995;2;4;9600;2398;1;0; ; ; ; ; ; ; ; ; ; ;2; ; ;2; ;5;58;169;3; ;3;2;4;3;3;2;0; ;0;0;0;0;0;0;0;0;0;0;0;0;0;0;0;0;0;0;0;0;0; ; ;0;0; ; ;0;0;0;0;0;0;0;0;0;0;0; ; ; ; ; ; ;0;1;0;0;0;1;1;0;0; ;0;0;1;0;1;0;0;1;1;0;0;0;0;3;2;2;2;3;…
1212;2021.08.11 8:11;2021.08.11 9:24;2.038764681;augusztus;8;3;-5;3:00:00;1;3:00:00 de.;1.12500;0.020833333;12:30:00 de.;3:00:00 de.;6:00:00;0.340972222;9:24:00 de.; ; ; ; ;2;1995;1;6;2623;1391;8;0; ; ; ; ; ; ; ; ; ; ;2; ; ;2; ;3;64;175;3; ;2;3;1;3;1;2;0; ;0;0;0;0;0;0;0;0;0;0;0;0;0;0;0;0;0;0;0;0;0; ; ;0;0; ; ;0;0;0;0;0;0;0;0;0;0;0; ; ; ; ; ; ;6;0;1;0;0;1;0;0;0; ;0;0;3;0;1;1;0;0;1;0;0;0;0;2;1;0;0;…
1213;2021.08.24 13:25;2021.08.24 14:08;1.472359267;augusztus;3;3;0;;1;;;;;4:00:00 de.;;0.559027778;2:08:00 du.; ; ; ; ;1;1995;1;6;3528;1760;3;1;0;0;0;0;0;0;0;1;nem találtam könnyen állást egyetem után;0;9; ; ;2; ;4;79;177;2;74;4;4;4;4;4;4;1;5;0;2;1;0;1;0;0;0;0;0;0;0;0;2;0;0;0;0;0;2;0; ; ;0;0; ; ;0;0;0;0;0;0;0;0;0;0;0; ; ; ; ; ; ; ;1;1;1;0;0;0;0;0; ;0;0;4;1;1;1;0;0;0;1;1;0;0;3;3;3;3;3;3;0;1;0;1;0;…
1214;2021.08.23 11:03;2021.08.23 11:45;0.816280212;augusztus;1;1;0;4:31:47;1;4:31:47 de.;1.18874;0.060763889;1:27:30 de.;3:00:00 de.;7:23:34;0.460416667;11:45:00 de.; ; ; ; ;1;1995;2;4;9756;1107;1;0; ; ; ; ; ; ; ; ; ; ;2; ; ;2; ;5;76;178;3; ;4;4;4;4;4;4;0; ;0;0;0;0;0;0;0;0;0;0;0;0;0;0;0;0;0;0;0;0;0; ; ;0;0; ; ;0;0;0;0;0;0;0;0;0;0;0; ; ; ; ; ; ;0;0;0;1;0;0;0;0;0; ;0;0;4;0;1;1;0;0;0;0;0;0;0;2;2;3;3…
1215;2021.08.26 9:49;2021.08.26 10:27;0.816280212;augusztus;1;1;0;5:35:09;1;5:35:09 de.;1.23274;0.089930556;2:09:30 de.;2:27:09 de.;7:08:17;0.409027778;10:27:00 de.; ; ; ; ;1;1995;1;4;9952;868;1;1;0;0;0;0;1;1;0;0; ;0;2; ; ;2; ;5;84;176;2;78;4;2;2;4;3;3;0; ;0;0;0;0;0;0;0;0;0;0;0;0;0;0;0;0;0;0;0;0;0; ; ;0;0; ; ;0;0;0;0;0;0;0;0;0;0;0; ; ; ; ; ; ;5;1;0;0;0;0;0;0;0; ;0;0;4;1;0;0;0;0;0;0;1;0;0;3;3;3;3;…
1216;2021.08.02 19:30;2021.08.02 20:33;1.92933133;augusztus;2;2;0;3:31:00;1;3:31:00 de.;1.14653;0.083333333;2:00:00 de.;6:00:00 de.;6:58:00;0.8125;8:33:00 du.; ; ; ; ;1;1995;1;4;1182;410;2;1;0;0;0;1;0;0;0;0; ;0;2; ; ;2; ;4;61;173;3; ;4;4;3;3;4;3;0; ;0;0;1;1;0;0;0;0;0;0;0;0;0;0;0;0;0;0;0;0;0;0; ;0;0;0; ;0;0;0;0;0;0;0;0;0;0;0;0; ; ; ; ; ;0;0;0;0;0;0;0;0;0; ;1;0;4;0;0;0;0;0;0;0;0;1;0;3;3;3;2;3;0;1;1…
1217;2021.08.28 16:57;2021.08.28 17:40;0.818582597;augusztus;1;1;0;3:10:00;1;3:10:00 de.;1.13194;0.0625;1:30:00 de.;2:00:00 de.;7:40:00;0.70625;5:40:00 du.; ; ; ; ;1;1995;2;4;6050;779;1;1;0;0;1;1;1;1;0;0; ;0;2; ; ;2; ;4;70;175;3; ;4;4;4;4;4;4;0; ;0;0;0;0;0;0;0;0;0;0;0;0;0;0;0;0;0;0;0;0;0; ; ;0;0; ; ;0;0;0;0;0;0;0;0;0;0;0; ; ; ; ; ; ;0;0;0;0;0;0;1;0;0; ;0;0;4;0;0;0;0;0;0;0;0;1;0;3;3;3;3;3;0;0;0;1;…
1218;2021.08.12 12:00;2021.08.12 13:07;2.717900975;augusztus;2;10;8;1:07:30;1;1:07:30 de.;1.04688;0;12:00:00 de.;2:00:00 de.;7:45:00;0.5;1:07:00 du.; ; ; ; ;2;1994;3;6;2000;2603;2;0; ; ; ; ; ; ; ; ; ; ;2; ; ;2; ;3;60;175;3; ;3;2;1;3;1;2;0; ;0;0;0;0;0;0;0;0;0;0;0;0;0;0;0;0;0;0;0;0;0; ; ;0;0; ; ;0;0;0;0;0;0;0;0;0;0;0; ; ; ; ; ; ;1;0;0;0;0;0;0;0;0; ;1;0;3;0;0;1;0;0;1;0;0;0;0;1;1;2;1;1;2;1;3;3;2;2;1;…
1219;2021.09.13 12:54;2021.09.13 13:30;0.818582597;szeptember;4;5;1;4:05:00;1;4:05:00 de.;1.17014;0.095486111;2:17:30 de.;4:30:00 de.;8:06:00;0.5375;1:30:00 du.; ; ; ; ;1;1994;2;5;2840;2063;4;0; ; ; ; ; ; ; ; ; ; ;3; ; ;3; ;4;68;170;3; ;4;4;4;4;4;4;0; ;3;0;0;2;0;0;0;0;0;0;2;2;2;0;0;0;0;0;0;0;0; ; ;0;0; ; ;0;0;0;0;0;0;0;0;0;0;0; ; ; ; ; ; ;3;0;1;0;0;0;0;0;0; ;0;0;4;1;0;0;0;0;0;0;0;0;0;2;2;1;0;2;3;…
1220;2021.08.11 18:10;2021.08.11 18:55;1.760865612;augusztus;1;2;1;3:08:56;1;3:08:56 de.;1.13120;0.052083333;1:15:00 de.;2:51:26 de.;8:07:51;0.756944444;6:55:00 du.; ; ; ; ;2;1994;2;6;1072;401;1;0; ; ; ; ; ; ; ; ; ; ;2; ; ;2; ;5;70;164;2;60;2;2;2;2;2;2;0; ;0;0;0;0;0;0;0;0;0;0;0;0;2;0;0;0;0;0;0;0;0; ; ;0;0; ; ;0;0;0;0;0;0;0;0;0;0;0; ; ; ; ; ; ;0;0;0;0;0;0;0;0;0; ;1;0;4;1;1;0;0;0;1;1;1;0;0;3;3;3;3;…
1221;2021.07.26 19:47;2021.07.26 20:30;1.186459943;július;1;1;0;;1;;;;;;;0.824305556;8:30:00 du.; ; ; ; ;2;1994;1;4;1214;416;1;0; ; ; ; ; ; ; ; ; ; ;4; ; ;14; ;5;50;165;3; ;4;4;4;4;4;4;0; ;0;0;0;0;0;0;0;0;0;0;0;0;0;0;0;0;0;0;0;0;0; ; ;0;0; ; ;0;0;0;0;0;0;0;0;0;0;0; ; ; ; ; ; ;0;1;0;0;0;0;0;0;0; ;0;0;4;0;0;0;0;0;0;0;0;1;0;2;2;2;2;2;2;2;2;2;2;2;2;2;2;2;0;0;0;0;0;0;0;0;0;10;10;2;2;2;2;2;2;2;2;2;2;2;…
1222;2021.08.13 18:06;2021.08.14 18:18;1.262959501;augusztus;1;1;0;4:47:30;1;4:47:30 de.;1.19965;0.123263889;2:57:30 de.;2:00:00 de.;9:25:00;0.754166667;6:18:00 du.; ; ; ; ;1;1994;3;3;8000;2581;1;1;1;0;0;0;0;0;0;0; ;0;2; ; ;2; ;4;90;175;2;70;4;4;4;4;4;4;0; ;0;0;0;0;0;0;0;0;0;0;0;0;0;0;0;0;0;0;0;0;0;0; ;0;0;0; ;0;0;0;0;0;0;0;0;0;0;0;0; ; ; ; ; ;14;0;1;1;1;1;0;0;0; ;0;0;4;1;0;0;0;0;0;0;1;0;0;3;3;3;…
1223;2021.07.31 12:52;2021.07.31 13:41;0.816847441;július;1;1;0;3:10:00;1;3:10:00 de.;1.13194;0.067708333;1:37:30 de.;2:00:00 de.;7:35:43;0.536111111;1:41:00 du.; ; ; ; ;2;1994;3;5;2377;2056;1;0; ; ; ; ; ; ; ; ; ; ;2; ; ;14; ;5;56;175;4;63;4;4;4;4;4;4;0; ;0;0;0;1;0;0;0;0;0;0;0;0;0;0;0;0;0;0;0;0;0; ; ;0;0; ; ;0;0;0;0;0;0;0;0;0;0;0; ; ; ; ; ; ;0;1;0;0;0;0;1;0;0; ;0;0;4;0;0;0;0;0;0;0;0;1;0;2;2;2;2;2…
1224;2021.07.30 16:25;2021.07.30 17:09;1.005531327;július;6;5;-1;;1;;;;;5:17:09 de.;;0.684027778;5:09:00 du.; ; ; ; ;2;1994;2;4;6725;2573;6;0; ; ; ; ; ; ; ; ; ; ;2; ; ;2; ;4;54;172;3; ;4;4;4;4;4;4;0; ;0;0;0;2;0;0;0;0;0;0;0;2;2;1;0;0;0;0;0;0;0;0; ;0;0;0; ;0;0;0;0;0;0;0;0;0;0;0; ; ; ; ; ; ;0;0;0;0;0;0;0;0;0; ;1;0;4;0;0;0;0;0;0;0;0;1;0;2;2;2;2;1;2;0;2;2;2;0;4;2;1;0;0;0;0;0;0;0;0;1;1;9;9;0;1;1;1;2;1;…
1225;2021.08.11 11:12;2021.08.11 12:20;0.736322511;augusztus;1;1;0;2:37:30;1;2:37:30 de.;1.10938;0.001736111;12:02:30 de.;5:00:00 de.;8:50:00;0.466666667;12:20:00 du.; ; ; ; ;2;1994;3;5;3212;935;1;0; ; ; ; ; ; ; ; ; ; ;11; ; ;1; ;5;60;165;3; ;4;4;4;4;4;4;0; ;0;0;0;0;0;0;0;0;0;0;0;0;0;0;0;0;0;0;0;0;0; ; ;0;0; ; ;0;0;0;0;0;0;0;0;0;0;0; ; ; ; ; ; ;0;0;0;0;0;0;0;0;0; ;1;0;5;0;0;0;0;0;0;0;1;0;0;3;3;3;…
1226;2021.07.26 14:36;2021.07.26 15:56;1.92933133;július;3;3;0;6:05:00;1;6:05:00 de.;1.25347;0.118055556;2:50:00 de.;1:00:00 de.;7:50:00;0.608333333;3:56:00 du.; ; ; ; ;1;1994;1;4;1012;397;3;0; ; ; ; ; ; ; ; ; ; ;2; ; ;14; ;4;90;168;4;92;2;3;3;3;3;2;0; ;0;0;0;0;0;0;0;0;0;0;0;0;0;0;0;0;0;0;0;0;0; ; ;0;0; ; ;0;0;0;0;0;0;0;0;0;0;0; ; ; ; ; ; ;14;1;0;0;0;0;0;0;0; ;0;0;4;0;0;0;0;0;0;1;0;0;0;2;2;2;2;1;…
1227;2021.08.26 14:23;2021.08.26 15:01;0.824605619;augusztus;1;2;1;3:13:35;1;3:13:35 de.;1.13443;0.012152778;12:17:30 de.;2:00:00 de.;7:57:09;0.599305556;3:01:00 du.; ; ; ;1;2;1994;2;2;8127;2;1;0; ; ; ; ; ; ; ; ; ; ;11; ; ;14; ;4;77;161;2;70;2;3;2;4;2;3;0; ;0;0;0;0;0;0;0;0;0;0;0;0;0;0;0;0;0;0;0;0;0; ; ;0;0; ; ;0;0;0;0;0;0;0;0;0;0;0; ; ; ; ; ; ;0;0;0;0;0;0;0;0;0; ;1;0;4;0;0;0;0;0;0;0;0;1;0;3;2;3;2…
1228;2021.08.08 13:32;2021.08.08 14:15;0.816847441;augusztus;1;1;0;;1;;;0;12:00:00 de.;4:00:00 de.;7:40:00;0.563888889;2:15:00 du.; ; ; ; ;2;1994;2;4;3580;2838;1;0; ; ; ; ; ; ; ; ; ; ;2; ; ;2; ;4;85;174;2;75;4;4;4;4;4;4;0; ;0;0;0;0;0;0;0;0;0;0;0;0;0;0;0;0;0;0;0;0;0; ; ;0;0; ; ;0;0;0;0;0;0;0;0;0;0;0; ; ; ; ; ; ;0;0;0;0;0;0;0;0;0; ;1;0;4;0;0;0;0;0;0;0;1;0;0;3;3;3;3;3;2;0;2;0;1;1;1;1;0;2;0;0;0;0;0;0…
1229;2021.07.23 10:42;2021.07.23 11:30;1.005531327;július;8;4;-4;2:35:43;0;2:35:43 de.;1.10814;0.022569444;12:32:30 de.;6:42:51 de.;8:51:26;0.445833333;11:30:00 de.; ; ; ;1;2;1994;3;4;4400;1985;8;0; ; ; ; ; ; ; ; ; ; ;11; ; ;14; ;4;80;170;2;70;4;4;4;4;4;4;0; ;1;2;2;2;2;0;0;0;0;0;0;0;1;2;0;0;0;0;0;0;0; ; ;0;0; ; ;0;0;0;0;0;0;0;0;0;0;0; ; ; ; ; ; ;0;1;0;0;1;0;0;0;0; ;0;0;4;0;0;0;0;0;0;0;0;1;0;3;2;3…
1230;2021.08.23 12:21;2021.08.23 13:11;0.780421347;augusztus;2;5;3;3:35:00;1;3:35:00 de.;1.14931;0.052083333;1:15:00 de.;8:00:00 de.;8:50:00;0.514583333;1:11:00 du.; ; ; ; ;1;1994;1;3;5200;2881;2;0; ; ; ; ; ; ; ; ; ; ;2; ; ;2; ;3;69;170;4;90;2;3;4;2;3;3;0; ;0;0;0;0;0;0;0;0;0;0;0;0;0;0;0;0;0;0;0;0;0;0; ;0;0;0; ;0;0;0;0;0;2;0;0;0;2;0;0; ;17; ; ; ;8;0;0;0;0;0;1;1;0; ;0;0;3;0;1;0;0;0;0;0;0;0;0;3;3;3;…
1231;2021.08.12 11:07;2021.08.12 11:59;0.816847441;augusztus;1;1;0;;0;;;;;;;0.463194444;11:59:00 de.; ; ; ; ;2;1994;2;5;2092;392;1;1;0;0;0;0;0;0;1;0; ;0;2; ; ;2; ;5;61;171;3; ;4;4;4;4;4;4;0; ;0;0;0;1;0;0;0;0;0;0;0;0;0;0;0;0;0;0;0;0;0; ; ;0;0; ; ;0;0;0;0;0;0;0;0;0;0;0; ; ; ; ; ; ;0;0;0;0;0;0;0;0;0; ;1;0;4;1;1;1;1;1;1;1;1;0;0;3;3;3;3;0;4;2;4;1;4;3;3;4;4;0;0;0;0;0;0;0;0;0;0;7;8;1;2;2;0;2;2;1;2;5;5;5…	ezért nem annyit alszik amennyit szeretnék	csak szabad napjaimban;0;0;0;0;0; ; ; ; ;7;0;0;0;1;0;0;0;0; ;0;5;5;0; ;1;1;0;0;0;0;0;0;0;0;0;0; ;2; ;0;3; ;3;2;5;5;5;5;5;0; ;1;0;1;2;1; ;1;0;0; ; ; ; ; ; ; ; ; ; ; ; ; ; ; ; ; ; ; ; ;0; ; ; ; ; ; ; ; ; ; ; ; ; ; ; ; ; ; ; ; ; ; ; ; ; ; ; ; ; ; ; ; ; ; ; ; ;0;0; ; ; ; ; ; ; ; ; ;0; ; ;0;0;0;0;0;0;0;0; ;1;0; ; ; ; ; ; ; ; ; ; ; ; ; ; ; ; ; ; ; ; ; ; ; ; ; ; ; ; ; ; ; ; ; ; ; ; ; ; ; ; ; ; ; ; ; ; ;…
1232;2021.08.08 10:51;2021.08.08 11:37;0.780421347;augusztus;2;2;0;5:00:00;1;5:00:00 de.;1.20833;0.079861111;1:55:00 de.;3:00:00 de.;6:00:00;0.452083333;11:37:00 de.; ; ; ; ;1;1994;1;3;2760;1850;2;0; ; ; ; ; ; ; ; ; ; ;2; ; ;14; ;3;58;170;4;68;3;4;3;4;4;4;0; ;0;0;0;0;0;0;0;0;0;0;0;0;0;0;0;0;0;0;0;0;0; ; ;0;0; ; ;0;0;0;0;0;0;0;0;0;0;0; ; ; ; ; ; ;0;1;1;1;0;1;0;0;0; ;0;0;4;0;1;0;1;1;0;0;0;0;0;2;3;2…
1233;2021.07.27 15:12;2021.07.27 16:04;0.736322511;július;4;8;4;6:56:56;1;6:56:56 de.;1.28953;0.196527778;4:43:00 de.;1:17:09 de.;7:51:51;0.633333333;4:04:00 du.; ; ; ; ;2;1994;1;5;2166;2233;4;1;1;0;0;0;0;0;0;0; ;0;2; ; ;2; ;5;60;169;3; ;4;4;4;4;4;4;0; ;0;1;0;2;0;0;0;0;0;0;0;0;1;0;0;0;0;0;0;0;0; ; ;0;0; ; ;0;0;0;0;0;0;0;0;0;0;0; ; ; ; ; ; ;6;0;0;0;0;0;0;0;0; ;1;0;5;0;0;1;0;0;0;0;0;0;0;3;3;3;3;3;0…
1234;2021.08.05 11:47;2021.08.05 12:55;0.901640557;augusztus;3;4;1;;1;;;;;2:00:00 de.;;0.490972222;12:55:00 du.; ; ; ; ;1;1994;1;4;2030;725;3;0; ; ; ; ; ; ; ; ; ; ;2; ; ;2; ;5;78;182;3; ;2;2;1;2;2;2;0; ;0;0;0;0;0;0;0;0;0;0;0;0;0;0;0;0;0;0;0;0;0; ; ;0;0; ; ;0;0;0;0;0;0;0;0;0;0;0; ; ; ; ; ; ;0;0;0;0;0;0;1;0;0; ;0;0;5;0;0;0;0;0;0;0;0;1;0;3;2;2;2;2;1;2;1;1;1;3;1;2;2;3;0;0;0;0;1;1;0;1;0;2;9;2;1;1;2;2;…
1235;2021.07.27 17:14;2021.07.27 17:55;0.780421347;július;2;4;2;4:47:30;1;4:47:30 de.;1.19965;0.0625;1:30:00 de.;6:00:00 de.;9:25:00;0.718055556;5:55:00 du.; ; ; ; ;1;1994;1;3;6762;2372;2;0; ; ; ; ; ; ; ; ; ; ;2; ; ;2; ;5;175; ;3; ;3;4;4;4;4;4;0; ;0;0;0;0;0;0;0;0;0;0;0;0;0;0;0;0;0;0;0;0;0; ; ;0;0; ; ;0;0;0;0;0;0;0;0;0;0;0; ; ; ; ; ; ;0;0;0;0;0;0;0;0;0; ;1;0;5;0;0;0;0;0;0;0;1;0;0;3;3;3;3;3;1;0;1;0…
1236;2021.08.15 14:59;2021.08.15 15:42;0.780421347;augusztus;2;2;0;3:32:30;1;3:32:30 de.;1.14757;0.063541667;1:31:30 de.;1:00:00 de.;8:55:00;0.624305556;3:42:00 du.; ; ; ; ;1;1994;1;3;4326;1655;2;0; ; ; ; ; ; ; ; ; ; ;2; ; ;14; ;5;95;185;3; ;4;3;4;4;4;4;0; ;0;0;0;0;0;0;0;0;0;0;0;0;0;0;0;0;0;0;0;0;0; ; ;0;0; ; ;0;0;0;0;0;0;0;0;0;0;0; ; ; ; ; ; ;0;0;0;0;0;0;1;0;0; ;0;0;4;0;1;0;1;1;0;0;0;0;0;3;2;2;2…
1237;2021.08.11 13:02;2021.08.11 13:37;0.750871381;augusztus;4;4;0;4:30:00;1;4:30:00 de.;1.18750;0.104166667;2:30:00 de.;2:00:00 de.;9:00:00;0.543055556;1:37:00 du.; ; ; ; ;1;1994;1;3;8919;1522;4;0; ; ; ; ; ; ; ; ; ; ;2; ; ;2; ;4;90;195;3; ;4;4;4;4;4;4;0; ;0;0;0;0;0;0;0;0;0;0;0;0;0;0;0;0;0;0;0;0;0;0; ;0;0;0; ;0;0;0;0;0;0;0;0;0;0;0;0; ; ; ; ; ;0;1;0;1;0;1;0;0;0; ;0;0;4;0;1;0;1;0;0;0;0;0;0;3;3;3;3;…
1238;2021.08.23 15:54;2021.08.23 16:29;1.262959501;augusztus;3;3;0;4:30:00;1;4:30:00 de.;1.18750;0.145833333;3:30:00 de.;2:00:00 de.;11:00:00;0.6625;4:29:00 du.; ; ; ; ;1;1994;1;3;7600;2143;3;0; ; ; ; ; ; ; ; ; ; ;2; ; ;2; ;4;82;179;3; ;4;4;4;4;4;4;0; ;0;0;0;0;0;0;0;0;0;0;0;0;0;0;0;0;0;0;0;0;0; ; ;0;0; ; ;0;0;0;0;0;0;0;0;0;0;0; ; ; ; ; ; ;0;1;0;0;1;0;0;0;0; ;0;0;4;0;1;1;1;1;0;0;0;0;0;3;3;3;3;3;0;…
1239;2021.08.14 10:01;2021.08.14 10:39;0.750871381;augusztus;5;5;0;4:02:30;1;4:02:30 de.;1.16840;0.104166667;2:30:00 de.;5:00:00 de.;9:55:00;0.417361111;10:39:00 de.; ; ; ; ;1;1994;1;3;3332;2427;5;0; ; ; ; ; ; ; ; ; ; ;2; ; ;2; ;4;75;180;3; ;4;4;4;4;4;4;0; ;0;0;0;0;0;0;0;0;0;0;0;0;0;0;0;0;0;0;0;0;0; ; ;0;0; ; ;0;0;0;0;0;0;0;0;0;0;0; ; ; ; ; ; ;0;0;0;0;0;0;0;0;0; ;1;0;5;0;0;0;0;0;0;0;0;1;0;3;3;3;3…
1240;2021.07.29 9:58;2021.07.29 11:02;1.760865612;július;2;9;7;;1;;;0.003472222;12:05:00 de.;1:00:00 de.;7:55:00;0.415277778;11:02:00 de.; ; ; ; ;2;1994;1;6;1156;413;2;0; ; ; ; ; ; ; ; ; ; ;9; ; ;9; ;5;51;160;3; ;4;3;4;3;3;3;0; ;0;0;0;0;0;0;0;0;0;0;0;0;0;0;0;0;0;0;0;0;0; ; ;0;0; ; ;0;0;0;0;0;0;0;0;0;0;0; ; ; ; ; ; ;5;0;0;0;0;0;0;0;0; ;1;0;1;0;0;1;0;1;0;0;0;0;0;3;2;1;1;1;2;1;3;1;2;3;1;1;2;2;2;1;2;…
1241;2021.08.20 12:05;2021.08.20 12:46;1.115252461;augusztus;6;7;1;2:12:30;0;2:12:30 de.;1.09201;0;12:00:00 de.;5:00:00 de.;9:35:00;0.503472222;12:46:00 du.; ; ; ;1;2;1994;2;2;5534;2023;6;0; ; ; ; ; ; ; ; ; ; ;11; ; ;11; ;5;54;170;3; ;4;4;4;4;4;4;0; ;0;0;0;0;0;0;0;0;0;0;0;0;0;0; ; ; ; ; ; ; ; ; ; ; ; ; ; ; ; ; ; ; ; ; ; ; ; ; ; ; ; ; ; ;0;1;1;0;0;0;1;0;0; ;0;0;4;0;0;0;0;0;0;0;0;1;0;3;3;3;3;3;2;0;…
1242;2021.08.19 12:59;2021.08.19 13:53;1.005531327;augusztus;1;1;0;4:10:00;1;4:10:00 de.;1.17361;0;12:00:00 de.;;9:40:00;0.540972222;1:53:00 du.; ; ; ; ;2;1994;2;5;6000;1264;1;0; ; ; ; ; ; ; ; ; ; ;2; ; ;2; ;5;67;170;3; ;4;4;4;4;4;4;0; ;0;0;0;0;0;0;0;0;0;0;0;0;0;0;0;0;0;0;0;0;0; ; ;0;0; ; ;0;0;0;0;0;0;0;0;0;0;0; ; ; ; ; ; ;0;0;0;0;0;0;0;0;0; ;1;0;5;0;0;0;0;0;0;0;0;1;0;3;3;3;3;3;0;0;0;0;0;0;0;0;0;…
1243;2021.09.06 7:32;2021.09.06 8:12;0.818582597;szeptember;9;4;-5;;1;;;1.020833333;12:30:00 de.;1:00:00 de.;8:55:00;0.313888889;8:12:00 de.; ; ; ; ;1;1993;1;4;2194;397;9;1;0;0;1;0;0;0;0;0; ;0;2; ; ;2; ;3;63;162;4;75;3;3;3;4;3;4;1;3;2;0;0;3;1;1;0;2;0;0;0;0;2;2;0;1;0;2;0;0;0;0; ;0;0;0; ;0;0;0;0;0;0;0;0;0;0;0;0; ;4; ; ; ;10;0;0;1;0;0;0;0;0; ;0;0;1;1;0;1;1;0;0;0;0;0;0;1;1;1;1;1;3;2;1;2;2;1;1;2;2;2;1…
1244;2021.08.24 11:19;2021.08.24 12:07;0.780421347;augusztus;5;6;1;1:32:30;1;1:32:30 de.;1.06424;-0.001736111;12:02:30 de.;2:00:00 de.;8:55:00;0.471527778;12:07:00 du.; ; ; ; ;1;1993;1;3;5200;2881;5;0; ; ; ; ; ; ; ; ; ; ;6; ;2; ; ;5;60;165;3; ;2;1;4;3;2;2;0; ;0;0;0;0;0;0;0;0;0;0;0;0;0;0;0;0;0;0;0;0;0;0; ;0;0;0; ;0;0;0;0;0;0;0;0;0;0;0;0; ; ; ; ; ;2;0;1;0;0;0;1;0;0; ;0;0;5;0;0;0;0;0;0;0;0;1;0;2;3;3…
1245;2021.08.02 11:23;2021.08.02 12:09;0.816847441;augusztus;1;1;0;2:37:30;0;2:37:30 de.;1.10938;0;12:00:00 de.;4:00:00 de.;8:45:00;0.474305556;12:09:00 du.; ; ; ; ;2;1993;3;4;5126;1166;1;0; ; ; ; ; ; ; ; ; ; ;11; ; ;14; ;4;85;164;1;70;4;4;4;4;4;4;0; ;0;0;0;0;0;0;0;0;0;0;0;0;0;0;0;0;0;0;0;0;0; ; ;0;0; ; ;0;0;0;0;0;0;0;0;0;0;0; ; ; ; ; ; ;0;1;1;0;0;0;1;0;0; ;0;0;3;0;0;0;0;0;0;0;0;1;0;2;2;2;2;2;3;0…
1246;2021.08.20 15:58;2021.08.20 16:40;2.938750136;augusztus;5;9;4;1:55:00;0;1:55:00 de.;1.07986;-0.0625;1:30:00 de.;5:00:00 de.;11:10:00;0.665277778;4:40:00 du.; ; ; ; ;1;1993;3;6;7542;1344;5;0; ; ; ; ; ; ; ; ; ; ;2; ; ;2; ;3; ; ;3; ;4;4;4;4;4;4;0; ;0;0;0;0;0;0;0;0;0;0;0;0;0;0;0;0;0;0;0;0;0; ; ;0;0; ; ;0;0;0;0;0;0;0;0;0;0;0; ; ; ; ; ; ;6;1;1;1;0;1;0;0;0; ;0;0;2;0;0;0;0;0;0;0;0;0;0;3;3;3;3;3;0;0;…
1247;2021.07.29 8:34;2021.07.29 9:26;0.887732041;július;1;1;0;4:15:00;1;4:15:00 de.;1.17708;0.034722222;12:50:00 de.;1:00:00 de.;8:00:00;0.356944444;9:26:00 de.; ; ; ; ;1;1993;4;3;1056;403;1;0; ; ; ; ; ; ; ; ; ; ;2; ; ;2; ;4;95;176;3; ;4;4;4;4;4;4;0; ;0;0;0;0;0;0;0;0;0;0;0;0;0;0;0;0;0;0;0;0;0; ; ;0;0;0; ;0;0;0;0;0;0;0;0;0;0;0; ; ; ; ; ; ;0;0;0;0;0;0;0;0;0; ;1;0;5;0;0;0;0;0;0;0;0;1;0;3;3;2;3;2;0;0…
1248;2021.08.02 10:51;2021.08.02 11:50;2.717900975;augusztus;3;8;5;4:05:00;1;4:05:00 de.;1.17014;0.072916667;1:45:00 de.;1:00:00 de.;9:50:00;0.452083333;11:50:00 de.; ; ; ; ;2;1993;2;6;2040;393;3;0; ; ; ; ; ; ; ; ; ; ;2; ; ;2; ;5;65;173;3; ;4;4;4;4;4;4;0; ;0;0;0;1;0;0;0;0;0;0;0;0;0;0;0;0;0;0;0;0;0; ; ;0;0; ; ;0;0;0;0;0;0;0;0;0;0;0; ; ; ; ; ; ;2;1;0;0;0;0;0;0;0; ;0;0;4;0;0;1;0;0;0;0;0;0;0;3;2;3;3;…
1249;2021.08.04 18:42;2021.08.04 19:43;2.038764681;augusztus;4;6;2;3:50:00;1;3:50:00 de.;1.15972;0.052083333;1:15:00 de.;1:00:00 de.;7:30:00;0.779166667;7:43:00 du.; ; ; ; ;2;1993;2;6;2351;56;4;1;0;0;0;1;0;1;0;0; ;0;2; ; ;2; ;5;70;162;2;60;3;3;4;3;3;4;0; ;0;1;1;0;0;0;0;0;0;0;0;0;0;0;0;0;0;0;0;0;0; ; ;0;0; ; ;0;0;0;0;0;0;0;0;0;0;0; ; ; ; ; ; ;2;1;0;0;0;0;0;0;0; ;0;0;4;0;0;0;0;0;0;0;1;0;0;3;3;3;3;3…
1250;2021.08.27 16:34;2021.08.27 17:18;1.92892735;augusztus;2;3;1;4:02:30;1;4:02:30 de.;1.16840;0.071180556;1:42:30 de.;2:17:09 de.;8:12:51;0.690277778;5:18:00 du.; ; ; ; ;2;1993;1;6;5600;252;2;1;0;1;0;0;0;1;0;0; ;0;2; ; ;2; ;4;56;160;3; ;3;3;4;3;4;4;0; ;1;1;0;1;0;0;0;0;0;0;0;0;0;0;0;0;0;0;0;0;0; ; ;0;0; ; ;0;0;0;0;0;0;0;0;0;0;0; ; ; ; ; ; ;0;1;1;1;0;0;0;0;0; ;0;0;4;1;0;0;0;0;0;0;1;0;0;2;2;2;2;2;…
1251;2021.08.06 12:03;2021.08.06 12:44;0.816847441;augusztus;1;3;2;3:46:04;1;3:46:04 de.;1.15700;0.104166667;2:30:00 de.;2:21:26 de.;9:02:09;0.502083333;12:44:00 du.; ; ; ; ;2;1993;2;5;5440;1515;1;1;1;0;0;0;0;0;0;0; ;0;2; ; ;14; ;4;58;165;3; ;3;4;3;4;4;3;0; ;0;0;0;0;0;0;0;0;0;0;0;0;0;2;0;0;0;0;0;0;0; ; ;0;0; ; ;0;0;0;0;0;0;0;0;0;0;0; ; ; ; ; ; ;0;1;1;0;0;0;0;0;0; ;0;0;2;0;0;0;0;0;0;0;0;1;0;2;1;2;…
1252;2021.07.29 9:19;2021.07.29 10:06;1.92892735;július;1;1;0;;0;;;;;3:00:00 de.;;0.388194444;10:06:00 de.; ; ; ; ;2;1993;3;6;4400;1985;1;1;0;0;0;1;0;1;0;0; ;0;11; ; ;11; ;5;59;167;3; ;4;4;4;4;4;4;0; ;0;0;0;1;0;0;0;0;0;0;0;0;0;2;0;0;0;0;0;0;0; ; ;0;0; ; ;0;0;0;0;0;0;0;0;0;0;0; ; ; ; ; ; ;0;1;0;1;0;0;0;0;0; ;0;0;1;0;0;0;0;0;0;0;1;0;0;2;2;2;1;2;0;0;0;0;1;0;0;1;1;0;0;0;0;0;0;0;0;0;0;9;9;2;2;2;0;2;2;…
1253;2021.09.07 11:29;2021.09.07 12:03;0.818582597;szeptember;2;2;0;3:29:17;1;3:29:17 de.;1.14534;0.121527778;2:55:00 de.;3:08:34 de.;8:58:34;0.478472222;12:03:00 du.; ; ; ; ;1;1993;2;4;2541;1525;2;1;1;0;0;0;0;0;0;0; ;0;2; ; ;2; ;4;82;178;3; ;4;4;4;4;4;4;0; ;0;0;0;1;0;0;0;0;0;0;0;0;1;0;0;0;0;0;0;0;0; ; ;0;0; ; ;0;0;0;0;0;0;0;0;0;0;0; ; ; ; ; ; ;2;0;0;0;0;0;0;0;0; ;1;0;4;1;0;0;0;0;0;0;1;0;0;2;1;1;…
1254;2021.09.13 13:06;2021.09.13 13:59;2.717900975;szeptember;1;1;0;3:22:08;1;3:22:08 de.;1.14038;0.0625;1:30:00 de.;1:17:09 de.;7:24:17;0.545833333;1:59:00 du.; ; ; ; ;2;1993;1;6;2840;2063;1;0; ; ; ; ; ; ; ; ; ; ;2; ; ;2; ;4;73;185;3; ;2;4;2;4;2;4;0; ;0;0;0;2;0;0;0;0;0;0;0;0;0;0;0;0;0;0;0;0;0; ; ;0;0; ; ;0;0;0;0;0;0;0;0;0;0;0; ; ; ; ; ; ;0;1;1;1;0;0;0;0;0; ;0;0;4;0;0;0;0;0;0;0;1;0;0;2;2;2;2;2;0;…
1255;2021.08.17 18:03;2021.08.17 18:33;0.750871381;augusztus;1;3;2;;1;;;;;10:00:00 de.;;0.752083333;6:33:00 du.; ; ; ; ;1;1993;2;3;7741;1860;1;0; ; ; ; ; ; ; ; ; ; ;5; ; ;5; ;5;66;170;3; ;4;4;4;4;4;4;1;1;0;2;0;1;0;0;0;0;0;0;0;0;0;0;0;0;0;0;0;0;0; ; ;0;0; ; ;0;0;0;0;0;0;0;0;0;0;0; ; ; ; ; ; ;0;0;0;0;0;0;0;0;0; ;1;0;5;0;0;0;0;0;0;0;0;1;0;3;3;3;3;3;2;1;3;2;2;1;2;1;2;2;0;0;0;0;0;0;0;0;0;7;8;1;2;2;0;1…
1256;2021.08.15 14:05;2021.08.15 14:51;0.816847441;augusztus;7;2;-5;2:31:00;1;2:31:00 de.;1.10486;0.019791667;12:28:30 de.;2:00:00 de.;6:58:00;0.586805556;2:51:00 du.; ; ; ;1;2;1993;1;4;4326;1655;7;0; ; ; ; ; ; ; ; ; ; ;2; ; ;2; ;3;58;175;3; ;4;4;4;4;4;4;0; ;0;0;0;0;0;0;0;0;0;0;0;0;0;0;0;0;0;0;0;0;0; ; ;0;0; ; ;0;0;0;0;0;0;0;0;0;0;0; ; ; ; ; ; ;0;1;1;0;0;0;0;0;0; ;0;0;4;0;0;0;0;0;0;0;0;1;0;3;3;3;…
1257;2021.08.20 9:34;2021.08.20 10:25;0.818582597;augusztus;1;2;1;5:10:00;1;5:10:00 de.;1.21528;0.064236111;1:32:30 de.;2:34:17 de.;5:43:34;0.398611111;10:25:00 de.; ; ; ; ;1;1993;1;4;2200;1775;1;1;0;0;1;0;0;0;0;0; ;0;2; ; ;14; ;4;79;180;3; ;3;4;3;4;4;4;0; ;0;0;2;3;1;0;0;0;0;0;0;0;2;0;0;0;0;0;0;0;0; ; ;0;0; ; ;0;0;0;0;0;0;0;0;0;0;0; ; ; ; ; ; ;0;0;1;0;1;1;0;0;0; ;0;0;4;0;0;1;0;1;0;0;0;0;0;2;3;2;2…
1258;2021.07.28 16:11;2021.07.28 16:59;0.818582597;július;7;8;1;;1;;;-0.006944444;12:10:00 de.;;;0.674305556;4:59:00 du.; ; ; ; ;1;1993;2;4;6762;2372;7;0; ; ; ; ; ; ; ; ; ; ;2; ; ;2; ;3;80;170;3; ;4;4;4;4;4;4;0; ;0;3;0;0;0;0;0;0;0;0;0;0;0;0;0;0;0;0;0;0;0; ; ;0;0; ; ;0;0;0;0;0;0;0;0;0;0;0; ; ; ; ; ; ;0;1;0;0;0;0;0;0;0; ;0;0;4;0;1;0;0;1;0;0;0;0;0;2;2;2;2;2;3;2;3;1;1;3;1;2;3;2;3;3;3;3;3;3;3;3;3;4;8;…
1259;2021.07.27 15:53;2021.07.27 16:51;0.736322511;július;6;6;0;5:45:00;0;5:45:00 de.;1.23958;0.083333333;2:00:00 de.;2:00:00 de.;6:30:00;0.661805556;4:51:00 du.; ; ; ; ;2;1993;1;4;9235;2229;6;1;0;0;1;0;0;0;0;0; ;0;2; ; ;2; ;4;65;168;3; ;2;2;4;2;4;4;0; ;0;3;0;2;0;0;0;0;0;0;0;0;2;0;0;0;0;0;0;0;0; ; ;0;0; ; ;0;0;0;0;0;0;0;0;0;0;0; ; ; ; ; ; ;0;1;0;0;0;0;0;0;0; ;0;0;4;0;0;0;0;0;0;0;1;0;0;2;2;2;0;1;3…
1260;2021.08.13 18:24;2021.08.13 19:06;1.92892735;augusztus;8;5;-3;;1;;;0.034722222;12:50:00 de.;4:00:00 de.;7:40:00;0.766666667;7:06:00 du.; ; ; ; ;2;1992;2;6;7400;1224;8;0; ; ; ; ; ; ; ; ; ; ;2; ; ;2; ;3;66;180;4;70;1;2;4;4;4;4;0; ;0;0;0;0;0;0;0;0;0;0;0;0;0;0;0;0;0;0;0;0;0; ; ;0;0; ; ;0;0;0;0;0;0;0;0;0;0;0; ; ; ; ; ; ;0;1;0;1;1;1;0;0;0; ;0;0;3;0;1;1;0;0;1;0;0;0;0;3;2;3;3;2;0;0;1;4;4;0;4;4;0;0;2…
1261;2021.08.05 19:17;2021.08.05 19:50;2.193350554;augusztus;5;8;3;;1;;;;;;;0.803472222;7:50:00 du.; ; ; ; ;2;1992;2;2;7633;2143;5;0; ; ; ; ; ; ; ; ; ; ;2; ; ;14; ;4;68;161;2;62;2;3;2;3;3;2;0; ;0;0;0;2;0;0;0;1;0;0;0;1;0;1;0;0;0;0;0;0;0; ; ;0;0; ; ;0;0;0;0;0;0;0;0;0;0;0; ; ; ; ; ; ;0;0;0;0;0;0;0;0;0; ;1;0;4;1;0;0;1;1;0;1;1;0;0;2;3;3;3;2;2;1;1;2;3;1;2;2;0;1;0;0;1;0;0;0;0;0;0;8;5;1;0;2;1;1;1;1;1;3;2…
1262;2021.07.27 9:06;2021.07.27 10:03;1.186459943;július;1;1;0;3:32:30;1;3:32:30 de.;1.14757;0.038194444;12:55:00 de.;1:00:00 de.;8:55:00;0.379166667;10:03:00 de.; ; ; ; ;2;1992;4;4;1084;400;1;0; ; ; ; ; ; ; ; ; ; ;2; ; ;2; ;5;58; ;3; ;4;4;4;4;4;4;0; ;0;0;0;0;0;0;0;0;0;0;0;0;0;0;0;0;0;0;0;0;0; ; ;0;0; ; ;0;0;0;0;0;0;0;0;0;0;0; ; ; ; ; ; ;0;1;0;1;0;0;0;0;0; ;0;0;5;1;1;0;1;0;0;0;0;0;0;3;3;3;3;3;0;0…
1263;2021.08.12 18:40;2021.08.12 19:42;0.824605619;augusztus;3;5;2;5:35:56;1;5:35:56 de.;1.23328;0.177430556;4:15:30 de.;1:00:00 de.;6:43:51;0.777777778;7:42:00 du.; ; ; ; ;2;1992;2;3;2162;2044;3;0; ; ; ; ; ; ; ; ; ; ;2; ; ;2; ;5;66;174;3; ;4;4;4;4;4;4;0; ;0;0;0;0;0;0;0;0;0;0;0;0;0;0;0;0;0;0;0;0;0; ; ;0;0; ; ;0;0;0;0;0;0;0;0;0;0;0; ; ; ; ; ; ;4;0;0;0;0;0;0;0;0; ;1;0;5;0;0;0;0;0;0;0;1;0;0;3;3;3;3;…
1264;2021.09.02 10:48;2021.09.02 11:43;0.816847441;szeptember;9;7;-2;2:35:00;1;2:35:00 de.;1.10764;0.020833333;12:30:00 de.;2:00:00 de.;8:50:00;0.45;11:43:00 de.; ; ; ;1;2;1992;3;4;8330;2492;9;0; ; ; ; ; ; ; ; ; ; ;2; ; ;2; ;4;60;160;3; ;4;4;3;4;4;4;0; ;0;0;0;2;0;0;0;0;0;0;2;2;2;2;0;0;0;0;0;0;0; ; ;0;0; ; ;0;0;0;0;0;0;0;0;0;0;0; ; ; ; ; ; ;2;1;1;0;0;0;0;0;0; ;0;0;4;1;0;1;0;0;0;0;1;0;0;2;1;2;1;1;3…
1265;2021.08.04 10:06;2021.08.04 11:03;2.717900975;augusztus;8;7;-1;3:02:30;0;3:02:30 de.;1.12674;0.020833333;12:30:00 de.;2:00:00 de.;8:55:00;0.420833333;11:03:00 de.; ; ; ;1;2;1992;3;6;2900;1444;8;0; ; ; ; ; ; ; ; ; ; ;11; ; ;14; ;4;66;175;3; ;4;4;3;4;4;4;0; ;0;0;0;0;0;0;0;0;0;0;0;0;0;0;0;0;0;0;0;0;0; ; ;0;0; ; ;0;0;0;0;0;0;0;0;0;0;0; ; ; ; ; ; ;3;0;0;0;0;0;0;0;0; ;1;0;5;1;0;0;0;1;1;0;0;0;0;3;3…
1266;2021.08.13 14:41;2021.08.13 15:25;2.193350554;augusztus;1;1;0;5:35:00;1;5:35:00 de.;1.23264;0.040972222;12:59:00 de.;4:00:00 de.;8:50:00;0.611805556;3:25:00 du.; ; ; ; ;2;1992;2;3;8000;2581;1;0; ; ; ; ; ; ; ; ; ; ;2; ; ;2; ;4;98;166;2;70;4;4;4;4;4;4;1;4;0;3;3;2;0;0;0;0;0;0;0;0;0;0;0;0;0;0;0;2;0;0; ;0;0;0;Derek fajdalom;0;0;0;0;0;0;0;0;0;0;0;0; ; ; ; ; ;14;0;0;0;1;1;1;1;0; ;0;0;2;1;0;0;0;0;0;…
1267;2021.07.29 4:59;2021.07.29 5:30;1.115252461;július;8;5;-3;;0;;;0.208333333;5:00:00 de.;5:00:00 de.;23:55:00;0.207638889;5:30:00 de.; ; ; ; ;2;1992;1;3;7444;2077;8;0; ; ; ; ; ; ; ; ; ; ;2; ; ;2; ;3;63;172;3; ;4;4;4;4;4;4;0; ;0;0;0;0;0;0;0;0;0;0;0;0;0;0;0;0;0;0;0;0;0; ; ;0;0; ; ;0;0;0;0;0;0;0;0;0;0;0; ; ; ; ; ; ;0;0;0;0;0;0;0;0;0; ;1;0;5;0;0;0;0;0;0;0;0;1;0;3;3;3;3;3;3;2;1;3;2;3;1;1;3;3;1;1;1;…
1268;2021.08.10 17:24;2021.08.10 18:10;0.816847441;augusztus;4;7;3;2:40:00;1;2:40:00 de.;1.11111;0.045138889;1:05:00 de.;2:25:43 de.;8:48:34;0.725;6:10:00 du.; ; ; ;1;2;1992;3;4;5516;1470;4;0; ; ; ; ; ; ; ; ; ; ;2; ; ;2; ;4;52;155;3; ;4;4;4;4;4;4;1;4;0;2;0;2;0;0;0;0;0;0;0;0;2;0; ; ; ; ; ; ; ; ; ; ; ; ; ; ; ; ; ; ; ; ; ; ; ; ; ; ; ; ; ; ;0;1;0;0;1;0;0;0;0; ;0;0;4;0;0;0;0;0;0;0;0;1;0;3;2;2;1;2;1;0;…
1269;2021.09.10 15:50;2021.09.10 16:26;0.736322511;szeptember;1;1;0;4:15:00;1;4:15:00 de.;1.17708;0.046875;1:07:30 de.;2:00:00 de.;9:30:00;0.659722222;4:26:00 du.; ; ; ; ;2;1992;2;4;9485;1821;1;1;0;0;0;0;0;1;0;0; ;0;2; ; ;2; ;5;52;168;3; ;4;4;4;4;2;4;0; ;0;0;0;0;0;0;0;0;0;0;0;0;0;0;0;0;0;0;0;0;0; ; ;0;0; ; ;0;0;0;0;0;0;0;0;0;0;0; ; ; ; ; ; ;0;1;1;1;0;0;0;0;0; ;0;0;3;1;1;0;0;1;0;0;1;0;0;3;3;3;3;3;…
1270;2021.08.28 12:32;2021.08.28 13:20;0.901640557;augusztus;4;4;0;4:02:30;1;4:02:30 de.;1.16840;0.147569444;3:32:30 de.;3:17:09 de.;7:45:00;0.522222222;1:20:00 du.; ; ; ; ;1;1992;3;4;5600;252;4;1;0;0;1;0;0;0;0;0; ;0;2; ; ;2; ;5;75;175;3; ;4;4;4;4;4;4;0; ;0;0;0;1;0;0;0;0;0;0;0;0;0;0;0;0;0;0;0;0;0; ; ;0;0; ; ;0;0;0;0;0;0;0;0;0;0;0; ; ; ; ; ; ;0;1;1;1;0;0;1;0;0; ;0;0;4;1;0;0;0;0;0;0;1;0;0;3;2;3;2;2…
1271;2021.08.05 13:23;2021.08.05 14:06;0.824605619;augusztus;2;2;0;2:22:30;0;2:22:30 de.;1.09896;-0.008680556;12:12:30 de.;4:00:00 de.;8:15:00;0.557638889;2:06:00 du.; ; ; ;1;2;1992;2;2;5900;2061;2;0; ; ; ; ; ; ; ; ; ; ;11; ; ;11; ;3;62;165;3; ;2;3;2;3;2;3;0; ;1;0;0;1;0;1;0;0;0;0;1;0;1;1;0;0;0;0;0;0;0;0; ;0;0;0; ;0;0;0;0;0;0;0;0;0;0;0;0; ; ; ; ; ;0;0;1;0;0;0;1;0;0; ;0;0;4;0;0;0;0;0;0;0;1;0;0;2;2;…
1272;2021.08.21 17:15;2021.08.21 17:50;0.780421347;augusztus;1;1;0;;1;;;;;5:00:00 de.;;0.71875;5:50:00 du.; ; ; ; ;1;1992;1;3;2377;2056;1;0; ; ; ; ; ; ; ; ; ; ;2; ; ;14; ;4;58;175;3; ;4;4;4;4;4;4;0; ;0;0;0;1;0;0;0;0;0;0;1;0;0;0;0;0;0;0;0;0;0;0; ;0;0;0; ;0;0;0;0;0;0;0;0;0;0;0;0; ; ; ; ; ;0;0;0;0;0;0;1;0;0; ;0;0;4;0;0;0;0;0;0;0;0;1;0;2;2;2;2;2;2;0;2;2;1;0;4;0;0;0;0;0;0;0;0;0;0;0;0;8;8;0;2;2;0;2;2;2…
1273;2021.08.11 16:54;2021.08.11 17:39;1.472359267;augusztus;1;1;0;3:52:30;1;3:52:30 de.;1.16146;0.019097222;12:27:30 de.;2:00:00 de.;8:15:00;0.704166667;5:39:00 du.; ; ; ; ;1;1992;1;6;3530;1760;1;1;0;0;0;1;0;0;0;0; ;0;2; ; ;2; ;5;100;170;2;90;4;4;4;4;4;4;0; ;1;1;0;2;0;0;0;0;0;0;0;0;0;0;0;0;0;0;0;0;0; ; ;0;0; ; ;0;0;0;0;0;0;0;0;0;0;0; ; ; ; ; ; ;8;1;0;0;0;0;1;0;0; ;0;0;3;0;1;1;0;0;0;0;0;0;0;2;3;2…
1274;2021.09.11 16:22;2021.09.11 17:13;0.750871381;szeptember;1;1;0;4:22:30;1;4:22:30 de.;1.18229;0.104166667;2:30:00 de.;2:00:00 de.;8:15:00;0.681944444;5:13:00 du.; ; ; ; ;1;1992;1;2;9774;2480;1;0; ; ; ; ; ; ; ; ; ; ;2; ; ;2; ;5;75;171;3; ;4;4;4;4;4;4;0; ;0;0;0;1;0;0;0;0;0;0;0;0;0;0;0;0;0;0;0;0;0; ; ;0;0; ; ;0;0;0;0;0;0;0;0;0;0;0; ; ; ; ; ; ;10;1;0;0;0;0;0;0;0; ;0;0;4;0;0;0;0;0;0;0;0;1;0;3;3;3;…
1275;2021.08.19 18:50;2021.08.19 19:33;1.115252461;augusztus;3;5;2;2:35:00;1;2:35:00 de.;1.10764;0.039930556;12:57:30 de.;5:00:00 de.;8:50:00;0.784722222;7:33:00 du.; ; ; ;1;2;1992;2;2;5534;2023;3;0; ; ; ; ; ; ; ; ; ; ;2; ; ;3; ;1;52;160;3; ;4;4;4;4;4;4;1;4;0;0;0;3;0;0;0;0;0;0;0;0;2;0; ; ; ; ; ; ; ; ; ; ; ; ; ; ; ; ; ;2; ; ; ; ; ; ; ; ; ; ; ; ;20;0;0;0;0;0;0;0;1;orvostól;0;0;4;0;0;0;0;0;0;0;0;1;0…
1276;2021.08.16 8:11;2021.08.16 8:53;1.111813045;augusztus;7;7;0;;1;;;0.069791667;1:40:30 de.;6:00:00 de.;12:29:00;0.340972222;8:53:00 de.; ; ; ; ;1;1991;2;3;7400;1224;7;0; ; ; ; ; ; ; ; ; ; ;2; ; ;2; ;3; ;183;3; ;4;4;4;4;4;4;0; ;0;0;0;0;0;0;0;0;0;0;0;0;0;0;0;0;0;0;0;0;0; ; ;0;0; ; ;0;0;0;0;0;0;0;0;0;0;0; ; ; ; ; ; ;0;1;0;1;1;1;0;1;0; ;0;0;3;0;0;0;0;0;0;0;0;0;0;3;3;3;3;3;0;0;0;4;4;0;3;4;0;0;0;0;0…
1277;2021.08.03 15:15;2021.08.03 16:16;0.877912787;augusztus;2;9;7;4:07:30;1;4:07:30 de.;1.17188;0.052083333;1:15:00 de.;2:00:00 de.;7:45:00;0.635416667;4:16:00 du.; ; ; ; ;2;1991;2;5;2040;393;2;0; ; ; ; ; ; ; ; ; ; ;2; ; ;2; ;5;62;169;3; ;4;3;4;3;3;4;0; ;0;0;0;1;0;0;0;0;0;0;0;0;0;0;0;0;0;0;0;0;0; ; ;0;0; ; ;0;0;0;0;0;0;0;0;0;0;0; ; ; ; ; ; ;2;1;0;0;0;0;0;0;0; ;0;0;4;0;0;0;0;0;0;0;1;0;0;3;2;2;2;3…
1278;2021.07.27 19:33;2021.07.27 20:17;1.820323087;július;5;5;0;;1;;;;;;;0.814583333;8:17:00 du.; ; ; ; ;2;1991;1;6;1122;405;5;1;0;0;0;0;0;1;0;0; ;0;2; ; ;2; ;4;49;164;4;51;4;4;4;4;4;4;0; ;0;0;0;0;0;0;0;0;0;0;0;0;0;0;0;0;0;0;0;0;0; ; ;0;0;0; ;0;0;0;0;0;0;0;0;0;0;0; ; ; ; ; ; ;0;1;1;1;0;0;0;0;0; ;0;0;4;0;0;0;0;0;0;0;1;0;0;2;2;3;3;2;3;3;3;0;2;3;0;2;3;2;1;2;0;0;0;1;0;0;2;7;7;0;2;2;0;2;2;1;0;0;0;0;0;…
1279;2021.08.12 20:39;2021.08.12 21:13;1.070236569;augusztus;2;7;5;;1;;;;;5:00:00 de.;;0.860416667;9:13:00 du.; ; ; ; ;1;1991;3;6;9746;18;2;1;0;0;1;0;0;0;0;0; ;0;2; ; ;14; ;4;92;190;3; ;4;4;4;4;4;4;0; ;2;1;0;2;0;0;0;0;0;0;1;1;1;0;0;0;0;0;0;0;0; ; ;0;0; ; ;0;0;0;0;0;0;0;0;0;0;0; ; ; ; ; ; ;0;0;0;0;0;1;1;0;0; ;0;0;4;1;0;1;1;1;0;0;0;0;0;2;2;3;2;2;1;1;1;2;2;2;3;2;2;1;1;2;1;1;2;2;2;1;2;7;8;1;1;2;1;1;1…
1280;2021.08.11 14:42;2021.08.11 15:31;0.648977491;augusztus;1;5;4;2:05:00;1;2:05:00 de.;1.08681;0.083333333;2:00:00 de.;5:00:00 de.;7:50:00;0.6125;3:31:00 du.; ; ; ; ;2;1991;1;2;5430;2801;1;0; ; ; ; ; ; ; ; ; ; ;5; ; ;2; ;3;88;170;3; ;2;1;2;2;2;2;0; ;0;0;0;0;0;0;0;0;0;0;0;0;0;0;0;0;0;0;0;0;0;0; ;0;0;0; ;0;0;0;0;0;0;0;0;0;0;0;0; ; ; ; ; ; ;1;1;0;0;0;1;0;0; ;0;0;6;0;0;0;0;0;0;0;1;0;0;0;2;1;3;2;4;2…
1281;2021.07.29 15:26;2021.07.29 16:19;1.820323087;július;1;1;0;;1;;;;;;;0.643055556;4:19:00 du.; ; ; ; ;2;1991;2;6;1026;396;1;1;0;0;1;0;0;0;0;0; ;0;2; ; ;2; ;5;55;163;3; ;4;4;4;4;4;4;0; ;0;0;0;1;0;0;0;0;0;0;0;0;0;0;0;0;0;0;0;0;0; ; ;0;0; ; ;0;0;0;0;0;0;0;0;0;0;0; ; ; ; ; ; ;0;1;0;0;0;0;0;0;0; ;0;0;4;0;0;0;0;0;0;0;0;1;0;3;3;3;2;2;0;1;1;4;3;1;3;3;1;1;0;0;0;0;0;0;0;0;0;7;9;0;2;1;1;1;2;1;1;1;2;3;3;2…
1282;2021.07.27 15:53;2021.07.27 17:05;0.574048102;július;1;1;0;4:05:00;1;4:05:00 de.;1.17014;0.060763889;1:27:30 de.;1:00:00 de.;7:50:00;0.661805556;5:05:00 du.; ; ; ; ;1;1991;2;3;1084;400;1;0; ; ; ; ; ; ; ; ; ; ;2; ; ;2; ;5;86;170;3; ;4;4;4;4;4;4;0; ;0;0;0;0;0;0;0;0;0;0;0;0;0;0;0;0;0;0;0;0;0; ; ;0;0; ; ;0;0;0;0;0;0;0;0;0;0;0; ; ; ; ; ; ;0;0;0;0;0;0;0;0;0; ;1;0;5;0;0;0;0;0;0;0;0;1;0;3;3;3;3;3;0;…
1283;2021.07.29 13:49;2021.07.29 14:30;2.57865913;július;1;1;0;;1;;;;;1:00:00 de.;;0.575694444;2:30:00 du.; ; ; ; ;1;1991;1;6;1126;405;1;0; ; ; ; ; ; ; ; ; ; ;4; ; ;4; ;5;85;185;3; ;4;4;4;4;4;4;0; ;0;0;0;0;0;0;0;0;0;0;0;0;0;0;0;0;0;0;0;0;0; ; ;0;0; ; ;0;0;0;0;0;0;0;0;0;0;0; ; ; ; ; ; ;0;0;0;0;0;0;0;0;0; ;1;0;4;0;0;0;0;0;0;0;0;1;0;3;3;3;3;3;0;0;4;0;0;0;0;0;0;0;0;0;0;0;0;0;0;0;0;5;8; ;2;2;0;2;2;2;2…
1284;2021.08.26 14:57;2021.08.26 15:40;0.664237302;augusztus;1;1;0;;0;;;0.020833333;12:30:00 de.;1:06:26 de.;7:55:00;0.622916667;3:40:00 du.; ; ; ;1;2;1991;3;5;8000;2581;1;1;0;0;0;0;0;1;0;0; ;0;2; ; ;2; ;4;65;162;2;58;4;2;4;4;2;4;0; ;0;0;0;3;0;0;0;0;0;0;0;0;0;0;0;0;0;0;0;0;0; ; ;0;0; ; ;0;0;0;0;0;0;0;0;0;0;0; ; ; ; ; ; ;5;1;0;0;0;0;0;0;0; ;0;0;4;1;0;0;0;0;0;0;1;0;0;3;3;3;2;2;2;0;2;0;1;2;2;3;0;0;0…
1285;2021.09.01 12:46;2021.09.01 13:28;1.061739187;szeptember;1;1;0;2:35:21;1;2:35:21 de.;1.10789;0.043402778;1:02:30 de.;2:55:43 de.;8:30:43;0.531944444;1:28:00 du.; ; ; ;1;2;1991;2;3;5061;2827;1;0; ; ; ; ; ; ; ; ; ; ;11; ; ;14; ;5;65;168;3; ;4;4;4;4;4;4;0; ;0;0;0;1;0;0;0;0;0;0;0;0;0;0;0;0;0;0;0;0;0; ; ;0;0; ; ;0;0;0;0;0;0;0;0;0;0;0; ; ; ; ; ; ;0;0;1;0;0;0;0;0;0; ;0;0;3;0;0;0;0;0;1;0;1;0;0;3;3;3…
1286;2021.08.13 10:33;2021.08.13 11:21;1.423370041;augusztus;3;1;-2;1:35:00;1;1:35:00 de.;1.06597;0.0625;1:30:00 de.;2:00:00 de.;5:50:00;0.439583333;11:21:00 de.; ; ; ;1;2;1991;3;6;4030;580;3;1;0;0;0;0;0;0;0;1;A kötelez? oltás hatására fogom valószínüleg elveszíteni az állásomat	amit végtelenül igazságtalannak tartok.;0;2; ; ;11; ;5;54;167;3; ;4;4;4;4;4;4;0; ;0;1;0;2;0;1;1;0;0;0;0;1;1;0;0;0;0;0;0;0;0; ; ;0;0; ; ;0;0;0;0;0;0;0;0;0;0;0; ; ; ; ; ; ;7;1;0;0;1;0;0;0;0; ;0;0;4;0;0;0;0;0;0;0;0;1;0;3;2;3;2;3;1;2;2;3;1;0;0;3;0;0;0;0;0;1;0;0;0;0;0;9;9;0;2;2;0;2;2;2;0;2;2;2;3;2;2;2;2;2;2;3;2;3;0;0;0;3;0;0;2;0;2;1;5;0;0;0;3;5;5;5;5;5;5;5;5;5;5;3;0;1;0;3;8;8;10;5;5;10;10;8;10;3;7;9;9…
1287;2021.07.22 13:18;2021.07.22 14:09;0.979337706;július;3;3;0;2:40:00;1;2:40:00 de.;1.11111;0.010416667;12:15:00 de.;;6:40:00;0.554166667;2:09:00 du.; ; ; ; ;1;1991;1;4;1139;404;3;1;0;0;0;1;1;0;0;0; ;0;2; ; ;2; ;5;85;187;3; ;4;4;4;4;4;4;0; ;0;0;0;1;0;0;0;0;0;0;0;0;1;1;0;0;0;0;0;0;0; ; ;0;0; ; ;0;0;0;0;0;0;0;0;0;0;0; ; ; ; ; ; ;7;0;0;0;0;0;0;0;0; ;1;0;4;0;0;0;0;0;0;0;1;0;0;3;3;3;2;2;1;0;1;4;1;0;…
1288;2021.08.26 18:09;2021.08.26 18:38;0.859034707;augusztus;5;6;1;1:54:38;0;1:54:38 de.;1.07961;0.083333333;2:00:00 de.;10:51:26 de.;7:19:17;0.75625;6:38:00 du.; ; ; ; ;1;1991;3;3;4243;2751;5;0; ; ; ; ; ; ; ; ; ; ;2; ; ;14; ;4;70;175;3; ;4;4;4;4;4;4;0; ;0;0;0;0;0;0;0;0;0;0;0;0;0;0;0;0;0;0;0;0;0; ; ;0;0; ; ;0;0;0;0;0;0;0;0;0;0;0; ; ; ; ; ; ;0;1;1;1;0;0;1;0;0; ;0;0;4;0;0;0;0;0;0;0;0;1;0;2;2;2;1;1;…
1289;2021.08.07 9:33;2021.08.07 10:23;0.877912787;augusztus;1;1;0;;1;;;;;;;0.397916667;10:23:00 de.; ; ; ; ;2;1991;2;5;2336;670;1;1;0;0;1;0;0;0;0;0; ;0;2; ; ;2; ;5;55;167;3; ;4;4;4;4;4;4;0; ;0;0;0;2;0;0;0;0;0;0;0;0;0;0;0;0;0;0;0;0;0; ; ;0;0; ; ;0;0;0;0;0;0;0;0;0;2;0; ; ; ; ; ; ;14;0;0;0;0;0;0;0;0; ;1;0;4;1;0;0;0;0;0;0;1;0;0;2;3;3;3;0;0;2;2;0;4;0;2;4;4;2;0;0;0;0;0;0;0;0;0;7;9;1;2;2;0;2;2;0;2;5;5;5…
1290;2021.08.07 14:06;2021.08.07 14:40;0.923452175;augusztus;5;5;0;4:01:30;0;4:01:30 de.;1.16771;0.0625;1:30:00 de.;2:00:00 de.;7:57:00;0.5875;2:40:00 du.; ; ; ; ;1;1991;3;4;7020;655;5;0; ; ; ; ; ; ; ; ; ; ;2; ; ;2; ;5;80;167;3; ;4;4;4;4;4;4;1;5;0;3;0;0;0;0;0;0;0;0;0;0;0;0;0;0;0;0;0;0;0; ; ;0;0; ; ;0;0;0;0;0;0;0;0;0;0;0; ; ; ; ; ; ;5;1;0;0;0;0;0;0;0; ;0;0;4;0;0;0;0;0;0;0;1;0;0;3;3;3;3;3;2;1;2;0;2…
1291;2021.08.24 16:08;2021.08.24 16:52;0.648977491;augusztus;2;2;0;3:32:30;1;3:32:30 de.;1.14757;0.057291667;1:22:30 de.;1:00:00 de.;8:55:00;0.672222222;4:52:00 du.; ; ; ;1;2;1991;3;3;4300;1978;2;0; ; ; ; ; ; ; ; ; ; ;2; ; ;2; ;5;85;178;3; ;4;3;4;4;4;4;0; ;0;1;1;1;0;0;0;0;0;0;0;0;0;0;0;0;0;0;0;0;0; ; ;0;0; ; ;0;0;0;0;0;0;0;0;0;0;0; ; ; ; ; ; ;0;1;0;1;1;0;1;1;0; ;0;0;4;0;0;1;0;0;1;0;1;0;0;3;3;3;3;…
1292;2021.08.15 11:40;2021.08.15 12:32;0.642289345;augusztus;9;10;1;4:06:00;1;4:06:00 de.;1.17083;0.080555556;1:56:00 de.;4:00:00 de.;7:32:00;0.486111111;12:32:00 du.; ; ; ; ;1;1991;2;4;4225;580;9;1;0;0;1;0;0;1;0;0; ;0;4; ; ;4; ;4;80;176;3; ;2;2;1;2;2;2;1;2;1;2;2;2;1;2;3;2;0;0;1;1;2;0;0;0;0;0;0;0;2; ; ;0;0; ; ;0;0;0;0;0;0;0;0;0;0;0; ; ; ; ; ; ;5;0;1;0;0;0;0;0;0; ;0;0;4;0;1;0;1;0;0;0;1;0;0;2;3;2;2…
1293;2021.07.24 12:08;2021.07.24 13:11;0.574048102;július;2;3;1;;1;;;;;5:00:00 de.;;0.505555556;1:11:00 du.; ; ; ; ;1;1991;3;3;1191;408;2;0; ; ; ; ; ; ; ; ; ; ;2; ; ;2; ;4;80;179;3; ;2;3;3;2;2;3;0; ;0;0;0;1;0;0;0;0;0;0;0;0;0;0;0;0;0;0;0;0;0; ; ;0;0; ; ;0;0;0;0;0;0;0;0;0;0;0; ; ; ; ; ; ;0;1;0;0;0;0;0;0;0; ;0;0;4;1;0;0;0;0;0;0;0;0;0;2;2;2;2;2;0;0;0;0;1;1;1;0;0;1;0;0;0;1;0;0;0;0;0;7;8;1;2;1;0;1;2;2;…
1294;2021.08.27 15:03;2021.08.27 15:47;0.648977491;augusztus;1;1;0;3:20:00;1;3:20:00 de.;1.13889;0.020833333;12:30:00 de.;4:00:00 de.;9:20:00;0.627083333;3:47:00 du.; ; ; ;1;2;1991;3;3;4484;1101;1;0; ; ; ; ; ; ; ; ; ; ;4; ; ;4; ;5;65;170;3; ;4;4;4;4;4;4;0; ;0;0;0;2;0;0;0;0;0;0;0;0;0;0;0;0;0;0;0;0;0; ; ;0;0; ; ;0;0;0;0;0;0;0;0;0;0;0; ; ; ; ; ; ;0;1;0;0;0;1;1;0;0; ;0;0;3;1;1;1;0;0;1;0;1;0;0;3;3;3;3…
1295;2021.07.25 10:19;2021.07.25 10:48;1.111813045;július;6;7;1;;1;;;;;6:00:00 de.;;0.429861111;10:48:00 de.; ; ; ; ;1;1991;2;3;8200;3050;6;0; ; ; ; ; ; ; ; ; ; ;4; ; ;14; ;4;70;175;3; ;4;4;4;4;4;4;0; ;0;0;1;1;0;0;0;0;0;0;0;0;0;0;0;0;0;0;0;0;0; ; ;0;0; ; ;0;0;0;0;0;0;0;0;0;0;0; ; ; ; ; ; ;0;1;0;0;0;0;0;0;0; ;0;0;4;0;0;0;0;0;0;0;1;0;0;2;1;2;1;1;1;2;2;3;2;1;3;3;2;1;1;1;1;1;1;1;1;1;1;8;7;1;2;0;1;1;1…
1296;2021.08.06 16:24;2021.08.06 16:54;0.983516205;augusztus;3;3;0;4:17:30;1;4:17:30 de.;1.17882;0.069444444;1:40:00 de.;5:00:00 de.;9:25:00;0.683333333;4:54:00 du.; ; ; ; ;1;1991;2;3;8452;984;3;0; ; ; ; ; ; ; ; ; ; ;2; ; ;14; ;4;92;182;3; ;4;4;4;4;4;4;0; ;0;0;0;0;0;0;0;0;0;0;0;0;0;0;0;0;0;0;0;0;0; ; ;0;0; ; ;0;0;0;0;0;0;0;0;0;0;0; ; ; ; ; ; ;0;0;0;0;0;0;0;0;0; ;1;0;5;0;0;0;0;0;0;0;0;1;0;3;3;3;3;…
1297;2021.08.19 13:25;2021.08.19 13:59;0.859034707;augusztus;3;5;2;2:17:30;1;2:17:30 de.;1.09549;0.03125;12:45:00 de.;5:00:00 de.;7:25:00;0.559027778;1:59:00 du.; ; ; ; ;1;1991;1;2;7064;941;3;0; ; ; ; ; ; ; ; ; ; ;2; ; ;2; ;3;75;174;3; ;4;3;4;3;2;3;0; ;1;1;1;0;2;2;2;1;1;1;2;2;2;2; ; ; ; ; ; ; ; ; ; ; ; ; ; ; ; ; ; ; ; ; ; ; ; ; ; ; ; ; ; ; ;0;0;1;0;0;0;0;0; ;0;0;4;0;0;0;0;0;0;0;0;1;0;2;2;2;2;2;2;…
1298;2021.07.29 16:22;2021.07.29 17:11;1.111813045;július;5;10;5;;1;;;-0.010416667;12:15:00 de.;;7:00:00;0.681944444;5:11:00 du.; ; ; ; ;1;1991;4;3;6724;2573;5;0; ; ; ; ; ; ; ; ; ; ;2; ; ;2; ;5;58;174;3; ;4;4;4;4;4;4;0; ;0;0;0;0;0;0;0;0;0;0;0;0;0;0;0;0;0;0;0;0;0; ; ;0;0; ; ;0;0;0;0;0;0;0;0;0;0;0; ; ; ; ; ; ;0;0;0;0;0;0;0;0;0; ;1;0;5;0;0;0;0;0;0;0;0;1;0;3;3;3;3;3;4;0;1;0;1;3;1;1;3;1;0;0;0;0;0;0;0;…
1299;2021.08.03 12:52;2021.08.03 13:48;2.57865913;augusztus;2;8;6;3:45:00;1;3:45:00 de.;1.15625;1;12:00:00 de.;2:00:00 de.;8:30:00;0.536111111;1:48:00 du.; ; ; ; ;1;1990;3;6;1037;395;2;1;0;0;0;1;1;1;0;0; ;0;4; ; ;4; ;3;90;190;3; ;4;3;4;2;3;3;1;2;3;2;0;3;0;0;0;0;0;0;0;2;3;3;0;0;0;0;0;2;2; ; ;0;0; ; ;0;0;0;2;0;0;0;0;0;2;2; ; ;7; ; ; ;30;1;1;1;0;0;1;1;0; ;0;0;2;1;1;0;0;0;0;0;1;0;0;1;1;1;1;0;3;2;3;3;…
1300;2021.08.12 16:38;2021.08.12 17:21;0.344586397;augusztus;1;4;3;3:16:00;1;3:16:00 de.;1.13611;0.000347222;12:00:30 de.;6:00:00 de.;9:29:00;0.693055556;5:21:00 du.; ; ; ; ;2;1990;2;2;1074;401;1;0; ; ; ; ; ; ; ; ; ; ;6; ;6; ; ;2;60;170;3; ;2;2;2;2;2;2;1;5;2;3;3;2;0;0;0;0;0;0;0;0;3;0;0;0;0;0;0;0;0; ; ;0;0; ; ;0;0;0;0;0;0;0;0;0;0;0; ; ; ; ; ; ;0;0;0;0;0;0;0;0;0; ;1;0;5;0;0;0;0;0;0;0;0;1;0;1;0;1;0;…
1301;2021.08.26 15:48;2021.08.26 16:30;0.642289345;augusztus;1;1;0;2:50:00;0;2:50:00 de.;1.11806;0.020833333;12:30:00 de.;1:17:09 de.;8:20:00;0.658333333;4:30:00 du.; ; ; ; ;1;1990;3;4;8000;2581;1;0; ; ; ; ; ; ; ; ; ; ;2; ; ;2; ;5;80;178;3; ;4;4;4;4;4;4;0; ;0;0;0;0;0;0;0;0;0;0;0;0;0;0;0;0;0;0;0;0;0; ; ;0;0; ; ;0;0;0;0;0;0;0;0;0;0;0; ; ; ; ; ; ;0;0;0;0;0;0;0;0;0; ;1;0;5;0;0;0;0;0;0;0;1;0;0;3;3;3;2…
1302;2021.08.01 17:01;2021.08.01 17:45;1.061739187;augusztus;1;4;3;;0;;;-0.013888889;12:20:00 de.;2:30:00 de.;7:40:00;0.709027778;5:45:00 du.; ; ; ; ;2;1990;1;3;7553;914;1;1;0;0;0;0;1;0;0;0; ;0;2; ; ;2; ;5;66;176;3; ;4;4;1;3;4;3;0; ;0;0;0;0;0;0;0;0;0;0;0;0;0;0;0;0;0;0;0;0;0; ; ;0;0; ; ;0;0;0;0;0;0;0;0;0;0;0; ; ; ; ; ; ;0;1;0;0;0;0;0;0;0; ;0;0;3;1;0;0;1;0;0;0;0;0;0;3;2;2;3;3;3;3;3;1;3;1;2;3;2;2;0;…
1303;2021.07.28 8:58;2021.07.28 9:48;0.979337706;július;1;1;0;;1;;;;;3:00:00 de.;;0.373611111;9:48:00 de.; ; ; ; ;1;1990;2;5;1021;396;1;1;0;0;1;0;0;0;0;0; ;0;2; ; ;2; ;4;82;180;2;75;2;4;4;4;4;4;0; ;0;1;0;0;0;0;0;0;0;0;0;0;0;0;0;0;0;0;0;0;0;0; ;0;0; ; ;0;0;0;0;0;0;0;0;0;0;0; ; ; ; ; ; ; ;1;0;0;0;0;0;0;0; ;0;0;4;1;0;0;0;0;0;0;0;0;0;2;1;2;1;2;2;3;2;2;1;2;2;2;3;3;0;0;0;0;0;0;0;0;0;3;3;1;1;2;1;1;2;2;2…
1304;2021.08.15 12:17;2021.08.15 12:52;0.642289345;augusztus;3;5;2;4:32:30;1;4:32:30 de.;1.18924;0.083333333;2:00:00 de.;2:11:26 de.;8:55:00;0.511805556;12:52:00 du.; ; ; ; ;1;1990;1;5;6000;1264;3;0; ; ; ; ; ; ; ; ; ; ;2; ; ;14; ;3;93;185;3; ;4;4;3;4;3;4;0; ;0;0;0;2;0;0;0;0;0;0;0;0;0;0;0;0;0;0;0;0;0; ; ;0;0; ; ;0;0;0;0;0;0;0;0;0;0;0; ; ; ; ; ; ;0;1;0;0;0;0;0;0;0; ;0;0;2;0;0;0;0;0;0;0;0;1;0;2;2;1;…
1305;2021.08.11 9:23;2021.08.11 9:59;0.923452175;augusztus;2;1;-1;3:39:17;1;3:39:17 de.;1.15228;0.072916667;1:45:00 de.;7:08:34 de.;7:58:34;0.390972222;9:59:00 de.; ; ; ; ;1;1990;1;5;2330;656;2;0; ; ; ; ; ; ; ; ; ; ;2; ; ;14; ;4;75;172;2;68;4;4;4;4;4;4;0; ;1;1;0;1;0;0;0;0;0;0;0;0;0;0;0;0;0;0;0;0;0; ; ;0;0; ; ;0;0;0;0;0;0;0;0;0;0;0; ; ; ; ; ; ;0;1;1;0;0;0;0;0;0; ;0;0;4;1;1;0;0;0;0;0;1;0;0;2;2;3;3;…
1306;2021.08.13 19:16;2021.08.13 19:57;0.979366609;augusztus;6;5;-1;;1;;;0.010416667;12:15:00 de.;6:00:00 de.;12:45:00;0.802777778;7:57:00 du.; ; ; ; ;2;1990;2;3;7400;1224;6;1;0;0;0;0;1;0;0;0; ;0;2; ; ;2; ;3;72;173;3; ;3;2;2;2;1;3;0; ;0;0;0;0;0;0;0;0;3;0;0;0;0;0;0;0;0;3;0;0;0; ; ;0;0; ; ;0;0;0;0;0;0;0;0;0;0;0; ; ; ; ; ; ;5;0;1;0;1;0;0;0;0; ;0;0;4;0;1;1;0;0;0;0;0;0;0;3;1;3;3;3;0;1;0;3;2;2;2;3;1;1;…
1307;2021.07.29 12:51;2021.07.29 13:51;0.344586397;július;1;1;0;;1;;;;;1:34:17 de.;;0.535416667;1:51:00 du.; ; ; ; ;2;1990;1;3;1144;407;1;0; ; ; ; ; ; ; ; ; ; ;2; ; ;2; ;5;65;168;3; ;4;4;4;4;4;4;0; ;0;0;0;1;0;0;0;0;0;0;0;0;0;0;0;0;0;0;0;0;0; ; ;0;0; ; ;0;0;0;0;0;0;0;0;0;0;0; ; ; ; ; ; ;0;1;0;0;0;0;0;0;0; ;0;0;4;0;0;1;0;0;0;0;0;0;0;3;3;3;3;3;0;0;1;4;4;0;4;4;0;0;0;0;0;0;0;0;0;0;0;9;9;0;1;2;1;2;2;2;…
1308;2021.08.08 11:52;2021.08.08 12:40;0.923452175;augusztus;1;1;0;6:15:43;1;6:15:43 de.;1.26091;0.152777778;3:40:00 de.;2:17:09 de.;6:31:26;0.494444444;12:40:00 du.; ; ; ; ;1;1990;2;4;2760;1850;1;0; ; ; ; ; ; ; ; ; ; ;2; ; ;14; ;3;71;180;4; ;3;4;3;4;3;4;0; ;0;2;0;3;0;0;0;0;0;0;0;0;0;0;0;0;0;0;0;0;0; ; ;0;0; ; ;0;0;0;0;0;0;0;0;0;0;0; ; ; ; ; ; ;14;0;0;1;1;1;0;0;0; ;0;0;4;1;0;1;1;0;0;0;0;0;0;2;3;2…
1309;2021.07.24 11:56;2021.07.24 12:53;0.859034707;július;7;8;1;;1;;;;;3:00:00 de.;;0.497222222;12:53:00 du.; ; ; ; ;1;1990;3;3;2370;561;7;1;0;0;1;0;0;0;0;0; ;0;2; ; ;2; ;4;77;177;3; ;3;3;3;4;4;4;0; ;0;0;0;2;0;0;0;1;0;0;0;2;0;0;0;0;0;0;0;0;0; ; ;0;0; ; ;0;0;0;0;0;0;0;0;0;0;0; ; ; ; ; ; ;0;0;1;1;0;0;1;0;0; ;0;0;4;1;0;0;1;0;1;0;0;0;0;2;2;3;2;3;1;0;1;1;1;1;2;2;1;1;1;0;1;0;1;1;0;0;0;8;6;2;2;2;0;2;2;1…
1310;2021.09.02 14:04;2021.09.02 14:38;0.923452175;szeptember;1;1;0;4:26:26;1;4:26:26 de.;1.18502;0.072916667;1:45:00 de.;3:30:00 de.;7:32:51;0.586111111;2:38:00 du.; ; ; ; ;1;1990;2;4;8330;2492;1;1;0;0;0;1;1;0;0;0; ;0;2; ; ;2; ;5;82;170;3; ;4;2;4;4;4;4;0; ;0;0;0;0;0;0;0;0;0;0;0;0;0;0;0;0;0;0;0;0;0; ; ;0;0; ; ;0;0;0;0;0;0;0;0;0;0;0; ; ; ; ; ; ;10;0;0;0;0;0;0;0;0; ;1;0;5;0;0;0;0;0;0;0;1;0;0;3;3;3;…
1311;2021.08.14 12:29;2021.08.14 13:00;0.923452175;augusztus;1;1;0;2:41:05;1;2:41:05 de.;1.11186;0.020833333;12:30:00 de.;3:00:00 de.;7:12:09;0.520138889;1:00:00 du.; ; ; ; ;1;1990;3;4;7020;655;1;0; ; ; ; ; ; ; ; ; ; ;2; ; ;2; ;5;90;185;3; ;1;1;1;1;1;1;0; ;0;0;0;0;0;0;0;0;0;0;0;0;0;0;0;0;0;0;0;0;0; ; ;0;0; ; ;0;0;0;0;0;0;0;0;0;0;0; ; ; ; ; ; ;0;0;0;0;0;0;0;0;0; ;1;0;4;0;0;0;0;0;0;0;0;1;0;3;3;3;3;…
1312;2021.08.22 14:15;2021.08.22 14:58;0.923452175;augusztus;1;1;0;1:47:09;0;1:47:09 de.;1.07440;0.041666667;1:00:00 de.;;7:34:17;0.59375;2:58:00 du.; ; ; ; ;1;1990;2;4;3900;2632;1;0; ; ; ; ; ; ; ; ; ; ;2; ; ;14; ;5;68;186;4; ;4;4;4;4;4;4;0; ;0;0;0;0;0;0;0;0;0;0;0;0;0;0;0;0;0;0;0;0;0; ; ;0;0; ; ;0;0;0;0;0;0;0;0;0;0;0; ; ; ; ; ; ;0;0;0;0;0;0;0;0;0; ;1;0;5;0;0;0;0;0;0;0;0;1;0;3;2;3;3;2;1;0;1;0;1;0;…
1313;2021.08.10 12:20;2021.08.10 15:29;1.347740967;augusztus;2;1;-1;4:00:00;1;4:00:00 de.;1.16667;0.076388889;1:50:00 de.;3:25:43 de.;7:34:17;0.513888889;3:29:00 du.; ; ; ; ;1;1990;1;6;6723;2573;2;0; ; ; ; ; ; ; ; ; ; ;2; ; ;14; ;5;70;170;4;73; ; ;4;4;4;4;0; ;2;2;0;3;0;3;0;0;3;0;0;0;3;3;0;0;0;0;0;0;0; ; ;0;0; ; ;0;0;0;0;0;0;0;0;0;0;0; ; ; ; ; ; ;0;1;1;1;0;0;1;1;0; ;0;0;1;1;1;1;0;0;1;0;1;0;0;2;1;3…
1314;2021.08.08 14:16;2021.08.08 14:59;1.283529803;augusztus;1;1;0;;1;;;0;12:00:00 de.;8:00:00 de.;8:09:00;0.594444444;2:59:00 du.; ; ; ; ;1;1990;2;6;3580;2838;1;0; ; ; ; ; ; ; ; ; ; ;2; ; ;2; ;4;105;186;3; ;4;4;4;4;4;4;0; ;0;0;0;0;0;0;0;0;0;0;0;0;0;0;0;0;0;0;0;0;0; ; ;0;0; ; ;0;0;0;0;0;0;0;0;0;0;0; ; ; ; ; ; ;0;0;0;0;0;0;0;0;0; ;1;0;4;0;0;0;0;0;0;0;1;0;0;2;2;2;2;2;2;1;2;1;1;0;1;1;1;2;0;0;0;0;0;0…
1315;2021.08.22 14:25;2021.08.22 14:57;0.664237302;augusztus;2;1;-1;3:02:30;0;3:02:30 de.;1.12674;0.125;3:00:00 de.;2:00:00 de.;13:55:00;0.600694444;2:57:00 du.; ; ; ; ;2;1990;3;5;8800;1847;2;0; ; ; ; ; ; ; ; ; ; ;11; ; ;11; ;4;90;162;1;70;4;4;4;4;4;4;0; ;0;1;1;0;0;0;0;0;0;0;0;0;0;0;0;0;0;0;0;0;0; ; ;0;0; ; ;0;0;0;0;0;0;0;0;0;0;0; ; ; ; ; ; ;0;1;0;0;0;0;0;0;0; ;0;0;4;0;0;0;0;0;0;0;0;1;0;2;2;2;2;2…
1316;2021.08.26 9:00;2021.08.26 9:34;0.740733867;augusztus;1;1;0;2:06:21;0;2:06:21 de.;1.08775;0.189236111;4:32:30 de.;2:52:51 de.;3:08:43;0.375;9:34:00 de.; ; ; ; ;2;1990;2;4;9952;868;1;0; ; ; ; ; ; ; ; ; ; ;2; ; ;2; ;5;68;173;3; ;4;3;3;3;3;4;0; ;0;0;0;0;0;0;0;0;0;0;0;0;0;0;0;0;0;0;0;0;0; ; ;0;0; ; ;0;0;0;0;0;0;0;0;0;0;0; ; ; ; ; ; ;0;1;0;0;0;0;0;0;0; ;0;0;4;0;0;1;0;0;0;0;0;0;0;3;2;2;2;2;0;0;0;1…
1317;2021.08.19 15:51;2021.08.19 16:40;0.648977491;augusztus;1;1;0;4:00:00;1;4:00:00 de.;1.16667;0.065972222;1:35:00 de.;5:00:00 de.;8:00:00;0.660416667;4:40:00 du.; ; ; ; ;2;1990;2;3;2200;1775;1;0; ; ; ; ; ; ; ; ; ; ;2; ; ;14; ;4;66;155;2; ;2;2;1;1;2;2;1;2;2;3;2;2;0;0;0;0;0;0;0;0;0;0;0;0;0;0;0;0;0; ; ;0;0; ; ;0;0;0;0;0;0;0;0;0;0;0; ; ; ; ; ; ;0;0;1;1;1;0;0;0;0; ;0;0;4;0;0;1;0;1;1;0;0;0;0;2;3;2;3…
1318;2021.08.19 12:43;2021.08.19 13:20;0.988360255;augusztus;3;3;0;;0;;;0.927083333;10:15:00 du.;3:00:00 de.;5:00:00;0.529861111;1:20:00 du.; ; ; ; ;1;1990;3;5;3643;583;3;0; ; ; ; ; ; ; ; ; ; ;6; ;1; ; ;4;80;178;3; ;4;4;4;4;4;4;0; ;1;1;0;1;0;0;0;1;0;0;0;0;1;1;0;0;0;0;0;0;0; ; ;0;0; ; ;0;0;0;0;0;0;0;0;0;0;0; ; ; ; ; ; ;0;1;0;0;0;0;0;0;0; ;0;0;1;1;0;1;0;0;0;0;1;0;0;1;1;1;1;2;4;0;4;0;0;0;0;0;0;0;0;0…
1319;2021.07.26 16:48;2021.07.26 17:26;1.061739187;július;1;1;0;2:29:00;0;2:29:00 de.;1.10347;0.020138889;12:29:00 de.;6:00:00 de.;8:58:00;0.7;5:26:00 du.; ; ; ;1;2;1990;2;2;3832;1549;1;0; ; ; ; ; ; ; ; ; ; ;11; ; ;11; ;4;65;167;3; ;4;4;4;4;4;4;0; ;0;0;0;0;0;0;0;0;0;0;0;0;0;0;0;0;0;0;0;0;0; ; ;0;0; ; ;0;0;0;0;0;0;0;0;0;0;0; ; ; ; ; ; ;0;0;0;0;0;0;0;0;0; ;1;0;5;0;0;0;0;0;0;0;0;1;0;2;2;2;2;3;0;0;0;…
1320;2021.08.08 10:19;2021.08.08 11:02;1.061739187;augusztus;5;5;0;;1;;;;;4:34:17 de.;;0.429861111;11:02:00 de.; ; ; ; ;2;1990;2;3;4173;1877;5;0; ; ; ; ; ; ; ; ; ; ;2; ; ;2; ;4;75;172;2;70;4;4;3;4;3;4;0; ;0;0;2;2;0;0;0;0;0;0;0;0;2;0;0;0;0;0;0;0;0;0; ;0;0;0; ;0;0;0;0;0;0;0;0;0;0;0;0; ; ; ; ; ;5;1;0;0;0;0;0;0;0; ;0;0;4;0;1;0;0;0;0;0;0;0;0;2;2;2;2;1;2;2;2;2;2;2;2;2;2;2;1;0;1;1;0;0;0;0;0;3;4;1;1;1;1;…
1321;2021.08.26 15:11;2021.08.26 16:05;0.923452175;augusztus;4;5;1;3:05:00;1;3:05:00 de.;1.12847;0.069444444;1:40:00 de.;6:00:00 de.;5:30:00;0.632638889;4:05:00 du.; ; ; ; ;1;1990;1;4;6320;2432;4;0; ; ; ; ; ; ; ; ; ; ;2; ; ;2; ;5;75;182;3; ;4;4;4;4;4;4;0; ;0;0;0;0;0;0;0;0;0;0;0;0;0;0;0;0;0;0;0;0;0;0; ;0;0;0; ;0;0;0;0;0;0;0;0;0;0;0;0; ; ; ; ; ;0;1;0;0;0;0;0;0;0; ;0;0;5;0;0;1;0;0;0;0;0;0;0;3;3;3;3;…
1322;2021.08.13 17:18;2021.08.13 18:04;0.664237302;augusztus;8;8;0;0:20:00;1;12:20:00 de.;1.01389;0.069444444;1:40:00 de.;1:00:00 de.;6:00:00;0.720833333;6:04:00 du.; ; ; ; ;2;1990;3;4;4002;580;8;1;0;0;1;0;0;0;0;0; ;0;2; ; ;2; ;5;65;167;3; ;4;4;4;4;4;4;0; ;2;0;0;3;0;0;0;0;0;0;3;3;2;0;0;0;0;0;0;0;0; ; ;0;0; ; ;0;0;0;0;0;0;0;0;0;0;0; ; ; ; ; ; ;3;0;1;0;0;0;0;0;0; ;0;0;2;1;1;0;0;0;0;1;1;0;0;2;2;2;2;…
1323;2021.09.03 13:05;2021.09.03 13:35;0.988360255;szeptember;1;1;0;;1;;;;;2:00:00 de.;;0.545138889;1:35:00 du.; ; ; ; ;1;1990;3;4;2545;651;1;0; ; ; ; ; ; ; ; ; ; ;2; ; ;2; ;5;75;178;3; ;4;4;4;4;4;4;0; ;0;0;0;0;0;0;0;0;0;0;0;0;0;0;0;0;0;0;0;0;0;0; ;0;0;0; ;0;0;0;0;0;0;0;0;0;0;0;0; ; ; ; ; ;0;0;0;0;0;0;1;0;0; ;0;0;5;1;1;0;0;0;0;0;0;0;0;3;2;2;2;2;0;0;0;0;1;0;1;1;2;0;0;0;0;0;0;0;0;0;0;9;9;1;2;2;0;2;…
1324;2021.08.12 13:11;2021.08.12 14:06;0.877912787;augusztus;6;6;0;2:35:00;1;2:35:00 de.;1.10764;0.041666667;1:00:00 de.;8:00:00 de.;6:50:00;0.549305556;2:06:00 du.; ; ; ;1;2;1990;3;4;6200;1378;6;1;1;0;0;0;0;0;0;0; ;0;2; ; ;2; ;5;56;163;3; ;4;4;4;4;4;4;0; ;1;1;0;1;0;0;0;0;0;0;0;0;0;0;0;0;0;0;0;0;0;0; ;0;0;0; ;0;0;0;0;0;0;0;0;0;0;0;0; ; ; ; ; ;0;0;0;0;1;1;1;0;0; ;0;0;4;0;1;1;1;0;0;0;0;0;0;3;2;2;2;…
1325;2021.08.30 14:31;2021.08.30 14:59;1.111813045;augusztus;1;1;0;2:27:30;1;2:27:30 de.;1.10243;0.053819444;1:17:30 de.;6:51:26 de.;6:35:00;0.604861111;2:59:00 du.; ; ; ; ;1;1990;1;3;4225;580;1;0; ; ; ; ; ; ; ; ; ; ;2; ; ;14; ;5;70;175;3; ;4;4;4;4;4;4;0; ;0;0;0;0;0;0;0;0;0;0;0;0;0;0;0;0;0;0;0;0;0; ; ;0;0; ; ;0;0;0;0;0;0;0;0;0;0;0; ; ; ; ; ; ;0;0;0;1;0;0;0;0;0; ;0;0;4;0;0;0;0;0;0;0;0;1;0;3;3;3;2;…
1326;2021.08.07 10:59;2021.08.07 11:36;0.983516205;augusztus;3;3;0;;1;;;0.052083333;1:15:00 de.;12:00:00 du.;8:00:00;0.457638889;11:36:00 de.; ; ; ; ;1;1990;1;3;3595;1024;3;0; ; ; ; ; ; ; ; ; ; ;3; ; ;3; ;3;67;178;4;80;4;4;4;4;4;4;0; ;0;2;2;2;0;0;0;0;0; ;0;0;0;0;0;0;0;0;0;0;0; ; ;0;0; ; ;0;0;0;0;0;0;0;2;0;0;0; ; ; ; ; ; ;5;1;1;1;0;0;1;1;0; ;0;0;2;1;1;1;1;1;1;1;1;0;0;2;2;2;2;2;1;0;2;4;1;0;0;1;3;0;…
1327;2021.09.11 11:52;2021.09.11 12:54;0.859034707;szeptember;1;1;0;3:37:30;1;3:37:30 de.;1.15104;0.041666667;1:00:00 de.;5:00:00 de.;8:45:00;0.494444444;12:54:00 du.; ; ; ; ;1;1990;2;2;8181;279;1;1;0;0;1;0;0;0;0;0; ;0;2; ; ;2; ;5;90;170;2;75;4;4;4;4;4;4;0; ;0;0;0;0;0;0;0;0;0;0;0;0;0;0;0;0;0;0;0;0;0; ; ;0;0; ; ;0;0;0;0;0;0;0;0;0;0;0; ; ; ; ; ; ;0;0;0;0;0;0;0;0;0; ;1;0;1;0;0;0;0;0;0;0;0;1;0;2;2;2;…
1328;2021.07.23 12:35;2021.07.23 13:05;0.740733867;július;6;6;0;3:31:05;1;3:31:05 de.;1.14658;0.027430556;12:39:30 de.;4:34:17 de.;8:22:09;0.524305556;1:05:00 du.; ; ; ;1;2;1990;4;5;9176;1689;6;0; ; ; ; ; ; ; ; ; ; ;1; ; ;1; ;4;80;160;2;65;3;3;3;2;3;2;1;4;0;1;1;2;0;1;1;0;0;0;1;2;2;2;0;0;0;0;0;0;0; ; ;0;0; ; ;0;0;0;0;0;0;0;0;0;0;0; ; ; ; ; ; ;0;1;0;0;0;0;0;0;0; ;0;0;4;0;0;1;0;0;0;0;1;0;0;2;2;2;2;2…
1329;2021.08.19 17:35;2021.08.19 18:20;1.347740967;augusztus;1;1;0;;1;;;0.041666667;1:00:00 de.;;5:30:00;0.732638889;6:20:00 du.; ; ; ; ;1;1990;1;6;6000;1264;1;0; ; ; ; ; ; ; ; ; ; ;2; ; ;2; ;5;80;187;3; ;4;4;4;4;4;4;0; ;0;0;0;0;0;0;0;0;0;0;0;0;0;0;0;0;0;0;0;0;0; ; ;0;0; ; ;0;0;0;0;0;0;0;0;0;0;0; ; ; ; ; ; ;0;0;0;0;0;0;0;0;0; ;1;0;5;0;0;0;0;0;0;0;0;1;0;3;3;3;3;3;0;0;0;0;0;0;0;0;0;0;0;0;0;0;0;0;0;…
1330;2021.08.11 16:51;2021.08.11 17:37;0.664237302;augusztus;1;1;0;3:52:30;1;3:52:30 de.;1.16146;0.029513889;12:42:30 de.;1:00:00 de.;8:15:00;0.702083333;5:37:00 du.; ; ; ; ;2;1989;2;4;3530;1760;1;1;0;0;0;1;0;0;0;0; ;0;2; ; ;2; ;5;85;180;2;80;4;4;4;4;4;4;0; ;0;0;0;1;0;0;0;0;0;0;0;0;0;0;0;0;0;0;0;0;0; ; ;0;0; ; ;0;0;0;0;0;0;0;0;0;0;0; ; ; ; ; ; ;6;0;1;0;0;0;0;0;0; ;0;0;4;0;0;0;0;0;0;1;1;0;0;2;2;2;…
1331;2021.08.10 8:51;2021.08.10 10:10;0.740733867;augusztus;2;2;0;;1;;;0.020833333;12:30:00 de.;1:00:00 de.;9:55:00;0.36875;10:10:00 de.; ; ; ; ;2;1989;2;4;2183;855;2;0; ; ; ; ; ; ; ; ; ; ;2; ; ;2; ;4;75;168;3; ;4;4;4;4;4;4;0; ;0;0;0;0;0;0;0;0;0;0;0;0;0;0;0;0;0;0;0;0;0; ; ;0;0; ; ;0;0;0;0;0;0;0;0;0;0;0; ; ; ; ; ; ;0;1;1;0;0;0;0;0;0; ;0;0;5;1;0;0;0;0;0;0;0;0;0;3;3;3;3;3;0;0;0;1;1;0;2;1;0;0;0;0;0;0…
1332;2021.08.31 11:09;2021.08.31 11:38;0.979366609;augusztus;3;3;0;;0;;;0.125;3:00:00 de.;2:00:00 de.;7:33:17;0.464583333;11:38:00 de.; ; ; ;1;2;1989;7;3;9023;942;3;0; ; ; ; ; ; ; ; ; ; ;2; ; ;14; ;4;86;167;2;75;4;4;4;4;4;4;0; ;0;1;1;2;0;0;0;0;0;0;0;0;1;0;0;0;0;0;0;0;0; ; ;0;0; ; ;0;0;0;0;0;0;0;0;0;0;0; ; ; ; ; ; ;7;1;0;0;0;0;0;0;0; ;0;0;4;0;0;0;0;0;0;0;0;1;0;3;3;3;2;3;0;1;2;2;2;2;2;1;3;2;0;0;0;0…
1333;2021.07.31 17:19;2021.07.31 18:21;0.979337706;július;5;4;-1;2:11:04;1;2:11:04 de.;1.09102;0.041666667;1:00:00 de.;1:42:51 de.;6:12:09;0.721527778;6:21:00 du.; ; ; ; ;1;1989;3;4;1118;406;5;0; ; ; ; ; ; ; ; ; ; ;4; ; ;14; ;5;115;185;1;115;4;3;4;4;4;3;0; ;0;0;0;0;0;0;0;0;0;0;0;0;0;0;0;0;0;0;0;0;0; ; ;0;0; ; ;0;0;0;0;0;0;0;0;0;0;0; ; ; ; ; ; ;0;0;0;0;0;0;0;0;0; ;1;0;5;0;0;0;0;0;0;0;0;1;0;2;1;2;3…
1334;2021.08.22 16:25;2021.08.22 16:57;0.642289345;augusztus;3;2;-1;;1;;;-0.010416667;12:15:00 de.;3:00:00 de.;7:45:00;0.684027778;4:57:00 du.; ; ; ; ;1;1989;1;5;8800;1847;3;0; ; ; ; ; ; ; ; ; ; ;2; ; ;2; ;4;85;178;3; ;4;4;4;4;4;4;0; ;0;0;0;0;0;0;0;0;0;0;0;0;0;0;0;0;0;0;0;0;0; ; ;0;0; ; ;0;0;0;0;0;0;0;0;0;0;0; ; ; ; ; ; ;10;1;0;0;0;0;0;0;0; ;0;0;4;0;0;0;0;0;0;0;0;1;0;2;2;3;2;2;3;2;2;2;1;3;1;1;2;2…
1335;2021.08.12 14:35;2021.08.12 15:19;0.400732591;augusztus;2;1;-1;3:21:47;1;3:21:47 de.;1.14013;0.010416667;12:15:00 de.;2:51:26 de.;8:33:34;0.607638889;3:19:00 du.; ; ; ; ;2;1989;2;5;1062;402;2;0; ; ; ; ; ; ; ; ; ; ;2; ; ;2; ;5;62;170;3; ;4;4;4;4;4;4;0; ;0;0;0;0;0;0;0;0;0;0;0;0;2;0;0;0;0;0;0;0;0; ; ;0;0; ; ;0;0;0;0;0;0;0;0;0;0;0; ; ; ; ; ; ;0;0;0;0;0;0;0;0;0; ;1;0;5;0;0;0;0;0;0;0;1;0;0;2;2;2;2…
1336;2021.07.24 10:24;2021.07.24 11:40;0.400732591;július;1;4;3;2:02:08;1;2:02:08 de.;1.08482;0.970486111;11:17:30 du.;3:34:17 de.;5:54:17;0.433333333;11:40:00 de.; ; ; ; ;2;1989;3;5;1191;408;1;0; ; ; ; ; ; ; ; ; ; ;11; ; ;14; ;4;69;170;3; ;3;3;3;3;3;3;0; ;0;0;0;0;0;0;0;0;0;0;0;0;0;0;0;0;0;0;0;0;0; ; ;0;0; ; ;0;0;0;0;0;0;0;0;0;0;0; ; ; ; ; ; ;0;1;0;0;0;0;0;0;0; ;0;0;4;0;0;0;0;0;0;0;0;1;0;2;2;2;2;…
1337;2021.08.07 10:43;2021.08.07 11:33;1.995641913;augusztus;1;1;0;2:32:30;1;2:32:30 de.;1.10590;0;12:00:00 de.;;7:55:00;0.446527778;11:33:00 de.; ; ; ;1;2;1989;3;6;2336;670;1;0; ; ; ; ; ; ; ; ; ; ;11; ; ;11; ;5;78;167;1;57;4;4;4;4;4;4;0; ;0;1;1;1;0;0;0;0;0;0;0;0;0;0;0;0;0;0;0;0;0; ; ;0;0; ; ;0;0;0;0;0;0;0;0;0;0;0; ; ; ; ; ; ;0;1;1;0;1;0;0;0;0; ;0;0;2;1;1;0;1;0;0;0;1;0;0;3;1;2;1;3;0;1;2;1;2;1;1;1…
1338;2021.08.22 12:18;2021.08.22 12:50;0.740733867;augusztus;1;2;1;2:59:00;1;2:59:00 de.;1.12431;0.086111111;2:04:00 de.;1:08:34 de.;7:22:00;0.5125;12:50:00 du.; ; ; ; ;2;1989;2;4;8081;3138;1;0; ; ; ; ; ; ; ; ; ; ;2; ; ;2; ;4;62;168;3; ;4;4;2;4;2;4;0; ;2;2;0;3;0;0;0;0;0;0;0;0;3;0;0;0;0;0;0;0;0; ; ;0;0; ; ;0;0;0;0;0;0;0;0;0;0;0; ; ; ; ; ; ;0;0;1;1;0;0;1;0;0; ;0;0;4;0;0;0;0;0;1;0;1;0;0;3;3;3;3;2;1;…
1339;2021.08.15 13:35;2021.08.15 14:32;0.574048102;augusztus;3;1;-2;5:15:00;1;5:15:00 de.;1.21875;0.09375;2:15:00 de.;2:00:00 de.;9:30:00;0.565972222;2:32:00 du.; ; ; ; ;1;1989;3;3;1171;411;3;0; ; ; ; ; ; ; ; ; ; ;2; ; ;8; ;4;100;170;3; ;3;3;1;4;3;3;0; ;0;0;0;0;0;0;0;0;0;0;0;0;0;0;0;0;0;0;0;0;0; ; ;0;0; ; ;0;0;0;0;0;0;0;0;0;0;0; ; ; ; ; ; ;6;0;0;0;0;0;0;0;0; ;1;0;5;0;0;0;0;1;0;0;0;0;0;3;3;2;2;3;0…
1340;2021.07.26 12:38;2021.07.26 13:31;0.400732591;július;2;2;0;3:39:17;1;3:39:17 de.;1.15228;0.125;3:00:00 de.;2:42:51 de.;8:58:34;0.526388889;1:31:00 du.; ; ; ; ;2;1989;2;5;1012;397;2;0; ; ; ; ; ; ; ; ; ; ;2; ; ;14; ;4;75;168;3; ;3;3;4;3;3;3;0; ;0;0;0;1;0;0;0;0;0;0;0;0;0;0;0;0;0;0;0;0;0; ; ;0;0; ; ;0;0;0;0;0;0;0;0;0;0;0; ; ; ; ; ; ;10;0;0;0;1;0;1;0;0; ;0;0;4;0;0;1;0;0;0;0;0;0;0;3;2;3;1;2;0;1;1;…
1341;2021.08.22 15:30;2021.08.22 16:16;0.877912787;augusztus;1;1;0;2:35:00;0;2:35:00 de.;1.10764;0;12:00:00 de.;3:00:00 de.;6:50:00;0.645833333;4:16:00 du.; ; ; ;1;2;1989;3;4;6100;1380;1;0; ; ; ; ; ; ; ; ; ; ;11; ; ;14; ;5; ;170;3; ;4;4;4;4;4;4;0; ;0;0;0;0;0;0;0;0;0;0;0;0;0;0;0;0;0;0;0;0;0; ; ;0;0; ; ;0;0;0;0;0;0;0;0;0;0;0; ; ; ; ; ; ;0;1;0;0;0;0;0;0;0; ;0;0;4;0;0;0;0;0;0;0;0;0;1;3;3;3;3;3;0;0;0;…
1342;2021.08.18 16:12;2021.08.18 17:04;0.648977491;augusztus;3;7;4;;1;;;;;3:00:00 de.;;0.675;5:04:00 du.; ; ; ; ;2;1989;2;2;9737;423;3;0; ; ; ; ; ; ; ; ; ; ;2; ; ;14; ;4;74;180;3; ;4;4;4;4;4;4;0; ;1;0;0;1;0;0;0;0;0;0;0;0;0;0;0;0;0;0;0;0;0; ; ;0;0; ; ;0;0;0;0;0;0;0;0;0;0;0; ; ; ; ; ; ;0;0;0;0;0;1;0;0;0; ;0;0;4;1;0;1;0;0;1;0;0;0;0;2;1;1;1;2;2;1;1;2;2;3;2;3;1;1;2;1;2;2;2;0;1;2;2;5;5;1;1;2;2;1;2;1;1;…
1343;2021.07.28 15:13;2021.07.28 15:57;1.423370041;július;8;1;-7;3:07:30;1;3:07:30 de.;1.13021;0.022569444;12:32:30 de.;4:00:00 de.;7:55:00;0.634027778;3:57:00 du.; ; ; ; ;2;1989;3;6;9700;2673;8;0; ; ; ; ; ; ; ; ; ; ;2; ; ;14; ;4;43;152;3; ;2;2;2;2;2;2;1;4;0;0;2;0;0;0;0;0;0;0;0;0;0;0;0;0;0;0;1;0;1; ; ;0;0; ; ;0;0;0;0;0;0;1;0;0;0;0; ; ; ; ; ; ;0;1;0;0;0;0;0;0;0; ;0;0;4;1;0;0;0;0;0;0;0;0;0;2;2;2;2;…
1344;2021.07.28 13:17;2021.07.28 14:08;0.923452175;július;1;1;0;3:05:00;1;3:05:00 de.;1.12847;0.0625;1:30:00 de.;3:08:34 de.;7:50:00;0.553472222;2:08:00 du.; ; ; ; ;1;1989;4;4;5420;2898;1;0; ; ; ; ; ; ; ; ; ; ;2; ; ;14; ;5;80;175;3; ;4;4;4;4;4;4;0; ;0;0;0;0;0;0;0;0;0;0;0;0;0;0;0;0;0;0;0;0;0; ; ;0;0; ; ;0;0;0;0;0;0;0;0;0;0;0; ; ; ; ; ; ;0;0;0;0;0;0;0;0;0; ;1;0;5;0;0;0;0;0;0;0;0;1;0;3;3;3;3;3;0;0;1…
1345;2021.08.30 17:52;2021.08.30 18:51;1.820323087;augusztus;8;8;0;5:00:30;0;5:00:30 de.;1.20868;0.083680556;2:00:30 de.;8:00:00 de.;5:59:00;0.744444444;6:51:00 du.; ; ; ;1;2;1989;3;6;1118;406;8;1;0;0;0;1;0;1;0;0; ;0;1; ; ;14; ;4;74;165;2;65;4;4;4;4;4;4;0; ;0;2;0;2;0;0;0;0;0;1;2;2;3;3;0;0;0;0;0;0;0; ; ;0;0; ; ;0;0;0;0;0;0;0;0;0;0;0; ; ; ; ; ; ;5;0;0;0;1;0;0;0;0; ;0;0;2;1;1;1;1;1;1;0;1;0;0;2;1;2;0…
1346;2021.07.24 16:16;2021.07.24 17:21;1.070236569;július;2;3;1;;1;;;;;5:00:00 de.;;0.677777778;5:21:00 du.; ; ; ; ;1;1989;1;6;9099;2155;2;1;0;0;0;0;0;1;0;0; ;0;2; ; ;9; ;5;105;198;3; ;4;4;4;4;4;4;0; ;0;0;0;1;0;0;0;0;0;0;0;0;0;0;0;0;0;0;0;0;0; ; ;0;0; ; ;0;0;0;0;0;0;0;0;0;0;0; ; ; ; ; ; ;0;1;0;0;0;0;0;0;0; ;0;0;4;0;0;0;0;0;0;0;1;0;0;3;3;3;3;3;1;2;1;3;3;1;3;3;1;1;0;0;0;0;0;0;0;0;0;10;10;2;2;2;0;0;…
1347;2021.08.14 17:47;2021.08.14 18:41;0.740733867;augusztus;1;1;0;;1;;;;;;;0.740972222;6:41:00 du.; ; ; ; ;2;1989;2;5;2053;1029;1;1;0;0;0;0;1;0;0;0; ;0;2; ; ;14; ;5;58;167;3; ;4;4;2;4;2;4;0; ;1;1;0;0;0;0;0;0;0;0;0;0;0;0;0;0;0;0;0;0;0; ; ;0;0; ; ;0;0;0;0;0;0;0;0;0;0;0; ; ; ; ; ; ;5;1;0;0;1;0;0;0;0; ;0;0;4;0;0;0;0;0;0;0;1;0;0;3;3;3;3;3;1;1;1;0;0;0;0;0;0;0;0;0;0;0;0;0;0;0;0;10;10;0;2;2;0;2;2;2;1;3;…
1348;2021.07.28 12:00;2021.07.28 12:44;0.648977491;július;1;5;4;5:30:00;1;5:30:00 de.;1.22917;0;12:00:00 de.;1:00:00 de.;7:00:00;0.5;12:44:00 du.; ; ; ;1;2;1989;1;2;6630;1755;1;1;0;0;1;0;0;0;0;0; ;0;6; ;6; ; ;3;90;169;1;60;4;4;4;4;4;4;1;5;3;3;3;0;0;0;0;0;0;0;0;0;2;3;0;0;0;0;0;0;0; ; ;0;0; ; ;0;0;0;0;0;0;0;0;0;0;0; ; ; ; ; ; ;0;0;1;0;0;0;0;0;0; ;0;0;1;0;0;0;1;0;1;1;1;0;0;1;1;0;1;1;3;4;4;2;1;4;0;0;…
1349;2021.08.12 10:47;2021.08.12 11:49;0.859034707;augusztus;1;2;1;2:32:30;1;2:32:30 de.;1.10590;0.050347222;1:12:30 de.;3:00:00 de.;8:55:00;0.449305556;11:49:00 de.; ; ; ; ;1;1989;3;3;2230;931;1;0; ; ; ; ; ; ; ; ; ; ;2; ; ;2; ;4;93;186;3; ;4;4;4;4;4;4;0; ;0;0;0;0;0;0;0;0;0;0;0;0;0;0;0;0;0;0;0;0;0; ; ;0;0; ; ;0;0;0;0;0;0;0;0;0;2;0; ; ; ; ; ; ;10;1;1;0;0;0;0;0;0; ;0;0;4;0;1;1;0;0;1;0;0;0;0;2;1;2;2…
1350;2021.08.22 9:57;2021.08.22 10:40;0.983516205;augusztus;1;1;0;0:47:30;0;12:47:30 de.;1.03299;0;12:00:00 de.;10:00:00 de.;9:25:00;0.414583333;10:40:00 de.; ; ; ; ;1;1989;3;2;4973;475;1;1;0;0;0;0;0;0;1;0; ;0;2; ; ;2; ;5;74;197;3; ;4;4;4;4;4;4;0; ;0;0;0;1;0;0;0;0;0;0;0;0;0;0;0;0;0;0;0;0;0; ; ;0;0; ; ;0;0;0;0;0;0;0;0;0;0;0; ; ; ; ; ; ;0;1;1;0;0;0;0;0;0; ;0;0;1;0;0;0;0;0;0;0;0;1;0;3;3;3;3;3;0;0;0;…
1351;2021.09.11 17:15;2021.09.11 18:05;0.983516205;szeptember;1;1;0;4:12:30;1;4:12:30 de.;1.17535;0.069444444;1:40:00 de.;3:00:00 de.;9:05:00;0.71875;6:05:00 du.; ; ; ; ;1;1989;1;3;9952;868;1;0; ; ; ; ; ; ; ; ; ; ;2; ; ;2; ;5;83;173;3; ;4;4;4;4;4;4;0; ;0;0;0;2;0;0;0;0;0;0;0;0;1;0;0;0;0;0;0;0;0; ; ;0;0; ; ;0;0;0;0;0;0;0;0;0;0;0; ; ; ; ; ; ;12;1;0;0;0;0;0;0;0; ;0;0;4;0;0;0;0;0;0;1;0;0;0;3;3;3;3;3;0…
1352;2021.08.11 15:57;2021.08.11 16:42;0.983516205;augusztus;3;1;-2;1:12:52;1;1:12:52 de.;1.05060;0.0625;1:30:00 de.;2:51:26 de.;6:25:43;0.664583333;4:42:00 du.; ; ; ; ;1;1989;2;3;3927;527;3;1;0;0;0;1;1;0;0;0; ;0;2; ; ;14; ;5;68;172;3; ;4;4;4;4;4;4;0; ;0;0;0;0;0;0;0;0;0;0;0;0;0;0;0;0;0;0;0;0;0; ; ;0;0; ; ;0;0;0;0;0;0;0;0;0;0;0; ; ; ; ; ; ;0;0;0;0;0;0;0;0;0; ;1;0;5;0;0;0;0;0;0;0;0;1;0;2;2;2;2;1;1;…
1353;2021.08.31 12:16;2021.08.31 13:00;0.740733867;augusztus;1;1;0;3:00:43;1;3:00:43 de.;1.12550;0.083333333;2:00:00 de.;5:42:51 de.;7:41:26;0.511111111;1:00:00 du.; ; ; ; ;2;1989;1;5;3574;313;1;0; ; ; ; ; ; ; ; ; ; ;1; ; ;1; ;4;65;168;3; ;4;4;4;4;4;4;0; ;0;1;0;1;0;0;0;0;0;0;0;0;0;0;0;0;0;0;0;0;0; ; ;0;0; ; ;0;0;0;0;0;0;0;0;0;0;0; ; ; ; ; ; ;5;1;1;1;0;0;0;0;0; ;0;0;4;0;0;0;0;0;1;0;0;0;0;3;2;3;2;2…
1354;2021.09.13 19:41;2021.09.13 20:22;0.664237302;szeptember;6;5;-1;2:16:05;0;2:16:05 de.;1.09450;0.038194444;12:55:00 de.;2:17:09 de.;8:22:09;0.820138889;8:22:00 du.; ; ; ;1;2;1988;2;4;8220;167;6;0; ; ; ; ; ; ; ; ; ; ;2; ; ;2; ;4;54;163;4; ;4;4;4;4;4;4;0; ;0;1;1;0;0;0;0;0;0;0;0;0;2;0;0;0;0;0;0;0;0; ; ;0;0; ; ;0;0;0;0;0;0;0;0;0;0;0; ; ; ; ; ; ;10;0;0;0;0;0;1;0;0; ;0;0;5;0;0;0;0;0;0;0;0;1;0;2;2;2…
1355;2021.08.12 8:59;2021.08.12 9:41;1.070236569;augusztus;2;2;0;3:32:30;1;3:32:30 de.;1.14757;0.104166667;2:30:00 de.;1:34:17 de.;13:12:09;0.374305556;9:41:00 de.; ; ; ; ;1;1988;3;6;2671;2053;2;1;0;0;0;1;0;1;0;0; ;0;2; ; ;2; ;5;80;182;3; ;4;4;4;4;4;4;0; ;0;0;0;0;0;0;0;0;0;0;0;0;0;0;0;0;0;0;0;0;0;0; ;0;0;0; ;0;0;0;0;0;0;0;0;0;0;0;0; ; ; ; ; ;0;1;1;1;0;0;0;0;0; ;0;0;4;0;0;1;1;1;1;0;0;0;0;3;3;3;3;3…
1356;2021.08.08 17:28;2021.08.08 18:10;0.664237302;augusztus;1;1;0;3:29:17;1;3:29:17 de.;1.14534;0.039930556;12:57:30 de.;1:00:00 de.;7:28:34;0.727777778;6:10:00 du.; ; ; ; ;2;1988;2;5;3529;1760;1;1;0;0;1;0;0;0;0;0; ;0;2; ; ;2; ;5;80;170;2;70;4;4;4;4;4;4;0; ;1;1;0;1;0;0;0;0;0;0;0;0;0;0;0;0;0;0;0;0;0; ; ;0;0; ; ;0;0;0;0;0;0;0;0;0;0;0; ; ; ; ; ; ;8;0;0;0;0;0;1;0;0; ;0;0;4;0;0;1;0;0;0;0;0;0;0;2;2;3;…
1357;2021.08.23 9:24;2021.08.23 9:57;0.988360255;augusztus;1;1;0;3:55:51;1;3:55:51 de.;1.16379;0.082291667;1:58:30 de.;3:51:26 de.;7:47:43;0.391666667;9:57:00 de.; ; ; ; ;1;1988;2;4;9756;1107;1;1;0;0;0;1;1;0;0;0; ;0;2; ; ;2; ;5;82;177;2;75;4;4;4;4;4;4;0; ;0;0;0;0;0;0;0;0;0;0;0;0;0;0;0;0;0;0;0;0;0; ; ;0;0; ; ;0;0;0;0;0;0;0;0;0;0;0; ; ; ; ; ; ;0;0;0;0;1;0;0;0;0; ;0;0;4;0;0;0;0;0;0;1;0;0;0;2;2;2;2;2…
1358;2021.09.10 16:37;2021.09.10 17:22;1.283529803;szeptember;2;2;0;3:31:00;1;3:31:00 de.;1.14653;0.061458333;1:28:30 de.;5:00:00 de.;8:58:00;0.692361111;5:22:00 du.; ; ; ; ;1;1988;1;6;9444;808;2;1;0;0;1;1;0;0;0;0; ;0;2; ; ;14; ;5;100;189;3; ;4;4;4;4;4;4;0; ;1;2;3;2;0;0;0;0;0;0;0;0;0;0;0;0;0;0;0;0;0; ; ;0;0; ; ;0;0;0;0;0;0;0;0;0;0;0; ; ; ; ; ; ;12;1;0;0;0;0;0;0;0; ;0;0;3;0;0;0;1;0;0;0;1;0;0;3;3;3…
1359;2021.08.27 11:59;2021.08.27 12:43;0.877912787;augusztus;4;3;-1;2:52:30;1;2:52:30 de.;1.11979;0;12:00:00 de.;6:00:00 de.;9:15:00;0.499305556;12:43:00 du.; ; ; ; ;2;1988;1;4;5650;1715;4;0; ; ; ; ; ; ; ; ; ; ;2; ; ;2; ;4;82;166;2;60;1;1;1;1;1;1;0; ;0;0;0;0;0;0;0;0;0;0;0;0;0;0;0;0;0;0;0;0;0; ; ;0;0; ; ;0;0;0;0;0;2;0;0;0;0;0; ; ; ; ; ; ; ;1;1;1;1;0;0;0;0; ;0;0;4;0;1;0;0;0;0;0;1;0;0;3;3;3;3;3;0;0;…
1360;2021.08.22 15:45;2021.08.22 16:17;0.664237302;augusztus;2;2;0;;1;;;0.041666667;1:00:00 de.;2:00:00 de.;9:55:00;0.65625;4:17:00 du.; ; ; ; ;2;1988;4;5;8800;1847;2;0; ; ; ; ; ; ; ; ; ; ;2; ; ;2; ;4;52;171;3; ;4;4;4;4;4;4;0; ;0;0;0;0;0;0;0;0;0;0;0;0;0;0;0;0;0;0;0;0;0; ; ;0;0; ; ;0;0;0;0;0;0;0;0;0;0;0; ; ; ; ; ; ;5;1;0;0;0;0;0;0;0; ;0;0;4;0;0;0;0;0;0;0;0;1;0;2;2;2;2;2;1;1;1;3;3;1;3;3;1;1;1;0;1;1…
1361;2021.08.31 15:43;2021.08.31 16:23;1.061739187;augusztus;1;1;0;2:52:30;1;2:52:30 de.;1.11979;0.010416667;12:15:00 de.;1:00:00 de.;9:15:00;0.654861111;4:23:00 du.; ; ; ;1;2;1988;3;2;3163;1237;1;0; ; ; ; ; ; ; ; ; ; ;11; ; ;11; ;4;90;162; ;75;3;3;3;3;3;3;0; ;1;2;1;1;0;0;0;0;0;0;1;1;1;0;0;0;0;0;0;0;0; ; ;0;0; ; ;0;0;0;0;0;0;0;0;0;0;0; ; ; ; ; ; ;0;0;0;0;0;0;0;0;0; ;1;0;5;0;0;0;0;0;0;0;0;1;0;1;1;…
1362;2021.08.02 12:29;2021.08.02 13:09;1.061739187;augusztus;1;1;0;1:38:56;1;1:38:56 de.;1.06870;0.032986111;12:47:30 de.;1:17:09 de.;5:57:51;0.520138889;1:09:00 du.; ; ; ; ;2;1988;2;3;7256;1297;1;0; ; ; ; ; ; ; ; ; ; ;2; ; ;2; ;4;73;165;3; ;2;3;2;3;3;3;0; ;0;0;0;0;0;0;0;0;0;0;0;0;0;0;0;0;0;0;0;0;0; ; ;0;0; ; ;0;0;0;0;0;0;0;0;0;0;0; ; ; ; ; ; ;0;0;0;0;0;0;1;0;0; ;0;0;1;0;0;0;0;0;0;0;0;1;0;2;2;2;2…
1363;2021.08.09 10:37;2021.08.09 11:19;0.983516205;augusztus;1;1;0;2:27:08;0;2:27:08 de.;1.10218;0.041666667;1:00:00 de.;2:17:09 de.;6:14:17;0.442361111;11:19:00 de.; ; ; ; ;1;1988;2;3;6625;750;1;0; ; ; ; ; ; ; ; ; ; ;2; ; ;2; ;4;79;181;3; ;4;4;4;4;4;4;0; ;0;0;0;0;0;0;0;0;0;0;0;0;1;0;0;0;0;0;0;0;0;0; ;0;0;0; ;0;0;0;0;0;0;0;0;0;0;0;0; ; ; ; ; ;0;1;1;0;0;0;0;0;0; ;0;0;4;0;0;0;0;0;0;0;0;1;0;2;2;2;2;…
1364;2021.08.12 9:29;2021.08.12 10:30;0.648977491;augusztus;1;2;1;3:02:30;1;3:02:30 de.;1.12674;0.029513889;12:42:30 de.;3:00:00 de.;7:55:00;0.395138889;10:30:00 de.; ; ; ;1;2;1988;3;3;2230;931;1;0; ; ; ; ; ; ; ; ; ; ;2; ; ;2; ;4;63;168;3; ;3;3;3;4;4;4;0; ;0;0;0;0;0;0;0;0;0;0;0;0;0;0;0;0;0;0;0;0;0; ; ;0;0; ; ;0;0;0;0;0;0;0;0;0;2;0; ; ; ; ; ; ;10;1;0;1;1;0;0;0;0; ;0;0;4;1;0;1;0;0;1;0;1;0;0;2;2;2;2…
1365;2021.07.29 15:45;2021.07.29 17:00;2.57865913;július;8;9;1;;1;;;;;3:00:00 de.;;0.65625;5:00:00 du.; ; ; ; ;1;1988;2;6;1156;413;8;0; ; ; ; ; ; ; ; ; ; ;4; ; ;4; ;3;94;197;3; ;3;2;2;1;1;2;0; ;1;0;1;0;1;1;0;0;0;0;0;0;0;0;0;0;0;0;0;0;0; ; ;0;0; ; ;0;0;0;0;0;0;0;0;0;2;0; ; ; ; ; ; ;15;0;0;0;0;0;0;0;0; ;1;0;2;0;1;1;1;0;1;0;0;0;0;2;1;0;2;2;3;2;2;3;1;2;1;2;2;3;2;2;3;0;2;2;2;1;2;8;8;2;1;2;1;2;0;2;0;2;…
1366;2021.08.04 16:04;2021.08.04 16:45;0.877912787;augusztus;7;7;0;5:30:30;1;5:30:30 de.;1.22951;0.194791667;4:40:30 de.;2:51:26 de.;9:11:00;0.669444444;4:45:00 du.; ; ; ; ;2;1988;2;5;2900;1444;7;1;0;0;0;1;0;0;0;0; ;0;2; ; ;2; ;4;70;168;3; ;3;3;4;3;3;2;0; ;0;0;0;1;1;0;0;1;0;1;0;0;1;0;0;0;0;0;0;0;0; ; ;0;0; ; ;0;0;0;0;0;0;0;0;0;0;0; ; ; ; ; ; ;6;1;0;0;0;0;0;0;0; ;0;0;3;0;1;0;0;1;0;0;1;0;0;0;1;1;0;…
1367;2021.08.20 8:36;2021.08.20 9:11;1.061739187;augusztus;6;8;2;3:40:00;1;3:40:00 de.;1.15278;0.0625;1:30:00 de.;6:30:00 de.;7:40:00;0.358333333;9:11:00 de.; ; ; ;1;2;1988;1;2;6236;2750;6;0; ; ; ; ; ; ; ; ; ; ;5; ; ;5; ;4;52;166;3; ;4;3;2;2;2;2;0; ;0;0;0;0;0;0;0;0;0;0;0;0;0;0;0;0;0;0;0;0;0;0; ;0;0;0; ;0;0;0;0;0;0;0;0;0;0;0;0; ; ; ; ; ;0;0;0;0;1;1;1;1;0; ;0;0;1;0;1;0;0;0;0;1;1;0;0;2;2;2;2;2;1;1;2…
1368;2021.07.28 8:28;2021.07.28 9:11;0.859034707;július;4;4;0;2:15:00;1;2:15:00 de.;1.09375;0.041666667;1:00:00 de.;8:00:00 de.;5:30:00;0.352777778;9:11:00 de.; ; ; ; ;1;1988;3;3;4060;199;4;0; ; ; ; ; ; ; ; ; ; ;2; ; ;2; ;4;85;186;3; ;3;4;4;4;4;4;0; ;0;2;0;2;0;0;0;0;0;0;0;0;2;1;0;0;0;0;0;0;0; ; ;0;0; ; ;0;0;0;0;0;0;0;0;0;0;0; ; ; ; ; ; ;18;0;0;0;0;0;0;0;0; ;1;0;5;0;0;0;0;0;0;0;1;0;0;2;2;3;2;1;1;1…
1369;2021.08.26 12:41;2021.08.26 13:40;0.648977491;augusztus;4;5;1;3:17:30;1;3:17:30 de.;1.13715;0.072916667;1:45:00 de.;8:00:00 de.;8:55:00;0.528472222;1:40:00 du.; ; ; ;1;2;1988;3;3;6320;2432;4;0; ; ; ; ; ; ; ; ; ; ;10; ; ;10; ;3;73;150;2;56;4;3;3;3;4;4;1;4;0;0;2;0;0;0;0;0;0;0;0;0;0;0;2;0;0;0;0;0;0;0; ;0;0;0; ;0;0;0;0;0;0;0;0;0;0;0;0; ; ; ; ; ;90;0;0;0;1;1;1;0;0; ;0;0;4;1;0;1;0;1;0;0;1;0;0;3;3;…
1370;2021.08.04 10:25;2021.08.04 11:11;0.648977491;augusztus;2;1;-1;3:20:00;1;3:20:00 de.;1.13889;0.081597222;1:57:30 de.;6:00:00 de.;6:10:00;0.434027778;11:11:00 de.; ; ; ;1;2;1988;2;3;3562;2038;2;0; ; ; ; ; ; ; ; ; ; ;2; ; ;2; ;4;65;168;3; ;4;4;4;4;4;4;0; ;0;2;0;2;0;0;0;0;0;0;0;0;0;1;0;0;0;0;0;0;0; ; ;0;0; ; ;0;0;0;0;0;0;0;0;0;0;0; ; ; ; ; ; ;30;1;1;0;0;0;0;0;0; ;0;0;4;0;0;0;0;0;0;0;0;1;0;3;3;2…
1371;2021.08.12 12:18;2021.08.12 13:00;0.648977491;augusztus;6;7;1;2:40:00;1;2:40:00 de.;1.11111;0.038194444;12:55:00 de.;;;0.5125;1:00:00 du.; ; ; ;1;2;1988;2;3;6200;1378;6;0; ; ; ; ; ; ; ; ; ; ;2; ; ;2; ;5;80;158;2; ;3;4;3;3;2;3;0; ;0;2;2;1;0;0;0;0;0;0;0;0;0;0;0;0;0;0;0;0;0;0; ;0;0;0; ;0;0;0;0;0;0;0;0;0;0;0;0; ; ; ; ; ;0;0;0;0;1;1;1;0;0; ;0;0;4;0;0;0;0;0;1;1;1;0;0;3;3;3;3;3;1;1;1;2;2;3;1;2;3;2;…
1372;2021.08.25 14:16;2021.08.25 15:01;0.648977491;augusztus;1;2;1;4:32:30;1;4:32:30 de.;1.18924;0.041666667;1:00:00 de.;1:00:00 de.;6:55:00;0.594444444;3:01:00 du.; ; ; ; ;2;1988;2;2;4254;1977;1;0; ; ; ; ; ; ; ; ; ; ;2; ; ;2; ;3;85;175;2;70;4;4;4;4;4;4;1;5;0;2;0;0;2;0;0;2;0;0;0;0;0;0;0;0;0;0;0;0;0; ; ;0;0; ; ;0;0;0;1;0;0;0;0;0;0;0; ; ; ; ; ; ;0;0;1;1;0;0;1;0;0; ;0;0;4;0;0;0;1;0;0;1;0;0;0;3;2;3;2…
1373;2021.09.10 13:30;2021.09.10 14:16;0.740733867;szeptember;1;1;0;3:25:43;1;3:25:43 de.;1.14286;0.048611111;1:10:00 de.;4:34:17 de.;8:11:26;0.5625;2:16:00 du.; ; ; ;1;2;1988;3;5;9327;2956;1;0; ; ; ; ; ; ; ; ; ; ;2; ; ;2; ;4;65;168;3; ;4;4;4;4;4;4;0; ;1;1;0;2;0;0;0;0;0;0;0;0;0;0;0;0;0;0;0;0;0; ; ;0;0; ; ;0;0;0;0;0;0;0;0;0;0;0; ; ; ; ; ; ;0;1;0;1;0;0;1;0;0; ;0;0;4;0;0;0;0;0;0;0;1;0;0;2;2;2;2;2;1;…
1374;2021.08.26 12:02;2021.08.26 12:45;0.642289345;augusztus;1;1;0;3:11:05;1;3:11:05 de.;1.13269;0.0625;1:30:00 de.;2:34:17 de.;8:12:09;0.501388889;12:45:00 du.; ; ; ; ;1;1988;1;4;6000;1264;1; ; ; ; ; ; ; ; ; ; ; ;9; ; ;5; ;4;85;190;3; ;4;4;4;4;4;4;0; ;0;0;0;0;0;0;0;0;0;0;0;0;0;0;2;0;0;0;0;0;0; ; ;0;0; ; ;0;0;0;0;0;0;0;0;0;0;0; ; ; ; ; ; ;0;1;0;0;0;0;0;0;0; ;0;0;4;0;0;0;0;0;0;0;0;0;0;3;3;3;3;3;1;…
1375;2021.08.17 17:37;2021.08.17 18:12;1.111813045;augusztus;3;2;-1;3:31:30;1;3:31:30 de.;1.14688;0.042708333;1:01:30 de.;6:00:00 de.;8:57:00;0.734027778;6:12:00 du.; ; ; ; ;1;1988;3;3;8900;3104;3;0; ; ; ; ; ; ; ; ; ; ;2; ; ;2; ;4;85;178;3; ;4;4;4;4;4;4;0; ;0;0;0;0;0;0;0;0;0;0;0;0;0;0;0;0;0;0;0;0;0;0; ;0;0;0; ;0;0;0;0;0;0;0;0;0;0;0;0; ; ; ; ; ;0;1;0;0;1;0;0;0;0; ;0;0;4;0;1;1;0;0;0;0;0;0;0;3;3;3;3…
1376;2021.08.02 13:59;2021.08.02 14:37;0.983516205;augusztus;3;3;0;3:19:39;1;3:19:39 de.;1.13864;0.041666667;1:00:00 de.;4:25:43 de.;6:29:17;0.582638889;2:37:00 du.; ; ; ; ;1;1988;1;2;3767;2873;3;0; ; ; ; ; ; ; ; ; ; ;3; ; ;3; ;4;45;150;3; ;3;3;3;3;3;3;0; ;1;0;0;0;0;0;0;0;0;0;0;0;1;0;0;0;0;0;0;0;0;0; ;0;0;0; ;0;0;0;0;0;0;0;0;0;0;0;0; ; ; ; ; ;0;0;0;0;0;0;0;0;0; ;1;0;6;0;0;0;0;0;0;0;0;1;0;2;2;3;3;…
1377;2021.08.20 9:47;2021.08.20 10:29;0.983516205;augusztus;2;2;0;1:10:00;1;1:10:00 de.;1.04861;0.001736111;12:02:30 de.;3:00:00 de.;5:40:00;0.407638889;10:29:00 de.; ; ; ; ;1;1988;3;3;5534;2023;2;0; ; ; ; ; ; ; ; ; ; ;2; ; ;2; ;5;65;165;3; ;4;4;4;4;4;4;0; ;0;0;0;0;0;0;0;0;0;0;0;0;0;0; ; ; ; ; ; ; ; ; ; ; ; ; ; ; ; ; ; ; ; ; ; ; ; ; ; ; ; ; ; ;0;1;1;0;0;0;1;1;0; ;0;0;4;0;0;0;0;0;0;0;0;1;0;2;2;2;2…
1378;2021.07.23 19:30;2021.07.23 20:34;0.574048102;július;1;1;0;;1;;;;;9:00:00 de.;;0.8125;8:34:00 du.; ; ; ; ;1;1988;2;3;1214;416;1;0; ; ; ; ; ; ; ; ; ; ;2; ; ;14; ;4;80;170;3; ;4;4;4;4;4;4;0; ;0;2;0;2;0;0;0;0;0;0;0;0;0;0;0;0;0;0;0;0;0; ; ;0;0; ; ;0;0;0;0;0;0;0;0;0;0;0; ; ; ; ; ; ;0;0;0;0;0;0;0;0;0; ;1;0;5;0;0;0;0;0;0;0;0;1;0;3;3;3;3;3;3;1;1;2;2;1;3;3;1;1;0;0;0;0;0;0;0;0;0;9;8;2;2;2;2;2;2;2;2;0;…
1379;2021.07.28 15:58;2021.07.28 16:47;0.400732591;július;6;7;1;2:42:52;0;2:42:52 de.;1.11310;0.010416667;12:15:00 de.;1:17:09 de.;8:25:43;0.665277778;4:47:00 du.; ; ; ;1;2;1987;3;5;1173;411;6;0; ; ; ; ; ; ; ; ; ; ;10; ; ;10; ;3;85;164;2;65;2;2;2;2;2;2;1;4;0;1;2;1;0;0;0;0;0;0;0;1;1;1;0;0;0;0;0;0;0; ; ;0;0; ; ;0;0;0;0;0;0;0;0;0;0;0; ; ; ; ; ; ; ;1;1;0;1;0;0;0;0; ;0;0;2;1;1;1;1;1;1;1;1;0;0;2;2;2;2;…
1380;2021.07.22 17:25;2021.07.22 18:30;1.820323087;július;5;9;4;5:05:00;1;5:05:00 de.;1.21181;0.083333333;2:00:00 de.;2:00:00 de.;9:50:00;0.725694444;6:30:00 du.; ; ; ; ;2;1987;3;6;1042;398;5;0; ; ; ; ; ; ; ; ; ; ;2; ; ;2; ;3;88;181;2;75;2;1;1;3;3;3;0; ;1;0;1;0;1;0;1;0;0;0;0;0;0;0;0;0;0;0;0;0;0; ; ;0;0; ; ;0;0;0;0;0;0;0;0;0;0;0; ; ; ; ; ; ;0;1;0;0;0;0;0;0;0; ;0;0;5;0;1;0;0;0;0;0;0;0;0;1;1;1;0;0;1…
1381;2021.08.02 10:53;2021.08.02 11:47;1.061739187;augusztus;2;2;0;;1;;;;;3:00:00 de.;;0.453472222;11:47:00 de.; ; ; ;1;2;1987;4;3;2167;2948;2;0; ; ; ; ; ; ; ; ; ; ;2; ; ;2; ;4;102;171;2;65;2;2;2;2;2;2;1;5;1;1;2;1;0;0;0;0;0;0;0;0;0;0;0;0;0;0;0;0;0; ; ;0;0; ; ;0;0;0;2;0;0;0;0;0;0;0; ; ; ; ; ; ;12;1;1;0;0;0;0;0;0; ;0;0;4;1;1;1;1;0;0;0;0;0;0;2;2;2;2;2;1;2;1;3;2;2;2;2;2;2;0;0;0;0;0;0;0;0;1;7;8;0;2;1;…
1382;2021.08.14 18:53;2021.08.14 19:32;1.995641913;augusztus;1;1;0;2:35:00;1;2:35:00 de.;1.10764;0.041666667;1:00:00 de.;3:00:00 de.;8:50:00;0.786805556;7:32:00 du.; ; ; ; ;2;1987;2;6;6300;1201;1;1;0;0;0;0;0;1;0;0; ;0;2; ; ;2; ;5;55;170;3; ;4;4;4;4;4;4;0; ;0;0;0;0;0;0;0;0;0;0;0;0;0;0;0;0;0;0;0;0;0; ; ;0;0; ; ;0;0;2;0;0;0;0;0;0;0;0; ; ; ; ; ; ;14;1;0;0;0;0;0;0;0; ;0;0;4;0;0;0;0;0;1;1;1;0;0;3;3;3;3…
1383;2021.08.20 16:12;2021.08.20 16:51;0.877912787;augusztus;1;1;0;3:35:00;1;3:35:00 de.;1.14931;0.069444444;1:40:00 de.;7:00:00 de.;8:50:00;0.675;4:51:00 du.; ; ; ; ;2;1987;2;4;5435;1668;1;0; ; ; ; ; ; ; ; ; ; ;2; ; ;2; ;3;65;168;3; ;4;4;4;4;4;4;0; ;0;0;0;0;0;0;0;0;0;0;0;0;0;0;0;0;0;0;0;0;0;0; ;0;0;0; ;0;0;0;0;0;0;0;0;0;0;0;0; ; ; ; ; ; ;1;0;0;0;0;1;1;0; ;0;0;3;0;0;0;0;0;0;0;0;1;0;2;0;2;3;1;0;0;…
1384;2021.08.25 16:39;2021.08.25 17:35;1.820323087;augusztus;1;1;0;;1;;;;;;;0.69375;5:35:00 du.; ; ; ;1;2;1987;3;6;1112;406;1;0; ; ; ; ; ; ; ; ; ; ;2; ; ;14; ;4; ; ;3; ;4;4;4;4;4;4;0; ;0;0;0;0;0;0;0;0;0;0;0;0;0;0;0;0;0;0;0;0;0; ; ;0;0; ; ;0;0;0;0;0;0;0;0;0;0;0; ; ; ; ; ; ;7;1;0;0;1;0;0;0;0; ;0;0;4;0;0;0;0;0;0;0;0;1;0;3;3;3;3;3;0;0;3;2;1;0;1;1;0;0;0;0;0;0;0;0;0;0;0;10;10;0;2;2;0;2;2;2;2;4;4;4;0;4;…
1385;2021.08.13 8:18;2021.08.13 8:53;0.648977491;augusztus;4;3;-1;3:00:00;1;3:00:00 de.;1.12500;0.0625;1:30:00 de.;2:00:00 de.;10:00:00;0.345833333;8:53:00 de.; ; ; ; ;2;1987;3;3;2483;866;4;0; ; ; ; ; ; ; ; ; ; ;2; ; ;2; ;4;72;167;2; ;4;4;4;4;4;4;0; ;0;0;0;0;0;0;0;0;0;0;0;0;0;0;0;0;0;0;0;0;0;0; ;0;0;0; ;0;0;0;0;0;0;0;0;0;0;0;0; ; ; ; ; ;0;0;1;0;1;1;0;0;0; ;0;0;4;0;1;0;0;1;0;0;0;0;0;3;3;3;3;3;0;0;…
1386;2021.08.01 12:22;2021.08.01 13:25;0.400732591;augusztus;2;1;-1;4:01:05;1;4:01:05 de.;1.16741;0.104166667;2:30:00 de.;;9:32:09;0.515277778;1:25:00 du.; ; ; ; ;2;1987;1;5;1148;407;2;0; ; ; ; ; ; ; ; ; ; ;2; ; ;14; ;4;80;172;3; ;4;4;4;4;4;4;0; ;0;0;0;0;0;0;0;0;0;0;0;0;0;0;0;0;0;0;0;0;0; ; ;0;0; ; ;0;0;0;0;0;0;0;0;0;0;0; ; ; ; ; ; ;10;1;0;0;0;0;0;0;0; ;0;0;4;0;0;0;0;0;0;0;0;1;0;3;3;3;3;3;0;0;0;0…
1387;2021.08.09 19:00;2021.08.09 20:02;0.574048102;augusztus;5;4;-1;1:02:30;1;1:02:30 de.;1.04340;0;12:00:00 de.;1:00:00 de.;9:55:00;0.791666667;8:02:00 du.; ; ; ; ;1;1987;1;3;1181;410;5;0; ; ; ; ; ; ; ; ; ; ;7; ; ;7; ;4;70;155;2;60;4;4;4;4;4;4;1;5;0;2;1;1;2;0;0;0;0;0;0;0;2;0;0;0;0;0;0;3;0;0; ;0;0;0; ;0;0;0;0;0;0;0;0;0;0;0;0; ; ; ; ; ;0;0;0;0;0;0;0;0;0; ;1;0;4;0;0;0;0;0;0;0;0;1;0;2;2;2;2;2;0;0;0;…
1388;2021.07.27 15:55;2021.07.27 16:35;0.979337706;július;7;1;-6;5:05:00;1;5:05:00 de.;1.21181;0.0625;1:30:00 de.;2:00:00 de.;9:50:00;0.663194444;4:35:00 du.; ; ; ; ;1;1987;1;5;1094;399;7;0; ; ; ; ; ; ; ; ; ; ;2; ; ;14; ;4;59;168;3; ;2;4;3;3;3;2;0; ;0;0;0;0;0;0;0;0;0;0;0;0;0;0;0;0;0;0;0;0;0; ; ;0;0; ; ;0;0;0;0;0;0;0;0;0;0;0; ; ; ; ; ; ;8;0;0;0;0;0;1;0;0; ;0;0;4;0;1;0;1;0;0;0;0;0;0;2;0;2; ;0;0;0;1…
1389;2021.07.31 9:41;2021.07.31 10:25;0.664237302;július;3;3;0;3:01:00;0;3:01:00 de.;1.12569;0.041666667;1:00:00 de.;2:00:00 de.;7:58:00;0.403472222;10:25:00 de.; ; ; ;1;2;1987;3;5;8000;2581;3;1;0;0;0;1;0;1;0;0; ;0;2; ; ;2; ;4;68;166;2;60;3;2;3;4;4;2;0; ;0;0;0;2;0;0;0;0;0;0;0;0;0;0;0;0;0;0;0;0;0; ; ;0;0; ; ;0;0;0;0;0;0;0;0;0;0;0; ; ; ; ; ; ;5;1;0;0;0;0;0;0;0; ;0;0;4;0;0;1;0;0;0;0;0;0;0;3;2;2;2;3;…
1390;2021.07.26 9:14;2021.07.26 10:04;0.400732591;július;3;7;4;4:35:00;1;4:35:00 de.;1.19097;0.0625;1:30:00 de.;2:00:00 de.;8:50:00;0.384722222;10:04:00 de.; ; ; ; ;2;1987;2;5;1012;397;3;0; ; ; ; ; ; ; ; ; ; ;2; ; ;14; ;4;57;165;3; ;3;2;3;3;3;2;0; ;0;0;0;0;0;1;0;0;0;0;0;0;0;0;0;0;0;0;0;0;0; ; ;0;0; ; ;0;0;0;0;0;0;0;0;0;0;0; ; ; ; ; ; ;5;1;0;0;0;0;0;0;0; ;0;0;4;0;0;0;1;0;0;0;0;0;0;2;3;3;3;3;0;1;0;…
1391;2021.08.14 13:07;2021.08.14 13:40;0.877912787;augusztus;1;1;0;2:17:30;1;2:17:30 de.;1.09549;0.020833333;12:30:00 de.;1:00:00 de.;7:25:00;0.546527778;1:40:00 du.; ; ; ; ;2;1987;3;4;7020;655;1;0; ; ; ; ; ; ; ; ; ; ;11; ; ;11; ;5;70;164;2;60;4;2;4;4;4;4;0; ;0;0;0;0;0;0;0;0;0;0;0;0;0;0;0;0;0;0;0;0;0; ; ;0;0; ; ;0;0;0;0;0;0;0;0;0;0;0; ; ; ; ; ; ;0;1;0;0;1;0;0;0;1;orvos;0;0;4;0;0;0;0;0;0;0;1;0;0;3…
1392;2021.08.26 16:07;2021.08.26 16:31;1.347740967;augusztus;1;2;1;;1;;;0.012152778;12:17:30 de.;2:00:00 de.;6:55:00;0.671527778;4:31:00 du.; ; ; ; ;1;1987;1;6;9700;2673;1;0; ; ; ; ; ; ; ; ; ; ;2; ; ;14; ;4;115;189;2;100;4;4;4;4;4;4;0; ;0;0;0;0;0;0;0;0;0;0;0;0;0;0;0;0;0;0;0;0;0; ; ;0;0; ; ;0;0;0;0;0;0;0;0;0;0;0; ; ; ; ; ; ;0;1;0;0;0;0;0;0;0; ;0;0;4;0;0;0;0;0;0;0;0;1;0;2;3;2;2;2;1;1;1;3;3;1;3;3;1;…
1393;2021.08.15 12:45;2021.08.15 13:30;1.593810869;augusztus;5;5;0;2:32:30;1;2:32:30 de.;1.10590;0.020833333;12:30:00 de.;4:00:00 de.;8:55:00;0.53125;1:30:00 du.; ; ; ;1;2;1987;3;6;3332;2427;5;0; ; ; ; ; ; ; ; ; ; ;11; ; ;11; ;4;62;178;3; ;4;4;4;4;4;4;0; ;0;0;0;0;0;0;0;0;0;0;0;0;0;0;0;0;0;0;0;0;0; ; ;0;0; ; ;0;0;0;0;0;0;0;0;0;0;0; ; ; ; ; ; ;0;1;0;0;0;0;0;0;0; ;0;0;4;0;0;0;1;0;0;0;1;0;0;3;3;3;3;3…
1394;2021.08.05 18:56;2021.08.05 19:46;1.995641913;augusztus;1;1;0;;1;;;0.098263889;2:21:30 de.;3:41:26 de.;6:49:09;0.788888889;7:46:00 du.; ; ; ;1;2;1987;3;6;9600;2398;1;1;0;0;0;1;1;1;0;0; ;0;2; ; ;2; ;5;58;165;3; ;1;3;3;2;3;3;0; ;0;0;0;0;0;0;0;0;0;0;0;0;0;0;0;0;0;0;0;0;0; ; ;0;0; ; ;0;0;0;0;0;0;0;0;0;0;0; ; ; ; ; ; ;0;1;0;0;1;0;0;0;0; ;0;0;1;0;0;1;1;0;0;0;0;0;0;2;2;2;2;2;1;0;0;4;4;0;1;4;0;1;0;0…
1395;2021.08.27 13:25;2021.08.27 13:50;0.988360255;augusztus;5;1;-4;2:46:00;0;2:46:00 de.;1.11528;0.03125;12:45:00 de.;5:00:00 de.;7:28:00;0.559027778;1:50:00 du.; ; ; ; ;1;1987;3;4;4844;472;5;0; ; ; ; ; ; ; ; ; ; ;2; ; ;2; ;5;82;172;2;75;4;4;4;4;4;4;0; ;0;0;0;0;0;0;0;0;0;0;0;0;0;0;0;0;0;0;0;0;0; ; ;0;0; ; ;0;0;0;0;0;0;0;0;0;0;0; ; ; ; ; ; ;0;1;1;1;0;0;0;0;0; ;0;0;4;0;0;0;0;0;0;0;0;1;0;3;3;3;3;3;…
1396;2021.08.19 16:49;2021.08.19 17:45;0.642289345;augusztus;5;1;-4;2:09:05;1;2:09:05 de.;1.08964;0.020833333;12:30:00 de.;5:00:00 de.;8:16:09;0.700694444;5:45:00 du.; ; ; ; ;1;1987;3;4;6723;2573;5;0; ; ; ; ; ; ; ; ; ; ;2; ; ;14; ;3;78;175;3; ;4;4;4;4;4;4;0; ;0;0;0;0;0;0;0;0;0;0;0;0;0;0;0;0;0;0;0;0;0; ; ;0;0; ; ;0;0;0;0;0;0;0;0;0;0;0; ; ; ; ; ; ;5;0;0;0;0;0;1;1;0; ;0;0;3;0;0;0;0;0;0;0;0;1;0;2;2;2…
1397;2021.08.28 10:45;2021.08.28 11:10;1.070236569;augusztus;1;1;0;2:39:35;0;2:39:35 de.;1.11082;0.020833333;12:30:00 de.;8:34:17 de.;7:15:09;0.447916667;11:10:00 de.; ; ; ; ;1;1987;3;6;4965;1439;1;0; ; ; ; ; ; ; ; ; ; ;1; ; ;1; ;4;90;187;3; ;4;4;4;4;4;4;0; ;0;0;0;0;0;0;0;0;0;0;0;0;0;0;0;0;0;0;0;0;0; ; ;0;0; ; ;0;0;0;2;0;0;0;0;0;0;0; ; ; ; ; ; ;0;1;1;1;0;0;0;0;0; ;0;0;4;1;0;0;0;0;0;0;1;0;0;3;3;3;…
1398;2021.07.27 12:10;2021.07.27 13:06;0.400732591;július;1;1;0;3:19:17;1;3:19:17 de.;1.13839;0.019097222;12:27:30 de.;;7:48:34;0.506944444;1:06:00 du.; ; ; ; ;2;1987;2;4;1084;400;1;0; ; ; ; ; ; ; ; ; ; ;2; ; ;2; ;5;82;167;2;65;3;3;4;3;4;3;0; ;0;0;0;1;0;0;0;0;0;0;0;0;0;0;0;0;0;0;0;0;0; ; ;0;0; ; ;0;0;0;0;0;0;0;0;0;0;0; ; ; ; ; ; ;15;1;0;0;0;1;0;0;0; ;0;0;4;1;0;0;0;0;0;0;1;0;0;3;3;3;3;3;0;0;0;2;2;…
1399;2021.08.17 12:52;2021.08.17 13:27;1.423370041;augusztus;1;2;1;3:07:30;1;3:07:30 de.;1.13021;0.044097222;1:03:30 de.;3:00:00 de.;9:45:00;0.536111111;1:27:00 du.; ; ; ;1;2;1987;1;6;8900;3104;1;0; ; ; ; ; ; ; ; ; ; ;2; ; ;2; ;4;75;170;3; ;3;3;3;3;3;3;0; ;0;0;0;1;0;0;0;0;0;0;0;0;0;0;0;0;0;0;0;0;0; ; ;0;0; ; ;0;0;0;0;0;0;0;0;0;0;0; ; ; ; ; ; ;0;0;0;1;0;0;0;0;0; ;0;0;4;0;0;0;0;0;0;0;0;1;0;3;3;3;3;…
1400;2021.07.30 15:41;2021.07.30 16:21;1.061739187;július;2;2;0;4:15:00;1;4:15:00 de.;1.17708;0.0625;1:30:00 de.;8:00:00 de.;9:30:00;0.653472222;4:21:00 du.; ; ; ;1;2;1987;1;2;3574;313;2;0; ; ; ; ; ; ; ; ; ; ;2; ; ;2; ;5;63;154;3; ;3;3;3;3;3;3;0; ;1;0;0;2;0;0;0;0;0;0;0;0;0;0;0;0;0;0;0;0;0; ; ;0;0; ; ;0;0;0;0;0;0;0;0;0;0;0; ; ; ; ; ; ;1;0;0;0;0;0;1;0;0; ;0;0;1;1;1;1;1;1;1;1;1;0;0;3;3;3;3;3;1;0;0;0…
1401;2021.07.23 17:31;2021.07.23 18:15;0.859034707;július;3;3;0;2:45:00;1;2:45:00 de.;1.11458;0.017361111;12:25:00 de.;8:00:00 de.;7:30:00;0.729861111;6:15:00 du.; ; ; ; ;1;1987;2;2;5900;2061;3;0; ; ; ; ; ; ; ; ; ; ;5; ; ;5; ;3;86;182;3; ;2;3;3;2;3;3;0; ;0;2;2;1;0;0;0;0;0;0;0;0;1;0;0;0;0;0;0;0;0;0; ;0;0;0; ;0;0;0;0;0;0;0;0;0;0;0;0; ; ; ; ; ;0;0;1;0;0;0;0;0;0; ;0;0;4;0;0;0;0;0;0;0;0;1;0;2;2;2;2;2;…
1402;2021.08.17 10:45;2021.08.17 11:29;0.859034707;augusztus;1;1;0;3:10:00;0;3:10:00 de.;1.13194;0.052083333;1:15:00 de.;8:00:00 de.;7:40:00;0.447916667;11:29:00 de.; ; ; ; ;1;1987;2;2;5666;1691;1;0; ; ; ; ; ; ; ; ; ; ;5; ; ;14; ;4;88;172;2;78;2;2;2;2;2;2;1;2;0;2;2;1;0;0;0;0;0;0;0;0;0;0;0;0;0;0;0;0;0; ; ;0;0; ; ;0;0;0;0;0;0;0;0;0;0;0; ; ; ; ; ; ;0;0;1;0;0;0;0;0;0; ;0;0;4;0;0;0;0;0;0;0;0;1;0;2;2;2…
1403;2021.08.28 9:46;2021.08.28 10:28;0.648977491;augusztus;6;8;2;;1;;;-0.001736111;12:02:30 de.;5:00:00 de.;8:00:00;0.406944444;10:28:00 de.; ; ; ;1;2;1987;3;2;4562;2958;6;0; ; ; ; ; ; ; ; ; ; ;11; ; ;14; ;4;47;161;4;55;2;3;2;2;2;3;0; ;0;2;3;0;0;0;0;2;0;1;0;1;2;2;0;0;0;0;0;0;0;0; ;0;0;0; ;0;0;0;0;0;0;0;0;0;0;0;0; ; ; ; ; ;0;1;1;1;1;0;0;0;0; ;0;0;1;0;0;0;0;0;0;0;0;1;0;2;2;1;1;2;1;1;1;1;1;1;0;1;3;…
1404;2021.08.13 17:02;2021.08.13 18:05;0.740733867;augusztus;3;3;0;3:32:30;1;3:32:30 de.;1.14757;0.03125;12:45:00 de.;;9:20:43;0.709722222;6:05:00 du.; ; ; ; ;2;1987;3;5;2243;1435;3;0; ; ; ; ; ; ; ; ; ; ;2; ; ;14; ;4;72;168;2;68;4;4;4;4;4;4;0; ;0;0;0;0;0;0;0;0;0;0;0;0;0;0;0;0;0;0;0;0;0; ; ;0;0; ; ;0;0;0;0;0;0;0;0;0;2;0; ; ; ; ; ; ;18;1;0;0;0;0;0;0;0; ;0;0;4;0;0;1;0;0;0;1;0;0;0;3;3;3;3;3;0;0;0;0;0…
1405;2021.08.02 13:44;2021.08.02 14:41;1.995641913;augusztus;8;7;-1;;0;;;0.062847222;1:30:30 de.;2:17:09 de.;8:03:26;0.572222222;2:41:00 du.; ; ; ;1;2;1987;3;6;2870;1347;8;1;0;0;0;1;0;0;0;0; ;0;2; ; ;14; ;5;72;185;3; ;4;4;4;3;4;4;0; ;0;0;0;0;0;0;0;0;0;0;0;0;0;0;0;0;0;0;0;0;0; ; ;0;0; ; ;0;0;0;0;0;0;0;0;0;0;0; ; ; ; ; ; ;5;1;1;0;0;1;0;0;0; ;0;0;1;1;0;1;0;0;0;0;1;0;0;1;0;0;1;0;0;1;1;4;3;1;4;4;0;1;0…
1406;2021.08.13 12:29;2021.08.13 13:11;0.642289345;augusztus;5;2;-3;;1;;;;;4:00:00 de.;;0.520138889;1:11:00 du.; ; ; ; ;1;1987;1;4;4030;580;5;0; ; ; ; ; ; ; ; ; ; ;2; ; ;14; ;5;85;182;3; ;3;4;4;3;4;4;0; ;0;0;0;0;0;0;0;0;0;0;0;0;0;0;0;0;0;0;0;0;0; ; ;0;0; ; ;0;0;0;0;0;0;0;0;0;0;0; ; ; ; ; ; ;0;0;0;0;0;0;0;0;0; ;1;0;5;0;0;0;0;0;0;0;0;1;0;3;2;2;3;3;2;2;2;3;3;0;4;4;0;1;0;0;0;0;0;0;0;1;1;10;10;0;1;1;1…
1407;2021.08.24 16:55;2021.08.24 17:40;0.923452175;augusztus;1;4;3;;1;;;0.041666667;1:00:00 de.;1:17:09 de.;8:50:00;0.704861111;5:40:00 du.; ; ; ; ;1;1987;1;5;6344;980;1;0; ; ; ; ; ; ; ; ; ; ;2; ; ;2; ;5;70;180;3; ;4;4;4;4;4;4;0; ;0;0;0;0;0;0;0;0;0;0;0;0;0;0;0;0;0;0;0;0;0; ; ;0;0; ; ;0;0;0;0;0;0;0;0;0;0;0; ; ; ; ; ; ;0;1;0;0;0;0;0;0;0; ;0;0;4;0;0;0;0;0;0;0;0;1;0;3;3;3;3;3;1;1;1;3;3;1;4;4;0;0;0;0;…
1408;2021.08.09 13:59;2021.08.09 15:00;0.648977491;augusztus;5;6;1;2:00:00;0;2:00:00 de.;1.08333;0.006944444;12:10:00 de.;5:00:00 de.;8:20:00;0.582638889;3:00:00 du.; ; ; ;1;2;1987;2;2;9241;1154;5;0; ; ; ; ; ; ; ; ; ; ;10; ; ;10; ;4;100;158;2; ;4;4;4;4;4;4;0; ;0;0;0;1;0;0;0;0;0;0;0;0;2;0;0;0;0;0;0;0;0; ; ;0;0; ; ;0;0;0;2;0;0;0;0;0;0;0; ; ; ; ; ; ;0;0;0;0;0;0;0;0;0; ;1;0;6;0;0;0;0;0;0;0;0;1;0;3;3;…
1409;2021.08.24 17:00;2021.08.24 17:43;1.347740967;augusztus;1;1;0;4:11:47;1;4:11:47 de.;1.17485;0.052083333;1:15:00 de.;1:25:43 de.;7:53:34;0.708333333;5:43:00 du.; ; ; ; ;1;1987;2;6;4026;580;1;1;0;0;0;0;0;0;0;0; ;0;3; ; ;2; ;3;85;192;4;98;4;4;4;4;4;4;0; ;0;0;0;2;0;0;0;0;0;0;1;1;0;1;0;0;0;0;0;2;0;0;bélgyulladás;0;0; ; ;0;0;0;0;0;0;0;0;0;0;0; ; ; ; ; ; ;0;0;0;0;0;0;0;0;0; ;1;0;4;0;0;0;0;0;0;0;0;0…
1410;2021.08.08 14:56;2021.08.08 15:29;0.979366609;augusztus;5;6;1;;1;;;;;2:00:00 de.;;0.622222222;3:29:00 du.; ; ; ; ;2;1987;4;3;7633;2143;5;0; ; ; ; ; ; ; ; ; ; ;2; ; ;14; ;4;65;159;2;60;3;1;3;3;2;3;0; ;2;0;0;2;0;0;0;1;0;0;0;0;2;0;0;0;0;0;0;0;0; ; ;0;0; ; ;0;0;0;0;0;0;0;0;0;0;0; ; ; ; ; ; ;3;1;0;0;0;0;0;0;0; ;0;0;4;1;1;1;0;0;1;1;0;0;0;2;1;2;2;1;2;3;2;2;3;2;2;3;2;2;1;2;1;1;2;0;1;0;2;6;6;1;2;1;1;…
1411;2021.08.23 14:28;2021.08.23 15:03;1.111813045;augusztus;3;2;-1;;1;;;0.083333333;2:00:00 de.;3:00:00 de.;8:00:00;0.602777778;3:03:00 du.; ; ; ; ;1;1987;1;3;7600;2143;3;0; ; ; ; ; ; ; ; ; ; ;2; ; ;2; ;4;93;178;2;83;4;4;4;4;4;4;0; ;1;0;0;0;0;0;0;0;0;0;0;0;0;0;0;0;0;0;0;0;0; ; ;0;0; ; ;0;0;0;0;0;0;0;0;0;0;0; ; ; ; ; ; ;0;1;0;1;0;0;0;0;0; ;0;0;4;1;0;1;0;0;0;0;0;0;0;3;3;3;3;3;0;0;0;4;4;0;4;4;0;0;0…
1412;2021.08.23 12:46;2021.08.23 13:34;1.061739187;augusztus;3;3;0;2:37:30;0;2:37:30 de.;1.10938;0;12:00:00 de.;5:00:00 de.;6:45:00;0.531944444;1:34:00 du.; ; ; ;1;2;1987;5;2;5537;3153;3;1;0;0;1;0;0;0;0;0; ;0;11; ; ;5; ;5;50;160;4;55;4;4;4;4;4;4;0; ;0;0;0;0;0;0;0;0;0;0;0;0;0;0; ; ; ; ; ; ; ; ; ; ; ; ; ; ; ; ; ; ; ; ; ; ; ; ; ; ; ; ; ; ;0;1;1;0;0;0;1;1;0; ;0;0;4;0;0;0;0;0;0;0;0;1;0;2;2;2;2;2;3;2;3…
1413;2021.08.26 17:21;2021.08.26 18:08;1.111813045;augusztus;3;7;4;;1;;;0.604166667;2:30:00 du.;2:00:00 de.;4:36:51;0.722916667;6:08:00 du.; ; ; ; ;1;1986;3;3;7400;1224;3;0; ; ; ; ; ; ; ; ; ; ;2; ; ;2; ;5; ; ;3; ;4;4;4;4;4;4;0; ;0;0;0;0;0;0;0;0;0;0;0;0;0;0;0;0;0;0;0;0;0; ; ;0;0; ; ;0;0;0;0;0;0;0;0;0;0;0; ; ; ; ; ; ;0;0;0;0;0;0;0;0;0; ;1;0;5;0;0;0;0;0;0;0;0;1;0;3;3;3;3;3;0;0;0;4;4;0;4;4;0;0;0;0;0;…
1414;2021.07.23 9:08;2021.07.23 10:10;2.57865913;július;7;8;1;;0;;;0.010416667;12:15:00 de.;1:00:00 de.;7:55:00;0.380555556;10:10:00 de.; ; ; ; ;1;1986;3;6;1072;401;7;0; ; ; ; ; ; ; ; ; ; ;2; ; ;2; ;3;110;184;2;100;2;1;2;2;2;3;0; ;0;1;0;0;0;0;0;0;0;0;0;0;0;0;0;0;0;0;0;0;0; ; ;0;0; ; ;0;0;0;0;0;0;0;0;0;0;0; ; ; ; ; ; ;0;1;1;0;0;0;0;0;0; ;0;0;4;0;0;1;0;0;1;0;0;0;0;1;1;1;1;0;2;1;1;3;3;1;3;1;3;1;1;0;…
1415;2021.07.29 8:22;2021.07.29 9:30;0.400732591;július;9;9;0;;1;;;0.979166667;11:30:00 du.;2:00:00 de.;7:55:00;0.348611111;9:30:00 de.; ; ; ; ;2;1986;3;5;1156;413;9;0; ; ; ; ; ; ; ; ; ; ;2; ; ;2; ;4;66;172;3; ;3;2;3;1;2;1;1;3;2;0;0;0;0;0;0;0;0;0;0;0;0;0;0;0;0;0;0;0;0; ; ;0;0; ; ;0;0;0;0;0;0;0;0;0;0;0; ; ; ; ; ; ;2;0;1;0;0;0;0;0;0; ;0;0;2;0;0;1;0;1;0;0;0;0;0;2;3;2;1;1;2;1;2;3;2;2;2;3;1;1;2;1;2;1;…
1416;2021.07.25 18:22;2021.07.25 19:15;1.423370041;július;3;3;0;;1;;;0.039930556;12:57:30 de.;3:00:00 de.;6:50:00;0.765277778;7:15:00 du.; ; ; ; ;2;1986;4;6;9700;2673;3;0; ; ; ; ; ; ; ; ; ; ;2; ; ;14; ;4;65;169;3; ;3;3;3;3;3;3;0; ;0;0;0;1;0;0;0;0;0;0;0;0;0;0;0;0;0;0;0;0;0; ; ;0;0; ; ;0;0;0;0;0;0;0;0;0;0;0; ; ; ; ; ; ;0;1;0;0;0;0;0;0;0; ;0;0;4;1;0;0;0;0;0;0;0;0;0;1;1;1;1;1;2;2;2;2;2;3;1;1;3;3;2;2;…
1417;2021.08.09 18:13;2021.08.09 18:50;0.979337706;augusztus;1;1;0;;0;;;;;1:25:43 de.;;0.759027778;6:50:00 du.; ; ; ; ;1;1986;3;4;1201;417;1;1;0;0;0;1;1;0;0;0; ;0;2; ; ;14; ;4;81;175;3; ;3;4;4;4;4;4;0; ;0;2;0;0;0;0;0;1;0;0;0;0;1;0;0;0;0;0;0;0;0; ; ;0;0; ; ;3;0;0;0;0;0;0;0;0;0;0; ; ; ; ; ; ;0;0;0;0;0;0;0;0;1;felesegem;0;0;5;0;0;0;0;0;0;0;0;1;0;2;2;2;2;2;2;0;2;1;2;1;2;2;2;2;0;0;0;0;0;0;0;0;0;7;7;1;…
1418;2021.08.03 11:37;2021.08.03 12:32;2.57865913;augusztus;1;8;7;4:37:30;1;4:37:30 de.;1.19271;0.013888889;12:20:00 de.;2:51:26 de.;5:13:34;0.484027778;12:32:00 du.; ; ; ; ;1;1986;3;6;1037;395;1;1;0;0;0;0;0;1;1;0; ;0;2; ; ;2; ;4;98;187;3; ;2;1;1;3;2;2;0; ;0;2;0;2;0;1;0;0;0;0;0;0;1;2;0;0;0;0;2;2;0; ; ;0;0; ; ;0;0;0;2;0;0;0;0;0;2;2; ; ;21; ; ; ;14;1;1;1;0;1;1;1;0; ;0;0;3;1;1;1;0;0;0;1;1;0;0;2;2;2;…
1419;2021.08.02 16:23;2021.08.02 16:54;0.642289345;augusztus;1;2;1;2:32:30;1;2:32:30 de.;1.10590;0.041666667;1:00:00 de.;3:00:00 de.;6:55:00;0.682638889;4:54:00 du.; ; ; ; ;1;1986;2;5;9700;2673;1;0; ; ; ; ; ; ; ; ; ; ;2; ; ;14; ;4;89;181;3; ;3;3;3;3;3;3;0; ;0;0;0;0;0;0;0;0;0;0;0;0;0;0;0;0;0;0;0;0;0; ; ;0;0; ; ;0;0;0;0;0;0;0;0;0;0;0; ; ; ; ; ; ;0;1;0;0;0;0;0;0;0; ;0;0;4;0;0;0;0;0;0;0;0;1;0;2;2;2;2…
1420;2021.08.25 16:58;2021.08.25 17:57;1.820323087;augusztus;1;1;0;;1;;;;;;;0.706944444;5:57:00 du.; ; ; ; ;2;1986;2;6;1181;410;1;0; ; ; ; ; ; ; ; ; ; ;2; ; ;14; ;4; ;172;3; ;4;4;4;4;4;4;0; ;0;1;1;1;0;0;0;0;0;0;0;1;1;0;0;0;0;0;0;0;0; ; ;0;0; ; ;0;0;0;2;0;0;0;0;0;0;0; ; ; ; ; ; ;5;1;0;0;1;1;0;0;0; ;0;0;4;0;1;1;0;0;0;0;1;0;0;3;3;3;3;3;1;0;0;0;0;0;1;1;0;0;0;0;0;0;0;0;0;0;0;8;8;0;2;2;0;1;2;1;1;0;0;0;…
1421;2021.08.11 12:19;2021.08.11 12:54;0.983516205;augusztus;4;2;-2;3:00:00;1;3:00:00 de.;1.12500;0.041666667;1:00:00 de.;2:00:00 de.;10:00:00;0.513194444;12:54:00 du.; ; ; ; ;1;1986;3;3;8919;1522;4;0; ; ; ; ; ; ; ; ; ; ;2; ; ;2; ;4;78;164;2; ;4;4;3;3;3;2;0; ;0;0;0;1;0;0;0;0;0;0;0;0;0;0;0;0;0;0;0;0;0;0; ;0;0;0; ;0;0;0;0;0;0;0;0;0;0;0;0; ; ; ; ; ;2;1;0;0;0;1;0;0;0; ;0;0;4;0;0;1;1;1;0;0;0;0;0;3;3;3…
1422;2021.07.27 10:35;2021.07.27 11:25;0.574048102;július;1;1;0;3:32:30;1;3:32:30 de.;1.14757;0.0625;1:30:00 de.;1:00:00 de.;6:55:00;0.440972222;11:25:00 de.; ; ; ; ;1;1986;4;3;1054;403;1;0; ; ; ; ; ; ; ; ; ; ;2; ; ;2; ;5;96;178;3; ;4;4;4;4;4;4;0; ;0;0;0;0;0;0;0;0;0;0;0;0;0;0;0;0;0;0;0;0;0; ; ;0;0; ; ;0;0;0;0;0;0;0;0;0;0;0; ; ; ; ; ; ;1;0;0;0;1;0;0;0;0; ;0;0;3;1;0;0;0;0;0;0;0;0;0;3;3;2;3;3;1;0;0;…
1423;2021.08.15 9:51;2021.08.15 10:49;0.979337706;augusztus;3;5;2;6:15:00;1;6:15:00 de.;1.26042;0.125;3:00:00 de.;2:00:00 de.;7:30:00;0.410416667;10:49:00 de.; ; ; ; ;1;1986;3;4;1171;411;3;0; ; ; ; ; ; ; ; ; ; ;2; ; ;14; ;3;120;173;2;80;3;3;2;3;3;2;0; ;0;0;0;0;0;0;0;0;0;0;0;0;0;0;0;0;0;0;0;0;0; ; ;0;0; ; ;0;0;0;0;0;0;0;0;0;0;0; ; ; ; ; ; ;3;0;0;1;1;0;0;0;0; ;0;0;5;0;0;0;1;0;0;0;0;0;0;3;1;2;2;2;0;…
1424;2021.08.16 13:14;2021.08.16 14:03;0.923452175;augusztus;1;5;4;2:40:00;1;2:40:00 de.;1.11111;-0.017361111;12:25:00 de.;2:00:00 de.;6:40:00;0.551388889;2:03:00 du.; ; ; ; ;1;1986;1;4;5435;1668;1;0; ; ; ; ; ; ; ; ; ; ;2; ; ;2; ;3;106;180;3; ;4;4;4;4;4;4;0; ;0;0;0;0;0;0;0;0;0;0;0;0;0;0;0;0;0;0;0;0;0;0; ;0;0;0; ;0;0;0;0;0;0;0;0;0;0;0;0; ; ; ; ; ;2;0;1;0;0;0;0;0;0; ;0;0;1;0;1;0;0;1;0;0;0;0;0;2;3;3…
1425;2021.08.27 18:07;2021.08.27 18:51;1.111813045;augusztus;3;3;0;3:05:00;1;3:05:00 de.;1.12847;0.020833333;12:30:00 de.;4:00:00 de.;7:50:00;0.754861111;6:51:00 du.; ; ; ; ;1;1986;4;3;5600;252;3;0; ; ; ; ; ; ; ; ; ; ;2; ; ;2; ;4;88;180;3; ;4;4;4;4;4;4;0; ;1;1;1;1;0;0;0;0;0;0;0;0;1;0;0;0;0;0;0;0;0; ; ;0;0; ; ;0;0;0;0;0;0;0;0;0;2;0; ; ; ; ; ; ;15;1;1;1;0;1;1;1;0; ;0;0;4;1;0;1;0;0;1;0;1;0;0;2;1;2;2…
1426;2021.07.22 14:40;2021.07.22 15:29;0.400732591;július;3;3;0;2:45:00;0;2:45:00 de.;1.11458;0;12:00:00 de.;;6:30:00;0.611111111;3:29:00 du.; ; ; ;1;2;1986;1;4;1137;404;3;1;0;0;1;0;1;0;0;0; ;0;2; ; ;2; ;5;82;173;2;75;4;4;4;3;4;3;0; ;0;0;0;1;0;0;0;0;0;0;0;0;1;1;0;0;0;0;0;0;0; ; ;0;0; ; ;0;0;0;0;0;0;0;0;0;0;0; ; ; ; ; ; ;7;1;0;0;0;0;0;0;0; ;0;0;4;0;0;0;0;0;0;0;1;0;0;2;2;2;2;2;1;0;1;4;1;0;1;1;1;0;0…	háziállat;1;0;1;1;1; ; ;4;0;7;1;0;0;0;0;0;0;0; ;0;1;1;0; ;1;0;0;2;0;0;0;0;0;0;0;2;1;2; ;0;4; ;2;1;3;4;3;4;4;0; ;0; ;3;4;1; ;0;0;1;2;23;0;0;0;1;1;1;0;0;1;0;0;0;0;0;0; ;0;0;1;24;29;1;1;3; ; ; ; ; ; ; ; ; ; ; ; ; ; ; ; ; ; ; ;5;0; ;0;0; ; ;0; ; ;0; ;1;0; ; ; ; ; ; ; ; ; ;0; ; ;0;0;0;0;0;0;0;0; ;1;0; ; ; ; ; ; ; ; ; ; ; ; ; ; ; ; ; ; ; ; ; ; ; ; ; ; ; ; ; ; ; ; ; ; ; ; ; ; ; ; ; ; ; ; ; ; ; ; ; ; ; ;…
1427;2021.09.13 14:18;2021.09.13 15:05;1.347740967;szeptember;2;2;0;4:02:30;1;4:02:30 de.;1.16840;0.017361111;12:25:00 de.;5:00:00 de.;7:55:00;0.595833333;3:05:00 du.; ; ; ; ;1;1986;3;6;2800;2747;2;0; ; ; ; ; ; ; ; ; ; ;4; ; ;14; ;4;90;170;3; ;4;4;4;4;4;4;0; ;0;0;0;0;0;0;0;0;0;0;0;0;0;0;0;0;0;0;0;0;0; ; ;0;0; ; ;0;0;0;0;0;0;0;0;0;0;0; ; ; ; ; ; ;5;1;1;0;1;0;1;0;0; ;0;0;2;1;0;1;0;0;0;0;1;0;0;3;3;3…
1428;2021.08.09 13:23;2021.08.09 14:44;0.740733867;augusztus;4;10;6;;1;;;;;5:00:00 de.;;0.557638889;2:44:00 du.; ; ; ; ;2;1986;3;4;7694;1087;4;1;0;0;1;0;0;0;0;0; ;0;6; ;6; ; ;4; ;168;2; ;3;2;3;3;2;3;0; ;1;1;1;3;1;1;1;1;1;1;1;1;1;1;0;0;0;0;0;0;0; ; ;0;0; ; ;0;0;0;0;0;0;0;0;0;0;0; ; ; ; ; ; ;0;0;0;0;0;0;0;0;0; ;1;0;5;0;0;0;0;0;0;0;0;1;0;3;2;3;2;2;2;2;2;2;3;2;2;2;1;1;2;1;2;1;2;2;1;2;2;6;6;1;1;2;1;1;…
1429;2021.08.28 9:25;2021.08.28 9:52;0.983516205;augusztus;1;1;0;1:14:00;0;1:14:00 de.;1.05139;0.040277778;12:58:00 de.;12:00:00 du.;9:58:00;0.392361111;9:52:00 de.; ; ; ; ;1;1986;3;3;4965;1439;1;0; ; ; ; ; ; ; ; ; ; ;3; ; ;3; ;5;75;170;3; ;4;4;4;4;4;4;0; ;0;0;0;0;0;0;0;0;0;0;0;0;0;0;0;0;0;0;0;0;0; ; ;0;0; ; ;0;0;0;0;0;0;0;0;0;0;0; ; ; ; ; ; ;0;1;1;1;0;0;0;0;0; ;0;0;4;1;0;0;0;0;0;0;0;0;0;3;3;3;3;…
1430;2021.07.29 16:02;2021.07.29 17:05;0.344586397;július;1;1;0;;1;;;;;1:00:00 de.;;0.668055556;5:05:00 du.; ; ; ; ;2;1986;2;3;1144;407;1;0; ; ; ; ; ; ; ; ; ; ;2; ; ;2; ;4;96;167;1;80;3;2;2;3;3;3;1;5;0;2;0;1;0;0;0;0;0;0;0;0;0;0;0;0;0;0;0;0;0; ; ;0;0; ; ;0;0;0;0;0;0;0;0;0;0;0; ; ; ; ; ; ;0;1;0;0;0;0;0;0;0; ;0;0;4;0;1;0;0;0;0;1;0;0;0;3;3;3;3;3;0;0;0;0;0;0;1;0;0;0;0;0;0;0;0;0;0;2;0;10;10;0;2;2;0;2;1…
1431;2021.08.14 9:17;2021.08.14 9:58;0.648977491;augusztus;5;9;4;;0;;;-0.213888889;5:08:00 de.;1:30:00 de.;7:40:00;0.386805556;9:58:00 de.; ; ; ; ;2;1986;3;3;7561;1811;5;0; ; ; ; ; ; ; ; ; ; ;2; ; ;2; ;4;63;172;3; ;2;2;1;1;3;3;0; ;0;0;0;0;0;1;0;1;1;2;1;1;1;1;0;0;0;0;0;0;0; ; ;0;0; ; ;0;0;0;0;0;0;0;0;0;0;0; ; ; ; ; ; ;2;1;1;1;0;0;0;0;0; ;0;0;4;0;0;0;0;0;0;0;0;0;0;2;1;1;1;1;3;3;3;2;3;1;3;2;2;2;1;0;…
1432;2021.08.09 15:45;2021.08.09 16:22;0.979366609;augusztus;1;1;0;2:16:05;1;2:16:05 de.;1.09450;0.020833333;12:30:00 de.;1:34:17 de.;8:02:09;0.65625;4:22:00 du.; ; ; ;1;2;1986;3;3;2030;725;1;0; ; ; ; ; ; ; ; ; ; ;2; ; ;2; ;3;65;168;3; ;4;4;4;4;4;4;0; ;1;0;1;2;0;0;0;0;0;0;0;0;0;0;0;0;0;0;0;0;0; ; ;0;0; ; ;0;0;0;0;0;0;0;0;0;0;0; ; ; ; ; ; ;0;0;0;0;0;0;0;0;0; ;1;0;5;0;0;0;0;0;0;0;1;0;0;2;2;2;2;2;2;…
1433;2021.08.26 17:07;2021.08.26 17:54;0.923452175;augusztus;5;8;3;3:15:00;0;3:15:00 de.;1.13542;0.069444444;1:40:00 de.;8:00:00 de.;7:30:00;0.713194444;5:54:00 du.; ; ; ; ;1;1986;3;4;4243;2751;5;0; ; ; ; ; ; ; ; ; ; ;2; ; ;14; ;4;79;165;2;75;4;4;4;4;4;4;1;1;0;2;0;1;0;0;0;0;0;0;0;0;1;1;0;0;0;0;0;2;0; ; ;0;0; ; ;0;0;0;0;0;0;0;0;0;0;0; ; ; ; ; ; ;7;1;1;0;0;0;0;0;0; ;0;0;3;0;0;0;0;0;0;0;0;1;0;3;3;3;…
1434;2021.07.28 11:15;2021.07.28 12:12;0.344586397;július;1;1;0;;1;;;;;;;0.46875;12:12:00 du.; ; ; ; ;2;1986;2;3;1164;412;1;1;0;0;1;0;1;0;0;0; ;0;2; ; ;14; ;4;79;168;3; ;3;4;4;4;4;4;0; ;2;3;2;2;1;0;0;0;0;0;0;2;1;0;0;0;0;0;0;0;0; ; ;0;0; ; ;0;0;0;0;0;0;0;0;0;0;0; ; ; ; ; ; ;0;1;0;0;0;0;0;0;0; ;0;0;4;0;0;0;0;0;0;0;0;1;0;3;2;3;2;2;2;1;1;1;1;2;0;0;2;1;0;0;0;0;0;0;0;0;0;9;9;1;2;1;0;1;1;0;1;3;4;4; ;1;4…
1435;2021.09.08 14:07;2021.09.08 14:57;0.740733867;szeptember;2;2;0;2:11:05;1;2:11:05 de.;1.09102;0.041666667;1:00:00 de.;5:00:00 de.;8:12:09;0.588194444;2:57:00 du.; ; ; ;1;2;1986;2;5;2821;927;2;1;1;0;0;0;0;0;0;0; ;0;1; ; ;1; ;4;70;162;1;65;1;1;1;1;1;1;0; ;0;0;0;1;0;0;0;0;0;0;1;0;1;0;0;0;0;0;0;1;0; ; ;0;0; ; ;0;0;0;0;0;0;0;0;0;0;0; ; ; ; ; ; ;5;1;1;0;1;0;0;0;0; ;0;0;2;0;0;0;0;0;0;0;1;0;0;2;2;1;1…
1436;2021.08.23 16:04;2021.08.23 16:52;0.740733867;augusztus;5;2;-3;2:31:26;1;2:31:26 de.;1.10516;0.024305556;12:35:00 de.;2:00:00 de.;6:42:51;0.669444444;4:52:00 du.; ; ; ;1;2;1986;3;4;4533;2412;5;0; ; ; ; ; ; ; ; ; ; ;2; ; ;2; ;4;77;173;3; ;4;4;4;4;4;4;0; ;0;0;0;2;0;0;0;0;0;0;0;0;0;0;0;0;0;0;0;0;0; ; ;0;0; ; ;0;0;0;0;0;0;0;0;0;0;0; ; ; ; ; ; ;0;1;0;0;0;1;1;0;0; ;0;0;1;0;0;0;1;0;0;1;0;0;0;3;2;2;…
1437;2021.08.18 19:58;2021.08.18 20:35;1.061739187;augusztus;4;9;5;4:05:00;1;4:05:00 de.;1.17014;0.038194444;12:55:00 de.;1:00:00 de.;11:50:00;0.831944444;8:35:00 du.; ; ; ;1;2;1986;1;3;3712;2361;4;1;0;0;0;1;0;0;0;0; ;0;2; ; ;2; ;4;60;165;3; ;4;4;4;4;4;4;0; ;0;0;0;0;0;0;0;0;0;0;0;0;0;0;0;0;0;0;0;0;0; ; ;0;0; ; ;0;0;0;0;0;0;0;0;0;0;0; ; ; ; ; ; ;0;1;0;0;0;0;0;0;0; ;0;0;4;0;0;0;0;0;0;0;0;1;0;3;2;3;…
1438;2021.07.22 16:05;2021.07.22 17:05;1.820323087;július;6;9;3;3:37:30;1;3:37:30 de.;1.15104;0.029513889;12:42:30 de.;1:00:00 de.;8:45:00;0.670138889;5:05:00 du.; ; ; ; ;2;1986;1;6;1042;398;6;0; ; ; ; ; ; ; ; ; ; ;2; ; ;2; ;4;66;174;3; ;3;3;2;1;1;2;0; ;0;0;0;1;0;0;0;0;0;0;0;0;0;0;0;0;0;0;0;0;0; ; ;0;0; ; ;0;0;0;0;0;0;0;0;0;0;0; ; ; ; ; ; ;0;0;1;0;0;0;0;0;0; ;0;0;3;0;1;0;0;0;0;0;0;0;0;2;2;2;2;2;1…
1439;2021.08.09 19:50;2021.08.09 20:26;0.983516205;augusztus;5;2;-3;4:00:00;1;4:00:00 de.;1.16667;0.0625;1:30:00 de.;2:00:00 de.;10:00:00;0.826388889;8:26:00 du.; ; ; ; ;1;1986;1;3;7717;1441;5;0; ; ; ; ; ; ; ; ; ; ;2; ; ;2; ;4;98;184;2;85;3;4;3;3;3;3;1;2;2;0;0;0;0;0;0;0;0;0;0;2;0;0;0;0;0;0;0;0;2; ; ;0;0; ; ;0;0;0;0;0;0;0;0;0;0;0; ; ; ; ; ; ;14;1;0;1;0;1;0;0;0; ;0;0;2;0;1;0;1;0;0;0;0;0;0;3;3;2;2;2…
1440;2021.08.16 7:19;2021.08.16 8:00;1.347740967;augusztus;6;8;2;;1;;;0.083333333;2:00:00 de.;4:00:00 de.;10:55:00;0.304861111;8:00:00 de.; ; ; ; ;1;1986;3;6;7400;1224;6;1;0;0;0;0;1;0;0;0; ;0;2; ; ;2; ;3;69;180;3; ;3;2;4;4;4;4;0; ;0;0;0;0;0;0;0;0;0;0;0;0;0;0;0;0;0;0;0;0;0; ; ;0;0; ; ;0;0;0;0;0;0;0;0;0;3;0; ; ; ; ; ; ;5;1;1;1;0;0;0;0;0; ;0;0;3;0;0;1;0;0;0;0;0;0;0;2;2;2;2;2;1;0;0;4;2;1;2;4;0;0;1;1;…
1441;2021.07.23 16:10;2021.07.23 17:25;0.344586397;július;1;2;1;;1;;;;;5:00:00 de.;;0.673611111;5:25:00 du.; ; ; ; ;2;1986;1;2;1042;398;1;0; ; ; ; ; ; ; ; ; ; ;2; ; ;2; ;4;90;174;2;80;4;3;1;3;2;3;0; ;0;0;0;3;0;0;0;0;0;0;0;0;0;0;0;0;0;0;0;0;0; ; ;0;0; ; ;0;0;0;0;0;0;0;0;0;0;0; ; ; ; ; ; ;0;0;0;0;0;0;0;0;0; ;1;0;5;0;0;0;0;0;0;0;0;0;0;3;3;2;1;2;2;1;2;3;2;1;2;2;2;3;2;1;1;2;3;3;2;1;2;7;8;1;1;2;1;1;2;1…
1442;2021.08.12 17:12;2021.08.12 17:59;0.923452175;augusztus;1;1;0;;1;;;;;;;0.716666667;5:59:00 du.; ; ; ; ;1;1986;1;4;2092;392;1;1;1;0;0;0;0;0;0;0; ;0;6; ;10; ; ;5;70;179;2;65;4;4;4;4;4;4;0; ;0;0;0;0;0;0;0;0;0;0;0;0;0;0;0;0;0;0;0;0;0; ; ;0;0; ; ;0;0;0;0;0;0;0;0;0;2;0; ; ; ; ; ; ;14;0;0;0;0;0;0;0;0; ;1;0;5;0;0;0;0;0;0;0;0;1;0;2;2;2;3;0;4;4;4;4;4;4;4;4;4;4;0;2;0;0;0;0;2;2;2;2;4;0;0;2;2;0;1;0;2;5;5…
1443;2021.09.06 16:51;2021.09.06 17:32;0.983516205;szeptember;1;1;0;2:02:51;1;2:02:51 de.;1.08532;0.072916667;1:45:00 de.;2:00:00 de.;7:45:43;0.702083333;5:32:00 du.; ; ; ; ;1;1986;3;2;3163;1237;1;1;0;0;1;0;0;0;0;0; ;0;2; ; ;2; ;4;82;170;3; ;3;4;3;4;4;4;0; ;1;1;1;1;0;0;0;0;0;0;0;1;2;1;0;0;0;0;0;0;0; ; ;0;0; ; ;0;0;0;0;0;0;0;0;0;0;0; ; ; ; ; ; ;0;0;0;0;0;0;0;0;0; ;1;0;5;0;0;0;0;0;0;0;0;1;0;2;2;2;1…
1444;2021.08.11 15:48;2021.08.11 16:32;0.648977491;augusztus;7;7;0;1:44:17;1;1:44:17 de.;1.07242;0.020833333;12:30:00 de.;1:17:09 de.;6:48:34;0.658333333;4:32:00 du.; ; ; ;1;2;1986;5;2;5516;1470;7;0; ; ; ; ; ; ; ; ; ; ;2; ; ;2; ;5;47;154;3; ;4;4;4;4;4;4;0; ;0;0;0;0;0;0;0;0;0;0;0;0;0;0; ; ; ; ; ; ; ; ; ; ; ; ; ; ; ; ; ; ; ; ; ; ; ; ; ; ; ; ; ; ;0;0;0;0;0;0;0;0;0; ;1;0;4;0;0;0;0;0;0;0;0;1;0;2;2;2;0…
1445;2021.08.25 14:10;2021.08.25 14:41;0.740733867;augusztus;1;3;2;4:11:26;1;4:11:26 de.;1.17460;0.076388889;1:50:00 de.;2:51:26 de.;7:42:51;0.590277778;2:41:00 du.; ; ; ; ;2;1986;7;5;2015;2638;1;1;0;0;1;0;0;0;0;0; ;0;4; ; ;4; ;4;60;160;3; ;3;4;3;4;4;4;0; ;0;0;0;2;0;0;0;0;0;0;0;0;0;0;0;0;0;0;0;0;0; ; ;0;0; ; ;0;0;0;0;0;0;0;0;0;0;0; ; ; ; ; ; ;0;0;0;1;0;0;0;0;0; ;0;0;4;1;0;0;0;0;0;0;1;0;0;3;3;3;2;…
1446;2021.07.26 16:08;2021.07.26 16:57;2.57865913;július;5;7;2;;1;;;0;12:00:00 de.;5:00:00 de.;6:55:00;0.672222222;4:57:00 du.; ; ; ; ;1;1986;2;6;1026;396;5;1;0;0;1;0;0;0;0;0; ;0;2; ; ;2; ;5;80;185;3; ;3;3;3;3;3;3;0; ;0;0;0;1;0;0;0;0;0;0;0;0;0;0;0;0;0;0;0;0;0; ; ;0;0; ; ;0;0;0;0;0;0;0;0;0;0;0; ; ; ; ; ; ;0;0;0;0;0;0;0;0;0; ;1;0;4;0;1;0;0;0;0;0;0;0;0;3;2;2;2;2;1;2;1;2;2;3;2;2;2;2;0;0;0;0;0;0;0;0;0…
1447;2021.08.08 16:46;2021.08.08 17:19;1.347740967;augusztus;7;8;1;;1;;;;;4:00:00 de.;;0.698611111;5:19:00 du.; ; ; ; ;1;1986;3;6;7600;2143;7;1;0;0;1;0;1;0;0;0; ;0;5; ; ;10; ;3;97;180;2;85;2;3;2;2;3;2;1;5;1;3;0;2;0;1;0;0;0;0;0;0;1;2;0;0;0;0;0;0;0; ; ;0;0; ; ;0;0;0;0;0;2;2;0;0;0;0; ; ;17; ; ; ;20;1;0;1;1;0;0;0;0; ;0;0;2;0;1;0;0;1;1;1;0;0;0;2;3;2;0;2;3;2;2;2;1;2;3;2;3;2;2;1;2;3;1;1;2;1;2;5;5;1;1;1;…
1448;2021.07.31 10:33;2021.07.31 11:15;1.423370041;július;3;3;0;;0;;;;;1:06:26 de.;;0.439583333;11:15:00 de.; ; ; ;1;2;1985;3;6;8000;2581;3;1;0;0;0;0;0;1;0;0; ;0;2; ; ;2; ;4;62;165;3; ;4;4;4;4;4;4;0; ;0;0;0;3;0;0;0;0;0;0;0;0;0;0;0;0;0;0;0;0;0; ; ;0;0; ; ;0;0;0;0;0;0;0;0;0;0;0; ; ; ; ; ; ;0;1;1;0;0;0;0;0;0; ;0;0;4;1;0;0;0;0;0;0;1;0;0;3;2;2;2;2;1;1;1;0;1;1;1;1;0;0;0;0;0;0;0;0;0;0;0;8;8;1;2;2;0;1;1;…
1449;2021.07.27 14:30;2021.07.27 15:14;2.57865913;július;1;1;0;6:35:00;1;6:35:00 de.;1.27431;0.137847222;3:18:30 de.;2:00:00 de.;8:13:09;0.604166667;3:14:00 du.; ; ; ; ;1;1985;1;6;1094;399;1;0; ; ; ; ; ; ; ; ; ; ;2; ; ;14; ;4;90;172;3; ;2;1;2;1;2;1;0; ;0;0;0;0;0;0;0;0;0;0;0;0;0;0;0;0;0;0;0;0;0; ; ;0;0; ; ;0;0;0;0;0;0;0;0;0;0;0; ; ; ; ; ; ;1;0;0;0;0;0;1;0;0; ;0;0;5;0;0;0;0;0;0;1;0;0;0;3;2;2;3;3;1;…
1450;2021.08.18 11:48;2021.08.18 12:35;0.859034707;augusztus;1;2;1;;1;;;0;12:00:00 de.;2:17:09 de.;7:45:00;0.491666667;12:35:00 du.; ; ; ; ;1;1985;1;3;6449;1700;1;0; ; ; ; ; ; ; ; ; ; ;2; ; ;2; ;3;70;180;3; ;4;4;3;4;4;4;0; ;0;0;0;0;0;0;0;0;0;0;0;0;1;0;0;0;0;0;0;0;0; ; ;0;0; ; ;0;0;0;0;0;0;0;0;0;0;0; ; ; ; ; ; ;0;1;0;0;0;0;0;0;0; ;0;0;4;0;0;0;0;0;1;0;0;0;0;3;3;2;2;3;1;1;1;3;4;1;3;3;1;1;3;3;2;2;3;3…
1451;2021.08.02 16:42;2021.08.02 17:40;0.740733867;augusztus;4;3;-1;2:31:05;1;2:31:05 de.;1.10491;0.027083333;12:39:00 de.;1:00:00 de.;8:12:09;0.695833333;5:40:00 du.; ; ; ; ;2;1985;3;5;2366;1191;4;0; ; ; ; ; ; ; ; ; ; ;2; ; ;2; ;4;70;164;3; ;4;3;2;3;3;3;0; ;1;2;2;1;1;0;0;0;0;0;0;0;0;0;0;0;0;0;0;0;0; ; ;0;0; ; ;0;0;0;0;0;0;0;0;0;0;0; ; ; ; ; ; ;5;1;0;0;0;0;0;0;0; ;0;0;4;0;0;0;0;0;1;1;1;0;0;3;2;2;…
1452;2021.08.20 18:03;2021.08.20 18:44;0.979366609;augusztus;1;1;0;3:37:30;1;3:37:30 de.;1.15104;0.041666667;1:00:00 de.;1:00:00 de.;9:45:00;0.752083333;6:44:00 du.; ; ; ;1;2;1985;3;2;3100;2365;1;0; ; ; ; ; ; ; ; ; ; ;2; ; ;2; ;4;79;161;2;68;2;2;2;2;2;2;0; ;1;1;0;2;0;0;0;1;0;0;2;0;2;1;0;0;0;0;0;0;0; ; ;0;0; ; ;0;0;0;0;0;0;0;0;0;0;0; ; ; ; ; ; ;0;1;1;0;0;0;0;0;0; ;0;0;4;0;0;1;0;1;0;1;0;0;0;2;2;2;2…
1453;2021.07.27 13:05;2021.07.27 13:51;0.400732591;július;2;8;6;4:55:00;1;4:55:00 de.;1.20486;0.090277778;2:10:00 de.;2:00:00 de.;10:10:00;0.545138889;1:51:00 du.; ; ; ;1;2;1985;3;4;1094;399;2;1;0;0;0;1;0;0;0;0; ;0;2; ; ;14; ;4;71;168;3; ;3;3;2;3;3;2;0; ;0;0;0;2;0;0;0;0;0;0;0;0;0;0;0;0;0;0;0;0;0; ; ;0;0; ; ;0;0;0;0;0;0;0;0;0;0;0; ; ; ; ; ; ;5;0;0;0;0;0;1;0;0; ;0;0;4;0;0;0;0;0;1;0;0;0;0;3;2;1;2;1;…
1454;2021.08.16 11:23;2021.08.16 11:58;0.877912787;augusztus;4;2;-2;2:30:00;1;2:30:00 de.;1.10417;0.020833333;12:30:00 de.;2:00:00 de.;9:00:00;0.474305556;11:58:00 de.; ; ; ;1;2;1985;3;4;2451;724;4;0; ; ; ; ; ; ; ; ; ; ;2; ; ;2; ;4; ;170;3; ;4;4;4;4;4;4;0; ;0;0;0;0;0;0;0;0;0;0;0;0;0;0;0;0;0;0;0;0;0;0; ;0;0;0; ;0;0;0;0;0;0;0;0;0;0;0;0; ; ; ; ; ;2;1;0;0;1;0;0;0;0; ;0;0;4;0;1;1;0;0;0;0;0;0;0;3;3;2;2…
1455;2021.08.25 12:04;2021.08.25 12:59;0.344586397;augusztus;1;1;0;;0;;;;;2:00:00 de.;;0.502777778;12:59:00 du.; ; ; ;1;2;1985;3;3;1181;410;1;0; ; ; ; ; ; ; ; ; ; ;11; ; ;14; ;5; ;169;3; ;4;4;4;4;4;4;0; ;0;1;0;1;0;0;0;0;0;0;0;1;2;1;0;0;0;0;0;0;0; ; ;0;0; ; ;0;0;0;0;0;0;0;0;0;0;0; ; ; ; ; ; ;0;0;0;0;0;0;0;0;0; ;1;0;5;0;0;0;0;0;0;0;1;0;0;3;3;3;2;3;1;0;1;1;1;0;0;0;0;0;0;0;0;0;0;0;0;0;0;9;10;0;2;1;0;…
1456;2021.08.13 14:42;2021.08.13 15:45;0.740733867;augusztus;1;1;0;4:32:30;1;4:32:30 de.;1.18924;0.112847222;2:42:30 de.;4:30:00 de.;9:12:51;0.6125;3:45:00 du.; ; ; ;1;2;1985;3;5;2243;1435;1;0; ; ; ; ; ; ; ; ; ; ;2; ; ;14; ;4;80;168;2; ;4;4;2;4;2;4;1;4;0;1;0;0;0;0;0;0;0;0;0;0;0;0;0;0;0;0;0;0;0; ; ;0;0; ; ;0;0;0;0;0;0;0;0;0;0;0; ; ; ; ; ; ;10;1;0;0;0;0;0;0;0; ;0;0;4;0;0;0;0;0;0;0;1;0;0;3;3;3;3;3;1…
1457;2021.07.31 18:38;2021.07.31 19:26;0.664237302;július;5;5;0;2:05:00;0;2:05:00 de.;1.08681;0;12:00:00 de.;4:00:00 de.;7:50:00;0.776388889;7:26:00 du.; ; ; ;1;2;1985;4;4;9023;942;5;0; ; ; ; ; ; ; ; ; ; ;11; ; ;11; ;3;46;156;3; ;4;4;4;4;4;4;0; ;0;0;0;0;0;0;0;0;0;0;0;0;0;0;0;0;0;0;0;0;0; ; ;0;0; ; ;0;0;0;0;0;0;0;0;0;0;0; ; ; ; ; ; ;0;1;0;0;0;0;0;0;0; ;0;0;4;1;0;0;0;0;0;0;1;0;0;3;3;3;1;3;0;0;2;4;4…
1458;2021.08.04 19:15;2021.08.04 19:59;0.664237302;augusztus;5;7;2;3:32:30;1;3:32:30 de.;1.14757;0.022569444;12:32:30 de.;;8:55:00;0.802083333;7:59:00 du.; ; ; ; ;2;1985;4;5;7633;2143;5;0; ; ; ; ; ; ; ; ; ; ;5; ; ;12; ;3;62;155;2;55;3;4;3;2;3;3;0; ;0;2;0;1;0;0;0;0;0;0;0;0;0;0;0;0;0;0;0;0;0; ; ;0;0; ; ;0;0;0;0;0;0;0;0;0;0;0; ; ; ; ; ; ;15;0;0;0;0;0;1;0;0; ;0;0;3;1;0;1;1;0;1;0;1;0;0;2;1;2;3;2;3;2;1…
1459;2021.08.09 11:47;2021.08.09 12:30;0.400732591;augusztus;1;1;0;3:32:51;1;3:32:51 de.;1.14782;0.052083333;1:15:00 de.;2:08:34 de.;8:45:43;0.490972222;12:30:00 du.; ; ; ; ;2;1985;1;5;1066;402;1;0; ; ; ; ; ; ; ; ; ; ;2; ; ;2; ;4;58;168;3; ;4;4;4;4;4;4;0; ;0;0;0;0;0;0;0;0;0;0;0;0;2;0;0;0;0;0;0;0;0; ; ;0;0; ; ;0;0;0;0;0;0;0;0;0;0;0; ; ; ; ; ; ;0;0;0;0;0;0;0;0;0; ;1;0;4;0;0;0;0;0;0;0;1;0;0;3;3;3;2;…
1460;2021.08.19 11:59;2021.08.19 12:51;1.995641913;augusztus;1;1;0;3:05:00;1;3:05:00 de.;1.12847;0.03125;12:45:00 de.;5:00:00 de.;9:50:00;0.499305556;12:51:00 du.; ; ; ;1;2;1985;2;6;2367;2911;1;0; ; ; ; ; ; ; ; ; ; ;1; ; ;14; ;5;70;175;3; ;4;4;4;4;4;4;0; ;0;0;0;1;0;0;0;0;0;0;0;0;0;0;0;0;0;0;0;0;0;0; ;0;0;0; ;0;0;0;0;0;0;0;0;0;0;0;0; ; ; ; ; ;0;1;0;0;1;0;1;0;0; ;0;0;4;0;0;0;0;0;0;0;0;1;0;2;2;2;2;2…
1461;2021.07.28 15:22;2021.07.28 16:28;1.820323087;július;6;6;0;;0;;;0.145833333;3:30:00 de.;5:34:17 de.;8:01:26;0.640277778;4:28:00 du.; ; ; ; ;2;1985;1;6;1106;409;6;1;0;0;0;0;1;1;1;0; ;0;4; ; ;14; ;5; ;168;3; ;4;4;4;4;4;4;0; ;3;2;0;3;0;1;0;0;0;0;3;2;2;0;0;0;0;0;0;0;0; ; ;0;0; ; ;0;0;0;0;0;0;0;0;0;0;0; ; ; ; ; ; ;6;1;0;0;1;0;0;0;0; ;0;0;3;0;0;0;0;0;0;0;1;0;0;2;2;2;2;2;2;1;1;1;0;0;0;0;1;0;0;0;1;1…
1462;2021.09.04 19:10;2021.09.04 19:58;0.979366609;szeptember;1;1;0;2:37:30;1;2:37:30 de.;1.10938;0.020833333;12:30:00 de.;1:00:00 de.;8:45:00;0.798611111;7:58:00 du.; ; ; ;1;2;1985;2;2;3100;2365;1;0; ; ; ; ; ; ; ; ; ; ;10; ; ;10; ;4;80;167;2;70;2;3;2;4;2;4;0; ;1;2;1;1;0;0;0;0;0;0;0;1;1;1;0;0;0;0;0;0;0; ; ;0;0; ; ;0;0;0;0;0;0;0;0;0;0;0; ; ; ; ; ; ;0;1;1;1;0;0;0;0;0; ;0;0;4;0;0;0;0;0;0;0;0;1;0;3;2…
1463;2021.08.18 8:46;2021.08.18 9:24;0.988360255;augusztus;1;1;0;3:47:56;1;3:47:56 de.;1.15828;0.089583333;2:09:00 de.;3:07:09 de.;7:29:51;0.365277778;9:24:00 de.; ; ; ; ;1;1985;3;4;9756;1107;1;0; ; ; ; ; ; ; ; ; ; ;2; ; ;2; ;4;88;181;3; ;4;4;4;3;3;4;0; ;0;0;0;0;0;3;0;0;0;0;0;0;0;0;0;0;0;0;0;0;0; ; ;0;0; ; ;0;3;0;0;0;0;0;0;0;0;0; ; ; ; ; ; ;0;0;1;0;0;0;0;0;0; ;0;0;4;0;1;0;0;0;0;0;0;0;0;2;2;2;2;2;…
1464;2021.07.28 18:08;2021.07.28 18:37;0.983516205;július;1;1;0;3:08:56;1;3:08:56 de.;1.13120;0.081597222;1:57:30 de.;3:17:09 de.;6:07:51;0.755555556;6:37:00 du.; ; ; ; ;1;1985;2;3;7122;1189;1;0; ; ; ; ; ; ; ; ; ; ;2; ; ;2; ;5;78;176;3; ;4;4;4;4;4;4;0; ;0;0;0;0;0;0;0;0;0;0;0;0;0;0;0;0;0;0;0;0;0; ; ;0;0; ; ;0;0;0;0;0;0;0;0;0;0;0; ; ; ; ; ; ;0;0;0;0;0;0;0;0;0; ;1;0;5;0;0;0;0;0;0;0;0;1;0;2;2;2;2;2;1…
1465;2021.09.11 12:48;2021.09.11 13:31;1.070236569;szeptember;6;7;1;2:46:25;1;2:46:25 de.;1.11557;0.065277778;1:34:00 de.;3:51:26 de.;7:12:51;0.533333333;1:31:00 du.; ; ; ; ;1;1985;3;6;8191;2071;6;0; ; ; ; ; ; ; ; ; ; ;4; ; ;4; ;3;70;180;3; ;4;4;4;4;4;4;1;2;2;3;2;2;2;0;0;0;0;0;2;2;2;1;0;0;0;0;0;0;0; ; ;0;0; ; ;0;0;0;0;0;0;0;0;0;0;0; ; ; ; ; ; ;3;1;0;0;0;0;0;0;0; ;0;0;1;0;0;0;0;0;0;0;0;1;0;2;2;1;0…
1466;2021.08.26 14:00;2021.08.26 14:51;0.648977491;augusztus;5;6;1;3:50:00;1;3:50:00 de.;1.15972;0.072916667;1:45:00 de.;4:00:00 de.;7:50:00;0.583333333;2:51:00 du.; ; ; ;1;2;1985;2;2;6320;2432;5;0; ; ; ; ; ; ; ; ; ; ;2; ; ;2; ;4;72;168;3; ;4;3;4;4;3;3;0; ;0;0;0;0;0;0;0;0;0;0;0;0;0;0;0;0;0;0;0;0;0;0; ;0;0;0; ;0;0;0;0;0;0;0;0;0;0;0;0; ; ; ; ; ;0;0;0;0;1;1;0;0;0; ;0;0;4;0;0;1;0;1;1;0;0;0;0;3;3;3;3;…
1467;2021.08.10 16:23;2021.08.10 17:10;0.648977491;augusztus;1;1;0;2:10:00;1;2:10:00 de.;1.09028;0.005208333;12:07:30 de.;4:00:00 de.;8:10:00;0.682638889;5:10:00 du.; ; ; ;1;2;1985;6;3;6333;663;1;0; ; ; ; ; ; ; ; ; ; ;1; ; ;2; ;4;50;160;3; ;4;4;4;4;4;4;0; ;0;0;0;0;0;0;0;0;0;0;0;0;0;0;0;0;0;0;0;0;0;0; ;0;0;0; ;0;0;0;0;0;0;0;0;0;0;0;0; ; ; ; ; ;0;0;0;0;0;0;0;0;0; ;1;0;1;0;0;0;0;0;0;0;0;1;0;2;2;3;2;…
1468;2021.08.21 18:43;2021.08.21 19:18;0.642289345;augusztus;6;7;1;;0;;;;;;;0.779861111;7:18:00 du.; ; ; ; ;1;1985;7;4;3528;1760;6;1;0;0;1;1;0;0;0;0; ;0;2; ; ;2; ;5;75;173;3; ;4;4;4;4;4;4;0; ;0;0;0;0;0;0;0;0;0;0;0;0;0;0;0;0;0;0;0;0;0; ; ;0;0; ; ;0;0;0;0;0;0;0;0;0;2;0; ; ; ; ; ; ;14;0;0;0;0;0;0;0;0; ;1;0;4;1;1;1;0;0;0;1;1;0;0;2;2;2;2;2;0;0;0;0;0;0;0;0;0;0;0;0;0;0;0;0;0;0;0;7;7;1;2;2;0;2;2;2;2;0;0;…
1469;2021.07.24 13:54;2021.07.24 14:45;0.400732591;július;2;3;1;;1;;;;;;;0.579166667;2:45:00 du.; ; ; ; ;2;1985;3;5;1191;408;2;0; ; ; ; ; ; ; ; ; ; ;2; ; ;2; ;4;73;168;3; ;3;3;3;3;3;3;0; ;1;0;0;0;0;0;0;0;0;0;0;0;0;0;0;0;0;0;0;0;0; ; ;0;0; ; ;0;0;0;0;0;0;0;0;0;0;0; ; ; ; ; ; ;0;1;0;0;0;0;0;0;0; ;0;0;4;0;0;0;0;0;0;0;0;1;0;2;2;2;2;2;1;0;1;1;2;0;1;2;2;2;0;0;0;0;0;0;0;0;0;6;8;1;2;2;0;0;1;2;2;4;3;3;3;4…
1470;2021.08.06 16:23;2021.08.06 16:54;1.061739187;augusztus;3;9;6;2:51:47;0;2:51:47 de.;1.11929;0.03125;12:45:00 de.;3:34:17 de.;8:33:34;0.682638889;4:54:00 du.; ; ; ;1;2;1985;3;3;8452;984;3;0; ; ; ; ; ; ; ; ; ; ;11; ; ;14; ;4;90;165; ;60;4;4;4;4;4;4;0; ;0;3;2;0;0;0;0;0;1;0;0;0;0;0;0;0;0;0;0;0;0; ; ;0;0; ; ;0;0;0;0;0;0;0;0;0;0;0; ; ; ; ; ; ;18;1;1;0;1;0;0;0;0; ;0;0;4;1;0;1;0;0;1;0;1;0;0;3;3;3;3;…
1471;2021.08.17 8:39;2021.08.17 9:22;1.061739187;augusztus;5;4;-1;2:02:30;1;2:02:30 de.;1.08507;0.020833333;12:30:00 de.;10:00:00 de.;7:55:00;0.360416667;9:22:00 de.; ; ; ;1;2;1985;1;2;4933;272;5;0; ; ; ; ; ; ; ; ; ; ;3; ; ;3; ;4;60;163;3; ;4;4;4;4;4;4;0; ;0;1;1;1;0;0;0;0;0;0;0;0;0;0;0;0;0;0;0;0;0; ; ;0;0; ; ;0;0;0;0;0;0;0;0;0;0;0; ; ; ; ; ; ;0;1;0;0;0;0;1;0;0; ;0;0;5;0;0;0;0;0;0;0;0;1;0;2;2;3;2;…
1472;2021.08.31 11:55;2021.08.31 12:51;0.664237302;augusztus;5;3;-2;1:26:34;0;1:26:34 de.;1.06012;0.003125;12:04:30 de.;3:34:17 de.;6:51:09;0.496527778;12:51:00 du.; ; ; ;1;2;1985;1;5;9023;942;5;1;0;1;0;0;0;0;0;0; ;0;2; ; ;14; ;4;72;160;2;60;3;2;3;2;3;3;0; ;0;0;0;0;0;0;0;0;0;0;0;0;1;0;0;0;0;0;0;0;0; ; ;0;0; ; ;0;0;0;0;0;0;0;0;0;0;0; ; ; ; ; ; ;0;0;0;0;0;0;0;0;0; ;1;0;5;0;0;0;0;0;0;0;0;1;0;3;3;3;3…
1473;2021.08.22 11:00;2021.08.22 11:44;1.283529803;augusztus;5;4;-1;;1;;;0.041666667;1:00:00 de.;2:00:00 de.;7:19:17;0.458333333;11:44:00 de.; ; ; ; ;1;1985;1;6;6449;1700;5;0; ; ; ; ; ; ; ; ; ; ;1; ; ;1; ;4;70;180;3; ;4;4;3;4;4;3;0; ;0;0;0;0;0;0;0;0;0;0;0;0;0;0;0;0;0;0;0;0;0; ; ;0;0; ; ;0;0;0;0;0;0;0;0;0;0;0; ; ; ; ; ; ;0;1;0;0;0;0;0;0;0; ;0;0;5;0;0;0;0;0;0;0;0;1;0;2;2;2;2;2;4;4;3;0;1;3;0;0;4;3;1…
1474;2021.07.26 13:29;2021.07.26 14:29;0.979337706;július;4;4;0;;1;;;;;;;0.561805556;2:29:00 du.; ; ; ; ;1;1985;1;4;1027;396;4;0; ; ; ; ; ; ; ; ; ; ;2; ; ;2; ;4;80;178;3; ;3;3;3;3;3;3;0; ;0;0;0;1;0;0;0;0;0;0;0;0;0;0;0;0;0;0;0;0;0; ; ;0;0; ; ;0;0;0;0;0;0;0;0;0;0;0; ; ; ; ; ; ;0;0;1;0;0;0;0;0;0; ;0;0;5;0;0;0;0;0;0;0;0;1;0;2;2;2;2;2;1;2;2;2;2;2;2;2;1;2;0;0;0;0;0;0;0;0;0;5;5;0;2;2;0;0;0;2;1;1;2;3;2;2…
1475;2021.07.24 10:28;2021.07.24 11:21;0.344586397;július;1;4;3;;1;;;;;;;0.436111111;11:21:00 de.; ; ; ; ;2;1985;3;3;1238;414;1;0; ; ; ; ; ; ; ; ; ; ;2; ; ;2; ;4;80;167;2;70;2;2;2;2;2;2;0; ;1;1;0;0;0;0;0;0;0;0;0;0;0;0;0;0;0;0;0;0;0; ; ;0;0; ; ;0;0;0;0;0;0;0;0;0;2;0; ; ; ; ; ; ;10;1;0;1;0;0;0;0;0; ;0;0;4;1;0;0;0;0;0;0;0;0;0;2;2;2;2;2;2;1;2;1;2;2;2;2;2;2;0;0;1;0;0;0;0;0;0;7;8;1;2;2;0;1;1;2;2;4;3;3;…
1476;2021.08.31 13:33;2021.08.31 13:58;0.988360255;augusztus;1;1;0;2:31:00;0;2:31:00 de.;1.10486;0.020833333;12:30:00 de.;4:00:00 de.;7:40:51;0.564583333;1:58:00 du.; ; ; ; ;1;1985;1;4;4956;1397;1;0; ; ; ; ; ; ; ; ; ; ;1; ; ;1; ;5;75;175;3; ;4;4;4;4;4;4;0; ;0;0;0;0;0;0;0;0;0;0;0;0;0;0;0;0;0;0;0;0;0; ; ;0;0; ; ;0;0;0;0;0;0;0;0;0;0;0; ; ; ; ; ; ;0;1;1;1;0;0;0;0;0; ;0;0;4;1;0;1;0;0;0;0;1;0;0;3;3;3;3…
1477;2021.07.24 8:52;2021.07.24 9:58;1.820323087;július;4;7;3;;1;;;;;;;0.369444444;9:58:00 de.; ; ; ; ;2;1985;2;6;1022;396;4;0; ; ; ; ; ; ; ; ; ; ;1; ; ;2; ;4;50;164;3; ;3;3;3;3;3;3;0; ;0;0;0;1;0;0;0;0;0;0;0;0;0;0;0;0;0;0;0;0;0; ; ;0;0; ; ;0;0;0;0;0;0;0;0;0;0;0; ; ; ; ; ; ;0;0;0;0;0;0;0;0;0; ;1;0;5;0;0;0;0;0;0;0;0;1;0;2;2;2;2;2;2;1;1;3;3;1;3;3;1;1;0;0;0;0;0;0;0;0;0;6;6;0;0;0;0;0;2;1;2;2;3;2;3;3;2…
1478;2021.08.11 10:08;2021.08.11 10:41;0.642289345;augusztus;1;1;0;3:20:00;1;3:20:00 de.;1.13889;0.043402778;1:02:30 de.;;;0.422222222;10:41:00 de.; ; ; ; ;1;1985;1;4;9700;2673;1;0; ; ; ; ; ; ; ; ; ; ;2; ; ;14; ;4;85;183;3; ;4;4;4;4;4;4;0; ;0;0;0;0;0;0;0;0;0;0;0;0;0;0;0;0;0;0;0;0;0; ; ;0;0; ; ;0;0;0;0;0;0;0;0;0;0;0; ; ; ; ; ; ;0;1;0;0;0;0;0;0;0; ;0;0;4;0;0;0;0;0;0;0;0;1;0;2;2;2;2;2;1;1;1;3;3;1;3;…
1479;2021.07.27 11:41;2021.07.27 12:31;0.400732591;július;1;1;0;;1;;;;;;;0.486805556;12:31:00 du.; ; ; ; ;2;1985;1;5;1148;407;1;0; ; ; ; ; ; ; ; ; ; ;2; ; ;14; ;4; ;171;3; ;3;3;3;3;3;4;0; ;0;0;0;0;0;0;0;0;0;0;0;0;0;0;0;0;0;0;0;0;0; ; ;0;0; ; ;0;0;0;0;0;0;0;0;0;0;0; ; ; ; ; ; ;15;1;0;0;0;0;0;0;0; ;0;0;4;0;0;0;0;0;1;1;1;0;0;3;3;3;3;3;1;0;0;1;1;0;4;1;2;0;0;0;0;0;0;0;0;0;0;10;10;0;2;2;0;2;2;2;2;2;4;4…
1480;2021.08.06 17:37;2021.08.06 18:17;0.988360255;augusztus;3;3;0;4:40:00;1;4:40:00 de.;1.19444;0.086805556;2:05:00 de.;7:30:00 de.;3:22:51;0.734027778;6:17:00 du.; ; ; ; ;1;1985;1;4;8452;984;3;0; ; ; ; ; ; ; ; ; ; ;2; ; ;14; ;4;79;191;3; ;4;4;4;4;4;4;0; ;0;1;1;1;0;0;0;0;0;0;0;0;0;0;0;0;0;0;0;0;0; ; ;0;0; ; ;0;0;0;0;0;0;0;0;0;0;0; ; ; ; ; ; ;0;1;1;1;0;0;0;0;0; ;0;0;3;1;0;0;0;0;0;0;0;0;0;3;3;3;3;…
1481;2021.08.24 13:15;2021.08.24 13:48;0.859034707;augusztus;1;1;0;;0;;;0;12:00:00 de.;8:00:00 de.;6:40:00;0.552083333;1:48:00 du.; ; ; ; ;1;1985;1;3;6913;463;1;0; ; ; ; ; ; ; ; ; ; ;4; ; ;14; ;4;82;174;3; ;3;3;2;2;3;3;0; ;0;2;2;0;0;0;0;0;0; ;1;0;2;0;0;0;0;0;0;0;0; ; ;0;0; ; ;0;0;0;0;0;0;0;0;0;0;0; ; ; ; ; ; ;0;0;1;1;0;0;0;0;0; ;0;0;4;0;0;0;0;0;0;0;0;1;0;2;2;2;2;2;1;0;1;1;1;0;0;2;0;0;0;0;0;0;0;0;…
1482;2021.08.20 14:36;2021.08.20 15:20;0.979366609;augusztus;1;2;1;4:09:17;1;4:09:17 de.;1.17311;0.052083333;1:15:00 de.;1:47:09 de.;7:58:34;0.608333333;3:20:00 du.; ; ; ; ;2;1985;1;3;4025;580;1;1;0;0;0;0;0;1;0;0; ;0;2; ; ;2; ;4;69;158;2;57;2;2;2;1;1;2;0; ;2;2;1;0;0;0;0;0;0;0;0;1;1;1;0;0;0;0;0;0;0; ; ;0;0; ; ;0;0;0;0;0;0;0;0;0;0;0; ; ; ; ; ; ;5;0;0;1;0;0;1;0;0; ;0;0;2;1;0;0;0;0;0;0;1;0;0;3;2;2;2;…
1483;2021.08.05 13:38;2021.08.05 14:38;0.648977491;augusztus;9;6;-3;5:01:00;1;5:01:00 de.;1.20903;0.068055556;1:38:00 de.;1:00:00 de.;7:58:00;0.568055556;2:38:00 du.; ; ; ; ;2;1984;1;3;2051;296;9;0; ; ; ; ; ; ; ; ; ; ;2; ; ;2; ;5;80;166;2;70;2;1;2;3;2;2;0; ;1;1;1;0;0;0;0;0;0;0;0;0;0;0;0;0;0;0;0;0;0; ; ;0;0; ; ;0;0;0;0;0;0;0;0;0;0;0; ; ; ; ; ; ;4;1;0;0;0;0;0;0;0; ;0;0;4;0;0;0;0;0;0;0;1;0;0;3;3;3;3…
1484;2021.07.22 14:30;2021.07.22 15:39;0.400732591;július;1;7;6;;0;;;0.029513889;12:42:30 de.;1:30:00 de.;8:55:00;0.604166667;3:39:00 du.; ; ; ; ;2;1984;2;5;1042;398;1;0; ; ; ; ; ; ; ; ; ; ;2; ; ;2; ;3;59;161;3; ;4;4;4;4;4;4;0; ;0;0;0;2;0;0;0;0;0;0;0;0;0;1;0;0;0;0;0;0;0; ; ;0;0; ; ;0;0;0;0;0;0;0;0;0;0;0; ; ; ; ; ; ;5;0;1;0;0;0;0;0;0; ;0;0;4;0;1;0;0;1;0;0;0;0;0;2;2;2;1;1;2;2;1;3;3;1;3;1;1;2;2;1;1;…
1485;2021.09.10 11:50;2021.09.10 12:32;0.664237302;szeptember;1;1;0;3:00:00;0;3:00:00 de.;1.12500;0.010416667;12:15:00 de.;2:00:00 de.;8:21:26;0.493055556;12:32:00 du.; ; ; ;1;2;1984;3;4;9400;2474;1;1;0;0;0;0;0;1;0;0; ;0;2; ; ;2; ;5;61;163;2;55;1;1;4;4;4;4;0; ;0;0;0;1;0;0;0;0;0;0;0;0;0;0;0;0;0;0;0;0;0; ; ;0;0; ; ;0;0;0;0;0;0;0;0;0;2;0; ; ; ; ; ; ;20;1;1;1;0;0;0;0;0; ;0;0;3;1;0;0;1;1;0;0;1;0;0;3;3…	kutya;1;0;0;0;0;2;0;2;0;7;1;0;0;0;0;0;0;0; ;0;0; ; ; ; ;1;0;2;0;0;0;0;0;0;0;2;1;2;9;0;5;9;1;1;5;5;5;5;5;0; ;0; ;1;4;1; ;1;0;1;2;25;0;0;0;0;0;0;0;0;0;0;0;0;1;0;0; ;0;0;1;25;28;2;1;3; ; ; ; ; ; ; ; ; ; ; ; ; ; ; ; ; ; ; ;7;0; ;0;0; ; ;0; ; ;0; ;0;0; ; ; ; ; ; ; ; ; ;0; ; ;0;0;0;0;0;0;0;0; ;1;0; ; ; ; ; ; ; ; ; ; ; ; ; ; ; ; ; ; ; ; ; ; ; ; ; ; ; ; ; ; ; ; ; ; ; ; ; ; ; ; ; ; ; ; ; ; ; ; ; ; ; ; ; ;…
1486;2021.07.23 14:18;2021.07.23 15:20;1.820323087;július;4;7;3;;1;;;;;2:00:00 de.;;0.595833333;3:20:00 du.; ; ; ;1;2;1984;3;6;1042;398;4;0; ; ; ; ; ; ; ; ; ; ;2; ; ;2; ;3;68;169;3; ;2;2;2;2;1;1;0; ;2;1;0;0;0;0;0;0;0;0;0;0;0;0;0;0;0;0;0;0;0; ; ;0;0; ; ;0;0;0;0;0;0;0;0;0;0;0; ; ; ; ; ; ;1;0;1;0;1;0;0;0;0; ;0;0;5;0;0;0;0;0;0;0;0;1;0;2;1;1;0;1;2;2;3;3;3;3;1;2;2;2;2;2;1;2;2;1;2;2;2;5;7;1;2;1;2;1;1;1;…
1487;2021.08.06 13:57;2021.08.06 14:58;0.859034707;augusztus;9;2;-7;;1;;;0.043402778;1:02:30 de.;;;0.58125;2:58:00 du.; ; ; ; ;1;1984;2;3;2194;2895;9;1;0;0;0;1;0;0;0;0; ;0;4; ; ;4; ;4;75;177;3; ;4;4;3;3;4;4;0; ;0;0;1;2;1;1;1;1;0;0;0;0;0;0;0;0;0;0;0;0;0;0; ;0;0;0; ;0;0;0;0;0;0;0;0;0;0;0;0; ; ; ; ; ;3;0;1;1;0;0;0;0;0; ;0;0;1;0;1;0;0;0;1;0;0;0;0;1;1;1;0;1;4;3;3;2;1;3;2;1;2;3;2;2;2;1;1;2;2;3;3;4;7;2;…
1488;2021.09.13 11:26;2021.09.13 12:09;0.979366609;szeptember;3;3;0;2:31:00;0;2:31:00 de.;1.10486;0.020486111;12:29:30 de.;5:00:00 de.;6:58:00;0.476388889;12:09:00 du.; ; ; ;1;2;1984;2;2;2800;2747;3;0; ; ; ; ; ; ; ; ; ; ;11; ; ;14; ;4;80;167;2;60;4;4;4;4;4;4;0; ;1;2;1;2;0;0;0;0;0;0;0;0;0;0;0;0;0;0;0;0;0; ; ;0;0; ; ;0;0;0;0;0;0;0;0;0;0;0; ; ; ; ; ; ;20;1;0;0;1;0;0;0;0; ;0;0;2;0;0;0;0;0;0;0;1;0;0;3…
1489;2021.08.02 16:50;2021.08.02 17:45;1.995641913;augusztus;2;4;2;2:47:30;0;2:47:30 de.;1.11632;0;12:00:00 de.;5:00:00 de.;8:25:00;0.701388889;5:45:00 du.; ; ; ;1;2;1984;3;6;3900;2632;2;0; ; ; ; ; ; ; ; ; ; ;11; ; ;2; ;4;60;165;3; ;4;4;4;4;4;4;0; ;0;0;0;0;0;0;0;0;0;0;0;0;0;1;0;0;0;0;0;0;0; ; ;0;0; ; ;0;0;0;0;0;0;0;0;0;0;0; ; ; ; ; ; ;0;1;0;0;0;0;0;0;0; ;0;0;4;0;0;0;0;0;0;0;0;1;0;3;3;3;2;2;1;0;0;…
1490;2021.08.20 14:52;2021.08.20 15:32;0.859034707;augusztus;1;1;0;1:35:00;1;1:35:00 de.;1.06597;0.001736111;12:02:30 de.;5:00:00 de.;8:50:00;0.619444444;3:32:00 du.; ; ; ; ;1;1984;1;2;5435;1668;1;0; ; ; ; ; ; ; ; ; ; ;6; ;5; ; ;1;56;160;4;70;4;4;4;4;4;4;0; ;0;0;0;0;0;0;0;0;0;0;0;0;0;0;0;0;0;0;0;0;0;0; ;0;0;0; ;0;0;0;0;0;0;0;0;0;0;0;0; ; ; ; ; ;5;0;0;0;0;0;1;0;0; ;0;0;6;0;0;0;0;0;0;0;0;1;0;1;0;2;…
1491;2021.08.06 12:29;2021.08.06 13:08;1.423370041;augusztus;1;1;0;;1;;;;;6:34:17 de.;;0.520138889;1:08:00 du.; ; ; ; ;2;1984;3;6;4031;580;1;1;0;0;0;1;0;0;0;0; ;0;2; ; ;2; ;4;55;165;3; ;4;4;4;4;4;4;0; ;1;2;2;1;0;0;0;0;0;0;0;0;0;1;0;0;0;0;0;0;0;0; ;0;0;0; ;0;0;0;0;0;0;0;0;0;0;0;0; ; ; ; ; ;5;0;0;0;1;0;0;0;0; ;0;0;4;1;0;1;0;0;0;1;1;0;0;3;2;2;2;2;2;1;1;3;2;1;2;2;1;1;1;2;1;1;0;0;0;0;0;9;9;1;1;1;0;2;1…
1492;2021.08.09 18:30;2021.08.09 19:33;0.859034707;augusztus;8;6;-2;;0;;;-0.372569444;8:56:30 de.;;;0.770833333;7:33:00 du.; ; ; ; ;1;1984;4;3;2194;2895;8;1;0;0;0;1;1;0;0;0; ;0;2; ; ;2; ;2;75;170;4;78;2;2;2;1;2;1;1;3;1;1;1;2;2;2;1;1;2;2;1;2;2;2;0;0;0;0;0;0;0;0; ;0;0;0; ;0;0;0;0;0;0;0;0;0;0;0;0; ; ; ; ; ;20;0;0;0;0;1;0;0;0; ;0;0;3;0;0;0;1;1;0;0;0;0;0;0;0;1;0;0;1;1;0;3;3;0;3;3;0;1;1;1;0;0;1;0;0;0;0…
1493;2021.08.10 17:12;2021.08.10 17:54;1.111813045;augusztus;1;1;0;1:05:00;1;1:05:00 de.;1.04514;0.020833333;12:30:00 de.;1:00:00 de.;7:50:00;0.716666667;5:54:00 du.; ; ; ; ;1;1984;3;3;2030;725;1;0; ; ; ; ; ; ; ; ; ; ;4; ; ;4; ;3;84;181;3; ;4;4;4;4;4;4;0; ;1;2;1;2;0;0;0;0;0;0;0;0;0;0;0;0;0;0;0;0;0; ; ;0;0; ; ;0;0;0;0;0;0;0;0;0;0;0; ; ; ; ; ; ;0;0;0;0;0;0;0;0;0; ;1;0;5;0;0;0;0;0;0;0;1;0;0;2;2;2;2;…
1494;2021.07.27 14:01;2021.07.27 15:03;1.820323087;július;1;1;0;3:02:30;1;3:02:30 de.;1.12674;0.053125;1:16:30 de.;2:00:00 de.;9:55:00;0.584027778;3:03:00 du.; ; ; ; ;2;1984;4;6;1084;400;1;0; ; ; ; ; ; ; ; ; ; ;2; ; ;2; ;5;85;173;3; ;4;4;4;4;4;4;0; ;0;0;0;0;0;0;0;0;0;0;0;0;0;0;0;0;0;0;0;0;0; ; ;0;0; ; ;0;0;0;0;0;0;0;0;0;0;0; ; ; ; ; ; ;0;0;1;0;0;0;0;0;0; ;0;0;5;1;1;1;0;0;0;0;0;0;0;3;3;3;3;3;0;0;0…
1495;2021.07.30 10:58;2021.07.30 12:04;1.283529803;július;1;1;0;3:35:00;1;3:35:00 de.;1.14931;0.03125;12:45:00 de.;2:17:09 de.;7:11:26;0.456944444;12:04:00 du.; ; ; ; ;1;1984;3;6;2314;983;1;0; ; ; ; ; ; ; ; ; ; ;2; ; ;14; ;4;82;185;3; ;4;4;4;4;3;4;0; ;1;1;0;1;0;0;0;0;0;0;0;0;0;0;0;0;0;0;0;0;0; ; ;0;0; ; ;0;0;0;0;0;0;0;0;0;0;0; ; ; ; ; ; ;0;1;1;0;0;0;0;0;0; ;0;0;4;1;0;0;0;0;0;0;1;0;0;3;3;3;2;3;0;0…
1496;2021.08.19 11:02;2021.08.19 11:47;0.923452175;augusztus;2;2;0;5:50:00;1;5:50:00 de.;1.24306;0.097222222;2:20:00 de.;3:00:00 de.;6:20:00;0.459722222;11:47:00 de.; ; ; ; ;1;1984;2;4;2200;1775;2;0; ; ; ; ; ; ; ; ; ; ;2; ; ;14; ;4;74;168;3; ;3;4;3;3;4;3;0; ;0;0;0;0;0;0;0;0;0;0;0;3; ;0;0;0;0;0;0;0;0; ; ;0;0; ; ;0;0;0;0;0;0;0;0;0;0;0; ; ; ; ; ; ;0;0;0;1;0;1;0;0;0; ;0;0;4;0;1;0;1;1;0;0;0;0;0;2;3;2;…
1497;2021.08.22 13:45;2021.08.22 14:17;0.979366609;augusztus;1;1;0;2:32:30;1;2:32:30 de.;1.10590;0.041666667;1:00:00 de.;3:00:00 de.;8:55:00;0.572916667;2:17:00 du.; ; ; ;1;2;1984;2;3;8800;1847;1;1;0;0;0;1;0;0;0;0; ;0;2; ; ;2; ;4;80;172;3; ;4;4;4;4;4;4;0; ;0;1;0;1;0;0;0;0;0;0;0;0;0;0;0;0;0;0;0;0;0; ; ;0;0; ; ;0;0;0;0;0;0;0;0;0;0;0; ; ; ; ; ; ; ;1;0;0;0;0;0;0;0; ;0;0;4;0;0;0;0;0;0;0;1;0;0;3;2;2;2;…
1498;2021.08.15 11:40;2021.08.15 12:40;0.400732591;augusztus;2;2;0;6:30:00;1;6:30:00 de.;1.27083;0.061805556;1:29:00 de.;3:00:00 de.;9:00:00;0.486111111;12:40:00 du.; ; ; ;1;2;1984;5;4;1171;411;2;0; ; ; ; ; ; ; ; ; ; ;4; ; ;4; ;4;140;166;1;80;1;2;1; ;2;2;0; ;0;0;0;0;0;0;0;0;0;0;0;0;0;0;0;0;0;0;0;0;0; ; ;0;0; ; ;0;0;0;0;0;0;0;0;0;0;0; ; ; ; ; ; ;0;0;0;0;0;1;1;0;0; ;0;0;5;0;1;0;1;1;0;0;0;0;0;2;3;3;…
1499;2021.08.15 16:42;2021.08.15 17:14;1.283529803;augusztus;1;1;0;;1;;;0.010416667;12:15:00 de.;2:34:17 de.;7:46:26;0.695833333;5:14:00 du.; ; ; ; ;1;1984;3;6;7030;2093;1;0; ; ; ; ; ; ; ; ; ; ;2; ; ;2; ;4;75;173;3; ;4;4;4;4;4;4;0; ;0;3;0;0;0;0;0;0;0;0;0;0;0;0;0;0;0;0;0;0;0; ; ;0;0; ; ;0;0;0;0;0;0;0;0;0;0;0;2;pajzsmirigy alul müködés; ; ; ; ;0;0;0;0;1;0;0;0;0; ;0;0;4;0;0;0;0;0;0;0;1;0;0;2;2;2;2;2…
1500;2021.08.11 9:27;2021.08.11 10:02;0.859034707;augusztus;4;2;-2;;1;;;0.020833333;12:30:00 de.;4:00:00 de.;9:00:00;0.39375;10:02:00 de.; ; ; ; ;1;1984;3;3;8960;1555;4;0; ; ; ; ; ; ; ; ; ; ;2; ; ;2; ;4;78;172;3; ;4;4;4;4;4;4;0; ;0;0;0;0;0;0;0;0;0;0;0;0;0;0;0;0;0;0;0;0;0; ; ;0;0; ; ;0;0;0;0;0;0;0;0;0;0;0; ; ; ; ; ; ;1;1;0;1;0;0;0;0;0; ;0;0;4;0;1;0;0;1;0;0;0;0;0;3;3;3;3;3;0;0;0;4;4;0;4;4;0;0;0;0;0…
1501;2021.08.02 12:50;2021.08.02 13:16;0.859034707;augusztus;1;10;9;3:17:08;1;3:17:08 de.;1.13690;0.083333333;2:00:00 de.;3:34:17 de.;8:34:17;0.534722222;1:16:00 du.; ; ; ; ;1;1984;1;3;6500;129;1;0; ; ; ; ; ; ; ; ; ; ;2; ; ;2; ;5;80;180;3; ;4;3;4;4;4;3;0; ;0;0;0;0;0;0;0;0;0;0;0;0;0;0;0;0;0;0;0;0;0; ; ;0;0; ; ;0;0;0;0;0;0;0;0;0;0;0; ; ; ; ; ; ;0;1;0;0;0;0;0;0;0; ;0;0;1;1;0;0;0;0;0;0;0;0;0;3;3;3;2;…
1502;2021.09.08 12:41;2021.09.08 13:31;1.995641913;szeptember;2;3;1;;0;;;0.041666667;1:00:00 de.;5:00:00 de.;8:55:00;0.528472222;1:31:00 du.; ; ; ; ;2;1984;3;6;8460;597;2;1;0;0;0;0;0;1;0;0; ;0;2; ; ;14; ;4;85;180;2;75;3;3;2;3;2;3;0; ;0;1;2;1;0;0;0;0;1;0;0;0;1;1;0;0;0;0;0;0;0; ; ;0;0; ; ;0;0;0;0;0;0;0;0;0;0;0; ; ; ; ; ; ;15;1;0;0;0;1;0;0;0; ;0;0;4;1;1;0;0;0;0;0;1;0;0;3;2;3;2;2;0;1;2;1;2;1;2;2;2;2;…
1503;2021.08.07 16:10;2021.08.07 17:08;0.400732591;augusztus;1;1;0;;0;;;;;;;0.673611111;5:08:00 du.; ; ; ;1;2;1984;3;5;1162;412;1;0; ; ; ; ; ; ; ; ; ; ;2; ; ;14; ;4;73;165;2;65;2;4;2;4;4;4;1;3;0;2;0;1;0;0;0;0;0;0;0;0;0;0;0;0;0;0;0;0;0; ; ;0;0; ; ;0;0;0;0;0;0;0;0;0;0;0; ; ; ; ; ; ;5;1;0;0;1;0;0;0;0; ;0;0;4;0;1;0;0;0;0;0;1;0;0;3;3;3;3;3;1;0;1;1;1;0;1;1;0;0;0;0;0;0;0;0;0;0;0;10;10;0;2;2;0;2;2;2;1;0;…
1504;2021.08.24 12:23;2021.08.24 13:06;0.859034707;augusztus;1;1;0;2:41:05;1;2:41:05 de.;1.11186;0.0625;1:30:00 de.;3:51:26 de.;7:12:09;0.515972222;1:06:00 du.; ; ; ; ;1;1984;2;3;5400;1738;1;0; ; ; ; ; ; ; ; ; ; ;2; ; ;14; ;5;71;175;3; ;4;4;4;4;4;4;0; ;0;0;0;0;0;0;0;0;0;0;0;0;0;0;0;0;0;0;0;0;0; ; ;0;0; ; ;0;0;0;0;0;0;0;0;0;0;0; ; ; ; ; ; ;0;0;0;0;0;0;0;0;0; ;1;0;5;0;0;0;0;0;0;0;0;1;0;3;2;3;3;2;0;…
1505;2021.08.25 15:15;2021.08.25 16:11;2.57865913;augusztus;1;1;0;4:21:26;1;4:21:26 de.;1.18155;0.064236111;1:32:30 de.;3:51:26 de.;8:32:51;0.635416667;4:11:00 du.; ; ; ; ;1;1984;3;6;1112;406;1;0; ; ; ; ; ; ; ; ; ; ;2; ; ;14; ;5;98;186;3; ;4;4;4;4;4;4;0; ;0;0;0;0;0;0;0;0;0;0;0;0;1;0;0;0;0;0;0;0;0; ; ;0;0; ; ;0;0;0;0;0;0;0;0;0;0;0; ; ; ; ; ; ;3;0;0;0;0;0;0;0;0; ;1;0;5;0;0;0;0;0;0;0;0;1;0;3;3;3;3;3…
1506;2021.07.23 12:48;2021.07.23 13:32;0.642289345;július;1;1;0;3:26:30;1;3:26:30 de.;1.14340;0.987152778;11:41:30 du.;6:00:00 de.;8:07:00;0.533333333;1:32:00 du.; ; ; ; ;1;1984;1;5;9023;942;1;1;0;0;1;0;0;0;0;0; ;0;6; ;1; ; ;5;82;178;3; ;1;1;2;1;4;1;0; ;0;0;0;0;0;0;0;0;0;0;0;0;0;0;0;0;0;0;0;0;0; ; ;0;0; ; ;0;0;0;0;0;0;0;0;0;0;0; ; ; ; ; ; ;0;0;0;1;0;0;0;0;0; ;0;0;1;0;0;0;0;0;0;0;0;1;0;3;3;3;2;2;2…
1507;2021.07.28 17:15;2021.07.28 18:09;0.400732591;július;1;1;0;3:35:00;1;3:35:00 de.;1.14931;0.038194444;12:55:00 de.;12:30:00 de.;7:30:00;0.71875;6:09:00 du.; ; ; ;1;2;1984;4;4;1056;403;1;0; ; ; ; ; ; ; ; ; ; ;2; ; ;2; ;5;68;167;3; ;4;4;4;4;4;4;0; ;0;0;0;0;0;0;0;0;0;0;0;0;0;0;0;0;0;0;0;0;0; ; ;0;0; ; ;0;0;0;0;0;0;0;0;0;0;0; ; ; ; ; ; ;0;0;0;0;0;0;0;0;0; ;1;0;5;1;0;0;0;0;0;0;0;0;0;3;3;2;2;3;0;0;…
1508;2021.09.06 15:59;2021.09.06 16:42;0.983516205;szeptember;1;1;0;2:39:17;1;2:39:17 de.;1.11061;0.052083333;1:15:00 de.;2:17:09 de.;6:58:34;0.665972222;4:42:00 du.; ; ; ; ;1;1984;3;3;3163;1237;1;1;0;0;1;0;0;0;0;0; ;0;2; ; ;2; ;4;85;180;3; ;4;4;4;4;4;4;0; ;1;1;1;1;0;0;0;0;0;0;0;0;1;0;0;0;0;0;0;0;0; ; ;0;0; ; ;0;0;2;0;0;0;0;0;0;0;0; ; ; ; ; ; ;0;0;0;0;0;0;0;0;0; ;1;0;5;0;0;0;0;0;0;0;0;1;0;3;2;2;2…
1509;2021.08.12 9:40;2021.08.12 10:24;1.061739187;augusztus;1;1;0;;0;;;0.020833333;12:30:00 de.;3:08:34 de.;5:48:34;0.402777778;10:24:00 de.; ; ; ;1;2;1984;2;3;6625;750;1;0; ; ; ; ; ; ; ; ; ; ;2; ; ;14; ;4;74;172;3; ;3;3;3;3;3;3;0; ;0;1;1;1;0;0;0;0;0;0;0;0;1;0;0;0;0;0;0;0;0; ; ;0;0; ; ;0;0;0;0;0;0;0;0;0;0;0; ; ; ; ; ; ;0;1;1;0;0;0;0;0;0; ;0;0;4;0;0;0;0;0;0;0;0;1;0;2;2;2;2;2;1;0;0;1;1;0;1;1;1;0;0;…	munka;0;1;1;1;0;3;0;4;0;7;1;0;0;0;0;0;0;0; ;0;2;2;0; ;2;1;0;2;0;0;0;0;0;0;0;2;1;2;9;0;5;8;1; ;4;4;3;4;4;1;0;1;0;1;2;1; ;0;1;1;2;28;1;1;0;0;0;0;0;0;0;0;0;0;0;1;0; ;0;0;1;28;32;1;1;3; ; ; ; ; ; ; ; ; ; ; ; ; ; ; ; ; ; ; ;6;0; ;0;0; ; ;0; ; ;0; ;0;0; ; ; ; ; ; ; ; ; ;0; ; ;0;0;0;0;0;0;0;0; ;1;0; ; ; ; ; ; ; ; ; ; ; ; ; ; ; ; ; ; ; ; ; ; ; ; ; ; ; ; ; ; ; ; ; ; ; ; ; ; ; ; ; ; ; ; ; ; ; ; ; ; ; ; ; ;…
1510;2021.08.13 7:35;2021.08.13 8:10;1.283529803;augusztus;3;2;-1;2:30:00;1;2:30:00 de.;1.10417;0.020833333;12:30:00 de.;5:00:00 de.;9:00:00;0.315972222;8:10:00 de.; ; ; ; ;1;1984;3;6;2483;866;3;0; ; ; ; ; ; ; ; ; ; ;2; ; ;2; ;4;78;175;2;68;4;4;4;4;4;4;0; ;0;0;0;1;0;0;0;0;0;0;0;0;0;0;0;0;0;0;0;0;0;0; ;0;0;0; ;0;0;0;0;0;0;0;0;0;0;0;0; ; ; ; ; ;1;0;0;1;1;0;0;0;0; ;0;0;4;0;1;0;1;0;0;0;0;0;0;3;3;3;3;…
1511;2021.07.24 13:45;2021.07.24 14:39;1.593810869;július;5;8;3;4:32:30;0;4:32:30 de.;1.18924;0.055555556;1:20:00 de.;12:00:00 du.;6:55:00;0.572916667;2:39:00 du.; ; ; ;1;2;1984;7;6;9099;2155;5;1;0;0;0;0;1;1;0;0; ;0;2; ; ;4; ;3;87;182;2;75;2;2;2;1;1;2;0; ;0;2;0;2;0;0;0;0;0;3;3;0;0;1;0;0;0;0;0;2;0; ; ;0;0; ; ;0;0;0;0;0;0;0;0;0;0;0; ; ; ; ; ; ;19;1;0;0;1;0;0;0;0; ;0;0;4;0;0;0;0;0;1;0;1;0;0;2;2;2;2;…
1512;2021.08.10 10:55;2021.08.10 11:41;1.423370041;augusztus;1;1;0;3:02:30;1;3:02:30 de.;1.12674;0.005208333;12:07:30 de.;2:00:00 de.;7:55:00;0.454861111;11:41:00 de.; ; ; ;1;2;1984;3;6;4400;1985;1;0; ; ; ; ; ; ; ; ; ; ;2; ; ;2; ;5;65;170;3; ;4;4;4;4;4;4;0; ;0;0;0;0;0;0;0;0;0;0;0;0;0;0;0;0;0;0;0;0;0; ; ;0;0; ; ;0;0;0;0;0;0;0;0;0;0;0; ; ; ; ; ; ;0;1;1;1;0;0;0;0;0; ;0;0;4;1;0;1;1;0;0;1;1;0;0;3;2;3;…
1513;2021.08.04 10:24;2021.08.04 11:07;1.593810869;augusztus;2;2;0;2:37:30;0;2:37:30 de.;1.10938;0.010416667;12:15:00 de.;;8:45:00;0.433333333;11:07:00 de.; ; ; ;1;2;1984;7;6;6787;3096;2;0; ; ; ; ; ; ; ; ; ; ;11; ; ;11; ;4;75;165;3; ;4;4;3;4;4;4;0; ;0;0;0;0;0;0;0;0;0;0;0;0;0;0;0;0;0;0;0;0;0; ; ;0;0; ; ;0;0;0;0;0;0;0;0;0;0;0; ; ; ; ; ; ;0;1;1;0;1;0;0;0;0; ;0;0;4;1;1;1;0;0;0;1;1;0;0;3;3;3;3;3;1;0;1…
1514;2021.08.14 11:16;2021.08.14 12:37;1.061739187;augusztus;2;5;3;1:54:30;0;1:54:30 de.;1.07951;-0.004513889;12:06:30 de.;12:00:00 du.;5:45:00;0.469444444;12:37:00 du.; ; ; ;1;2;1984;3;3;2015;2638;2;0; ; ; ; ; ; ; ; ; ; ;11; ; ;14; ;4;65;176;4; ;4;4;4;4;4;4;0; ;0;0;0;0;0;0;0;0;0;0;0;0;0;2;0;0;0;0;0;0;0; ; ;0;0; ; ;0;0;0;0;0;0;0;0;0;0;0; ; ; ; ; ; ;0;0;0;0;0;0;0;0;0; ;1;0;5;0;0;0;0;0;0;0;0;1;0;2;…
1515;2021.07.23 16:28;2021.07.23 17:13;0.859034707;július;5;5;0;2:12:30;1;2:12:30 de.;1.09201;-0.001736111;12:02:30 de.;8:00:00 de.;6:25:00;0.686111111;5:13:00 du.; ; ; ; ;1;1984;7;3;5900;2061;5;0; ; ; ; ; ; ; ; ; ; ;2; ; ;2; ;3;70;180;3; ;3;3;3;3;3;3;0; ;0;3;2;0;0;0;0;0;0;0;0;0;2;0;0;0;0;0;0;0;0;0; ;0;0;0; ;0;0;0;0;0;0;0;0;0;0;0;0; ; ; ; ; ;0;0;0;0;0;0;1;0;0; ;0;0;6;0;0;0;0;0;0;0;0;1;0;2;2;2;2;2…
1516;2021.08.01 17:32;2021.08.01 18:50;0.344586397;augusztus;1;1;0;;1;;;;;;;0.730555556;6:50:00 du.; ; ; ; ;2;1984;6;3;1214;416;1;1;1;0;0;0;0;0;0;0; ;0;2; ; ;14; ;4;74;162;3; ;2;2;2;2;2;2;0; ;2;0;0;0;0;0;0;0;0;0;0;0;0;0;0;0;0;0;0;0;0;0;reflux;0;0; ; ;0;0;0;0;0;0;0;0;0;0;0;0; ; ; ; ; ; ;1;1;0;0;0;0;0;0; ;0;0;4;0;0;0;0;0;0;0;1;0;0;3;3;3;3;3;2;1;2;2;2;3;2;1;2;2;0;0;0;0;0;0;0;0;0;6;6;1;1;1;1;1;1;2;1;…
1517;2021.08.22 12:50;2021.08.22 13:30;1.070236569;augusztus;5;5;0;2:58:13;1;2:58:13 de.;1.12376;0.0625;1:30:00 de.;4:17:09 de.;7:46:26;0.534722222;1:30:00 du.; ; ; ; ;1;1984;2;6;3325;1960;5;0; ; ; ; ; ; ; ; ; ; ;2; ; ;2; ;4;74;189;3; ;4;4;4;4;4;4;0; ;0;0;0;0;0;0;0;0;0;0;0;0;0;0;0;0;0;0;0;0;0; ; ;0;0; ; ;0;0;0;0;0;0;0;0;0;0;0; ; ; ; ; ; ;5;0;0;0;0;0;0;0;0; ;1;0;4;0;0;0;0;0;0;0;1;0;0;3;3;3;3;3;0;0…
1518;2021.07.26 18:11;2021.07.26 19:14;0.400732591;július;7;7;0;;1;;;;;;;0.757638889;7:14:00 du.; ; ; ; ;2;1984;6;5;1173;411;7;0; ; ; ; ; ; ; ; ; ; ;2; ; ;2; ;4; ; ;2; ;2;2;2;2;2;2;0; ;2;2;2;2;0;0;0;0;0;0;0;0;0;0;0;0;0;0;0;0;0; ; ;0;0; ; ;0;0;0;0;0;0;0;0;0;0;0; ; ; ; ; ; ;0;1;0;0;0;0;0;0;0; ;0;0;4;1;1;1;0;0;0;0;0;0;0;2;2;2;2;2;0;0;0;4;4;0;4;4;0;0;0;0;0;0;0;0;0;0;0;7;8;1;1;1;1;1;1;1;1;1;2;2;1;2;2;…
1519;2021.07.29 14:54;2021.07.29 15:39;1.995641913;július;1;1;0;;1;;;;;;;0.620833333;3:39:00 du.; ; ; ; ;2;1984;3;6;4150;2231;1;0; ; ; ; ; ; ; ; ; ; ;2; ; ;2; ;4; ; ;2;65;4;4;4;4;4;4;0; ;0;0;0;2;0;0;0;0;0;0;0;0;0;0;0;0;0;0;0;0;0;0; ;0;0;0; ;0;0;0;0;0;0;0;0;0;0;0;0; ; ; ; ; ; ;1;0;0;0;0;0;0;0; ;0;0;3;0;0;0;0;0;0;0;0;1;0;2;2;2;2;2;2;1;1;3;3;2;3;3;1;1;0;0;0;0;0;0;0;0;0;8;9;1;1;1;1;1;1;1;1;1;3;3;1;2;…
1520;2021.08.13 13:51;2021.08.13 14:40;0.877912787;augusztus;1;1;0;4:15:00;1;4:15:00 de.;1.17708;0.027777778;12:40:00 de.;1:34:17 de.;6:44:17;0.577083333;2:40:00 du.; ; ; ; ;2;1983;3;5;2234;1601;1;0; ; ; ; ; ; ; ; ; ; ;2; ; ;14; ;4;66;153;2; ;2;1;2;1;2;2;0; ;2;2;0;3;0;0;0;0;0;0;0;0;0;0;0;0;0;0;0;0;0; ; ;0;0; ; ;0;0;0;0;0;0;0;0;0;0;0; ; ; ; ; ; ;0;0;1;0;0;1;0;0;0; ;0;0;4;0;1;0;1;1;1;0;0;0;0;2;3;2;…
1521;2021.08.11 16:10;2021.08.11 20:07;0.574048102;augusztus;2;1;-1;2:56:00;1;2:56:00 de.;1.12222;0.069444444;1:40:00 de.;2:08:34 de.;6:48:00;0.673611111;8:07:00 du.; ; ; ; ;1;1983;2;2;1072;401;2;1;1;0;0;0;0;0;0;0; ;0;2; ; ;2; ;3;60;172;3; ;4;4;4;4;4;4;0; ;0;3;3;0;0;0;0;0;0;0;0;0;3;0;0;0;0;0;0;0;0; ; ;0;0; ; ;0;0;0;0;0;0;0;0;0;0;0; ; ; ; ; ; ;0;0;0;0;0;0;0;0;0; ;1;0;5;0;0;0;0;0;0;0;0;1;0;2;2;2;2;…
1522;2021.08.25 13:31;2021.08.25 14:28;0.979337706;augusztus;1;1;0;;1;;;;;;;0.563194444;2:28:00 du.; ; ; ; ;1;1983;2;5;1181;410;1;0; ; ; ; ; ; ; ; ; ; ;2; ; ;14; ;4;87;182;3; ;4;4;4;4;4;4;0; ;0;0;0;1;0;0;0;0;0;0;0;0;0;0;0;0;0;0;0;0;0; ; ;0;0; ; ;0;0;0;0;0;0;0;0;0;0;0; ; ; ; ; ; ;3;0;0;0;0;0;0;0;0; ;1;0;5;0;0;0;0;0;0;0;0;1;0;3;3;3;3;3;1;0;1;0;0;1;2;1;1;0;0;0;0;0;0;0;0;0;0;10;10;0;2;1;0;1;2;2;1;2;1…
1523;2021.07.30 12:43;2021.07.30 13:39;0.877912787;július;4;3;-1;2:31:34;1;2:31:34 de.;1.10526;0.045486111;1:05:30 de.;1:34:17 de.;8:21:09;0.529861111;1:39:00 du.; ; ; ; ;2;1983;1;4;6500;129;4;0; ; ; ; ; ; ; ; ; ; ;2; ; ;2; ;5;50;158;3; ;4;4;4;4;4;4;0; ;0;0;0;0;0;0;0;0;0;0;0;0;0;0;0;0;0;0;0;0;0; ; ;0;0; ; ;0;0;0;0;0;0;0;0;0;0;0; ; ; ; ; ; ;0;1;0;1;0;0;0;0;0; ;0;0;4;1;0;0;0;0;0;0;0;0;0;3;3;3;3;3;0…
1524;2021.09.02 13:13;2021.09.02 13:50;0.923452175;szeptember;1;1;0;3:55:43;0;3:55:43 de.;1.16369;0.027777778;12:40:00 de.;2:00:00 de.;9:11:26;0.550694444;1:50:00 du.; ; ; ; ;1;1983;3;4;8330;2492;1;1;0;0;0;1;1;0;0;0; ;0;2; ; ;2; ;5;82;190;3; ;4;4;4;4;4;4;0; ;0;0;0;0;0;0;0;0;0;0;0;0;0;0;0;0;0;0;0;0;0; ; ;0;0; ; ;0;0;0;0;0;0;0;0;0;0;0; ; ; ; ; ; ;0;1;0;0;0;0;0;0;0; ;0;0;4;0;0;0;0;0;0;0;1;0;0;3;3;2;…
1525;2021.08.09 10:27;2021.08.09 11:11;0.983516205;augusztus;1;1;0;3:08:30;1;3:08:30 de.;1.13090;0.044097222;1:03:30 de.;2:30:00 de.;7:49:00;0.435416667;11:11:00 de.; ; ; ; ;1;1983;3;3;3186;1576;1;0; ; ; ; ; ; ; ; ; ; ;2; ; ;2; ;4;85;179;3; ;4;4;4;4;4;4;0; ;0;0;0;1;0;0;0;0;0;0;0;0;0;0;0;0;0;0;0;0;0;0; ;0;0;0; ;0;0;0;0;0;0;0;0;0;0;0;0; ; ; ; ; ;0;0;0;0;0;0;0;0;0; ;1;0;5;0;0;1;0;0;1;0;0;0;0;3;3;3;3…
1526;2021.08.12 12:42;2021.08.12 13:36;0.740733867;augusztus;1;1;0;;1;;;;;3:30:00 de.;;0.529166667;1:36:00 du.; ; ; ;1;2;1983;3;5;2244;2941;1;0; ; ; ; ; ; ; ; ; ; ;2; ; ;14; ;4; ;167;2; ;4;2;2;4;2;4;0; ;0;1;0;1;0;0;0;0;0;0;0;0;0;0;0;0;0;0;0;0;0; ; ;0;0; ; ;0;0;0;0;0;0;0;0;0;0;0; ; ; ; ; ; ;10;1;0;1;0;0;0;0;0; ;0;0;4;0;0;1;0;0;0;0;0;0;0;3;3;3;3;3;0;0;0;0;0;1;1;0;0;0;0;0;0;0;0;0;0;0;0;8;10;0;2;2;0;…
1527;2021.08.27 11:12;2021.08.27 11:41;0.983516205;augusztus;5;5;0;2:20:00;1;2:20:00 de.;1.09722;0.083333333;2:00:00 de.;3:00:00 de.;7:20:00;0.466666667;11:41:00 de.; ; ; ; ;1;1983;3;3;7014;2378;5;1;0;0;0;1;1;0;0;0; ;0;2; ; ;2; ;4;93;186;3; ;4;4;4;4;4;4;0; ;0;0;0;0;0;0;0;0;0;0;0;0;0;0;0;0;0;0;0;0;0; ; ;0;0; ; ;0;0;0;0;0;0;0;0;0;0;0; ; ; ; ; ; ;0;0;0;0;0;0;1;0;0; ;0;0;5;0;0;0;0;0;0;0;1;0;0;2;2;2;2…
1528;2021.08.11 9:44;2021.08.11 10:59;1.820323087;augusztus;7;8;1;;1;;;;;4:00:00 de.;;0.405555556;10:59:00 de.; ; ; ;1;2;1983;4;6;1225;415;7;0; ; ; ; ; ; ; ; ; ; ;2; ; ;2; ;4;65;170;3; ;4;4;4;4;4;4;0; ;0;0;0;1;0;0;0;0;0;0;0;0;0;0;0;0;0;0;0;0;0; ; ;0;0; ; ;0;0;0;0;0;0;0;0;0;0;0; ; ; ; ; ; ;10;1;0;0;0;0;1;0;0; ;0;0;4;1;0;0;0;1;1;0;0;0;0;3;3;3;3;3;1;0;2;3;4;1;3;4;1;1;0;0;0;0;0;0;0;0;0;8;10;2;2;2;0;2…
1529;2021.08.27 8:30;2021.08.27 8:58;0.740733867;augusztus;3;3;0;2:49:39;1;2:49:39 de.;1.11781;0.083333333;2:00:00 de.;4:42:51 de.;7:29:17;0.354166667;8:58:00 de.; ; ; ;1;2;1983;6;5;8866;242;3;1;0;0;0;1;0;0;0;0; ;0;2; ; ;2; ;4;73;169;3; ;4;4;4;4;4;4;0; ;1;1;2;1;0;0;0;0;0;0;0;0;0;0;0;0;0;0;0;0;0; ; ;0;0; ; ;0;0;0;0;0;0;0;0;0;0;0; ; ; ; ; ; ;14;1;0;0;1;0;0;0;0; ;0;0;4;0;0;1;1;0;0;0;1;0;0;2;2;1;1;2;…
1530;2021.07.24 9:23;2021.07.24 10:18;0.877912787;július;3;3;0;3:34:39;1;3:34:39 de.;1.14906;0.065972222;1:35:00 de.;2:51:26 de.;7:39:17;0.390972222;10:18:00 de.; ; ; ;1;2;1983;2;4;2370;39;3;0; ; ; ; ; ; ; ; ; ; ;2; ; ;14; ;4;52;163;3; ;3;3;4;3;4;3;0; ;0;0;0;2;0;0;0;0;0;0;0;0;0;0;0;0;0;0;0;0;0; ; ;0;0; ; ;0;0;0;0;0;0;0;0;0;0;0; ; ; ; ; ; ;0;1;1;1;1;1;0;0;0; ;0;0;4;0;1;1;1;0;0;0;0;0;0;2;3;2;2;2;1;…
1531;2021.07.27 9:41;2021.07.27 10:30;0.859034707;július;4;4;0;3:38:35;1;3:38:35 de.;1.15179;0.020833333;12:30:00 de.;3:34:17 de.;7:17:09;0.403472222;10:30:00 de.; ; ; ; ;1;1983;3;3;2241;2491;4;0; ; ; ; ; ; ; ; ; ; ;2; ; ;2; ;3;86;183;3; ;3;4;3;3;2;3;0; ;2;1;0;1;0;0;0;0;0;0;0;0;0;0;0;0;0;0;0;0;0; ; ;0;0; ; ;0;0;0;0;0;0;0;0;0;0;0; ; ; ; ; ; ;0;0;1;0;1;1;0;0;0; ;0;0;4;1;0;0;1;0;1;0;0;0;0;2;2;3;2;3;…
1532;2021.07.29 10:18;2021.07.29 11:04;0.642289345;július;1;1;0;;1;;;;;2:34:17 de.;;0.429166667;11:04:00 de.; ; ; ; ;1;1983;6;4;4400;1985;1;0; ; ; ; ; ; ; ; ; ; ;2; ; ;2; ;5;82;189;3; ;4;4;4;4;4;4;0; ;0;0;0;1;0;0;0;0;0;0;0;0;0;0;0;0;0;0;0;0;0; ; ;0;0; ; ;0;0;0;0;0;0;0;0;0;0;0; ; ; ; ; ; ;0;0;0;0;0;0;0;0;0; ;1;0;1;0;0;0;0;0;0;0;1;0;0;2;2;2;2; ;1;0;1;1;1;0;1;2;1;0;0;0;0;0;0;0;0;0;0;7;7;1;1;2;0;1;1;…
1533;2021.08.12 13:30;2021.08.12 14:20;1.061739187;augusztus;2;2;0;2:52:08;1;2:52:08 de.;1.11954;0.09375;2:15:00 de.;2:00:00 de.;7:24:17;0.5625;2:20:00 du.; ; ; ; ;2;1983;2;3;2135;552;2;0; ; ; ; ; ; ; ; ; ; ;2; ; ;14; ;4;67;155;2; ;2;2;2;1;2;2;0; ;0;2;3;3;0;0;0;0;0;0;0;0;0;0;0;0;0;0;0;0;0; ; ;0;0; ; ;0;0;0;0;0;0;0;0;0;0;0; ; ; ; ; ; ;0;0;1;0;1;1;0;0;0; ;0;0;4;0;1;0;1;1;0;0;0;0;0;2;3;2;3;2;0;0;0;2…
1534;2021.09.14 9:18;2021.09.14 9:49;0.877912787;szeptember;1;2;1;;0;;;;;2:17:09 de.;;0.3875;9:49:00 de.; ; ; ;1;2;1983;3;4;8220;167;1;0; ; ; ; ; ; ; ; ; ; ;2; ; ;2; ;4;60;165;3; ;4;4;4;4;4;4;0; ;0;0;0;0;0;0;0;0;0;0;0;0;2;0;0;0;0;0;0;0;0; ; ;0;0; ; ;0;0;0;0;0;0;0;0;0;0;0; ; ; ; ; ; ;5;0;1;0;0;0;0;0;0; ;0;0;4;1;0;0;0;0;0;0;1;0;0;2;2;2;1;2;2;1;3;2;3;2;2;2;2;2;0;0;0;1;0;0;0;0;0;7;9;1;2;1;1;0;0;2;1;0…
1535;2021.07.24 10:48;2021.07.24 11:39;1.995641913;július;3;2;-1;3:00:00;0;3:00:00 de.;1.12500;0.020833333;12:30:00 de.;3:00:00 de.;9:00:00;0.45;11:39:00 de.; ; ; ;1;2;1983;3;6;3571;73;3;0; ; ; ; ; ; ; ; ; ; ;1; ; ;1; ;4;64;168;3; ;3;4;4;4;4;4;0; ;0;2;0;0;0;0;0;0;0;0;0;0;2;2;0;0;0;0;0;0;0; ; ;0;0; ; ;0;0;0;0;0;0;0;0;0;0;0; ; ; ; ; ; ;10;1;1;1;0;0;0;0;0; ;0;0;1;0;1;0;0;0;1;1;1;0;0;3;2;3;2;3;0;0;1;…
1536;2021.08.23 9:15;2021.08.23 10:00;1.593810869;augusztus;6;2;-4;;0;;;0.041666667;1:00:00 de.;5:17:09 de.;7:50:00;0.385416667;10:00:00 de.; ; ; ;1;2;1983;3;6;4945;2560;6;1;0;0;1;0;0;0;0;0; ;0;1; ; ;1; ;5;68;162;3; ;4;4;4;4;4;4;0; ;0;2;0;3;0;0;0;0;0;0;0;0;0;0;0;0;0;0;0;0;0; ; ;0;0; ; ;0;0;0;0;0;0;0;0;0;0;0; ; ; ; ; ; ;0;0;1;0;0;0;1;1;0; ;0;0;4;1;1;1;1;1;0;0;0;0;0;3;3;3;1;3;0;0;0;0;0;0;0;0;3;0;0;…
1537;2021.08.24 15:13;2021.08.24 16:07;0.859034707;augusztus;1;1;0;3:35:00;1;3:35:00 de.;1.14931;0.0625;1:30:00 de.;7:00:00 de.;6:50:00;0.634027778;4:07:00 du.; ; ; ; ;1;1983;3;3;8127;2;1;0; ; ; ; ; ; ; ; ; ; ;2; ; ;14; ;4;86;174;3; ;4;4;4;4;4;4;0; ;0;0;0;0;0;0;0;0;0;0;0;0;0;0;0;0;0;0;0;0;0; ; ;0;0; ; ;0;0;0;0;0;0;0;0;0;0;0; ; ; ; ; ; ;0;0;0;0;0;0;1;0;0; ;0;0;4;0;0;0;0;0;0;0;1;0;0;3;3;2;3;2;2;1;0…
1538;2021.08.12 12:53;2021.08.12 13:51;0.648977491;augusztus;2;5;3;2:55:00;1;2:55:00 de.;1.12153;0.014930556;12:21:30 de.;1:00:00 de.;8:14:00;0.536805556;1:51:00 du.; ; ; ;1;2;1983;3;3;2162;2044;2;0; ; ; ; ; ; ; ; ; ; ;2; ; ;2; ;5;66;170;3; ;4;4;4;4;4;4;0; ;0;0;0;0;0;0;0;0;0;0;0;0;0;0;0;0;0;0;0;0;0; ; ;0;0; ; ;0;0;0;0;0;0;0;0;0;0;0; ; ; ; ; ; ;8;1;0;0;0;0;0;0;0; ;0;0;4;0;0;0;0;0;0;0;1;0;0;3;2;3;2…
1539;2021.07.23 12:05;2021.07.23 13:15;0.574048102;július;5;8;3;;1;;;0.036458333;12:52:30 de.;3:00:00 de.;8:05:00;0.503472222;1:15:00 du.; ; ; ; ;1;1983;3;3;1042;398;5;0; ; ; ; ; ; ; ; ; ; ;2; ; ;2; ;4;66;168;3; ;3;3;2;3;3;2;0; ;0;0;0;0;0;0;0;0;0;0;0;0;0;0;0;0;0;0;0;0;0; ; ;0;0; ; ;0;0;0;0;0;0;0;0;0;0;0; ; ; ; ; ; ;0;1;0;0;0;0;0;0;0; ;0;0;5;0;1;0;0;0;1;0;0;0;0;1;0;2;0;1;2;2;1;3;3;2;1;2;2;3;1;0;1;…
1540;2021.09.15 9:31;2021.09.15 10:12;0.877912787;szeptember;2;3;1;3:32:30;1;3:32:30 de.;1.14757;0.041666667;1:00:00 de.;6:00:00 de.;6:55:00;0.396527778;10:12:00 de.; ; ; ;1;2;1983;6;4;9090;2109;2;1;0;0;0;1;0;0;0;0; ;0;2; ; ;14; ;4;58;165;3; ;4;4;4;4;4;4;0; ;0;1;2;1;1;0;0;0;0;0;0;0;0;0;0;0;0;0;0;0;0; ; ;0;0; ; ;0;0;0;0;0;0;0;0;0;0;0; ; ; ; ; ; ;20;1;1;0;1;0;0;0;0; ;0;0;2;1;0;0;1;0;0;0;1;0;0;3;2;2…
1541;2021.08.09 20:28;2021.08.09 21:04;1.283529803;augusztus;5;6;1;5:00:00;1;5:00:00 de.;1.20833;0.104166667;2:30:00 de.;2:00:00 de.;10:00:00;0.852777778;9:04:00 du.; ; ; ; ;1;1983;1;6;8360;1317;5;0; ; ; ; ; ; ; ; ; ; ;2; ; ;2; ;4;72;178;3; ;4;4;4;4;4;4;0; ;0;0;0;0;0;0;0;0;0;0;0;0;0;0;0;0;0;0;0;0;0; ; ;0;0; ; ;0;0;0;0;0;0;0;0;0;0;0; ; ; ; ; ; ;2;0;1;0;1;1;0;0;0; ;0;0;4;1;0;0;0;0;0;0;0;0;0;3;3;3;3…
1542;2021.08.12 12:18;2021.08.12 13:08;1.283529803;augusztus;1;1;0;;1;;;;;3:08:34 de.;;0.5125;1:08:00 du.; ; ; ; ;1;1983;3;6;2092;392;1;1;0;0;0;0;0;0;0;1;az apám elvesztette a munkáját és az ? korában nehéz munkát talállni;0;1; ; ;1; ;5;77;185;2;75;4;4;4;4;4;4;0; ;0;0;0;2;0;0;0;0;0;0;0;0;0;0;0;0;0;0;0;0;0; ; ;0;0; ; ;0;0;0;0;0;0;0;0;0;0;0; ; ; ; ; ; ;0;0;0;0;0;0;0;0;0; ;1;0;4;1;1;1;1;1;1;1;1;0;0;…
1543;2021.08.13 18:05;2021.08.13 18:40;0.642289345;augusztus;4;2;-2;;1;;;0.007638889;12:11:00 de.;5:00:00 de.;7:38:00;0.753472222;6:40:00 du.; ; ; ; ;1;1983;1;4;2400;669;4;0; ; ; ; ; ; ; ; ; ; ;2; ; ;2; ;4;78;179;3; ;4;4;4;4;4;4;0; ;0;0;0;0;0;0;0;0;0;0;0;0;0;0;0;0;0;0;0;0;0;0; ;0;0;0; ;0;0;0;0;0;0;0;0;0;0;0;0; ; ; ; ; ;0;0;1;1;0;1;0;0;0; ;0;0;5;1;0;1;1;0;0;0;0;0;0;3;3;2;2;3;0;1;0;4;4;0;3;4;0;0;0;…
1544;2021.08.12 19:49;2021.08.12 20:24;0.923452175;augusztus;4;2;-2;2:30:00;1;2:30:00 de.;1.10417;0;12:00:00 de.;4:00:00 de.;9:00:00;0.825694444;8:24:00 du.; ; ; ; ;1;1982;3;5;2483;866;4;0; ; ; ; ; ; ; ; ; ; ;2; ; ;2; ;4;78;178;3; ;4;4;4;4;4;4;0; ;0;0;0;0;0;0;0;0;0;0;0;0;0;0;0;0;0;0;0;0;0;0; ;0;0;0; ;0;0;0;0;0;0;0;0;0;0;0;0; ; ; ; ; ;0;1;0;1;0;1;0;0;0; ;0;0;5;0;0;1;0;0;0;0;0;0;0;3;3;3;3;3;0;0;0;4…
1545;2021.08.21 16:20;2021.08.21 17:30;0.344586397;augusztus;1;5;4;3:12:30;1;3:12:30 de.;1.13368;0.024305556;12:35:00 de.;1:00:00 de.;9:15:00;0.680555556;5:30:00 du.; ; ; ;1;2;1982;1;3;1137;404;1;0; ; ; ; ; ; ; ; ; ; ;2; ; ;2; ;5;70;175;3; ;4;4;4;4;4;4;0; ;0;0;0;0;0;0;0;0;0;0;0;0;0;0;0;0;0;0;0;0;0; ; ;0;0; ; ;0;0;0;0;0;0;0;0;0;0;0; ; ; ; ; ; ;14;1;0;0;0;0;0;0;0; ;0;0;4;0;0;0;0;0;0;0;1;0;0;3;3;3;3…
1546;2021.08.19 11:13;2021.08.19 12:15;0.344586397;augusztus;2;10;8;3:32:30;1;3:32:30 de.;1.14757;0.017361111;12:25:00 de.;1:00:00 de.;8:55:00;0.467361111;12:15:00 du.; ; ; ;1;2;1982;1;3;1135;404;2;0; ; ; ; ; ; ; ; ; ; ;2; ; ;2; ;4;70;175;3; ;4;4;4;4;4;4;0; ;0;0;0;0;0;0;0;0;0;0;0;0;0;0;0;0;0;0;0;0;0; ; ;0;0; ; ;0;0;0;0;0;0;0;0;0;0;0; ; ; ; ; ; ;5;0;0;0;0;0;0;0;0; ;1;0;5;0;0;0;0;0;0;0;1;0;0;2;2;2;…
1547;2021.08.06 10:40;2021.08.06 11:46;0.859034707;augusztus;1;1;0;;1;;;0.059027778;1:25:00 de.;1:00:00 de.;7:25:00;0.444444444;11:46:00 de.; ; ; ; ;1;1982;3;3;2220;3024;1;0; ; ; ; ; ; ; ; ; ; ;2; ; ;2; ;5;85;162;3; ;4;4;4;4;4;4;0; ;0;0;0;0;0;0;0;0;0;0;0;0;0;0;0;0;0;0;0;0;0; ; ;0;0; ; ;0;0;0;0;0;0;0;0;0;0;0; ; ; ; ; ; ;0;0;0;0;0;0;0;0;0; ;1;0;4;0;0;0;0;0;0;0;1;0;0;3;3;3;3;3;1;0;0;3;4;0;1;2;2;2;0;…
1548;2021.08.09 12:39;2021.08.09 13:26;0.574048102;augusztus;2;1;-1;3:02:39;1;3:02:39 de.;1.12683;0.104166667;2:30:00 de.;1:17:09 de.;7:03:17;0.527083333;1:26:00 du.; ; ; ; ;1;1982;1;3;1066;402;2;0; ; ; ; ; ; ; ; ; ; ;1; ; ;2; ;4;85;172;3; ;3;3;3;3;3;3;0; ;0;0;0;2;0;0;0;0;0;0;0;0;3;0;0;0;0;0;0;0;0; ; ;0;0; ; ;0;0;0;0;0;0;0;0;0;0;0; ; ; ; ; ; ;0;0;0;0;0;0;0;0;0; ;1;0;4;0;0;0;0;0;0;0;1;0;0;2;2;3;2;…
1549;2021.08.12 13:41;2021.08.12 14:28;0.400732591;augusztus;1;1;0;2:53:56;1;2:53:56 de.;1.12078;0.052083333;1:15:00 de.;1:17:09 de.;7:37:51;0.570138889;2:28:00 du.; ; ; ;1;2;1982;2;5;1064;402;1;1;0;1;0;0;0;0;0;0; ;0;2; ; ;2; ;4;58;162;3; ;4;4;4;4;4;4;0; ;0;0;0;2;0;0;0;0;0;0;0;0;0;0;0;0;0;0;0;0;0; ; ;0;0; ; ;0;0;0;0;0;0;0;0;0;0;0; ; ; ; ; ; ;0;0;0;0;0;0;0;0;0; ;1;0;4;0;0;0;0;0;0;1;1;0;0;2;2;2;2;2…
1550;2021.07.23 18:00;2021.07.23 19:35;0.400732591;július;10;6;-4;0:32:30;1;12:32:30 de.;1.02257;0.019097222;12:27:30 de.;2:00:00 de.;8:55:00;0.75;7:35:00 du.; ; ; ; ;2;1982;1;5;1042;398;10;0; ; ; ; ; ; ; ; ; ; ;2; ; ;2; ;4;67;171;3; ;2;2;1;2;1;2;0; ;1;1;0;2;1;2;2;2;2;2;1;2;2;2;0;0;0;0;0;0;0; ; ;0;0; ; ;0;0;0;0;0;0;0;0;0;0;0; ; ; ; ; ; ;0;0;0;0;0;0;1;0;0; ;0;0;4;0;0;0;0;0;0;0;0;0;0;2;1;0;0;1;1;1;…
1551;2021.07.28 8:58;2021.07.28 12:56;1.820323087;július;2;6;4;;1;;;;;2:17:09 de.;;0.373611111;12:56:00 du.; ; ; ; ;2;1982;2;6;1026;396;2;0; ; ; ; ; ; ; ; ; ; ;2; ; ;2; ;5;80;170;2;70;2;2;3;2;2;3;0; ;0;1;0;1;0;0;0;0;0;0;0;0;0;0;0;0;0;0;0;0;0; ;nt;0;0; ; ;0;0;0;0;0;0;0;0;0;0;0;2; ; ; ; ; ;0;1;0;0;0;0;0;0;0; ;0;0; ;1;0;0;0;0;0;0;0;0;0;2;2;2;2;2;1;2;2;3;2;1;3;3;1;1;0;0;0;0;0;0;0;0;0;3;5;1;2;1;2;1;2;…
1552;2021.08.06 12:00;2021.08.06 13:10;0.877912787;augusztus;1;2;1;;1;;;0.032986111;12:47:30 de.;2:00:00 de.;8:15:00;0.5;1:10:00 du.; ; ; ;1;2;1982;3;4;2220;3024;1;0; ; ; ; ; ; ; ; ; ; ;2; ; ;2; ;5;95;162;3; ;4;4;4;4;4;4;0; ;0;0;1;1;0;0;0;0;0;0;0;0;0;0;0;0;0;0;0;0;0; ; ;0;0; ; ;0;0;0;0;0;0;0;0;0;0;0; ; ; ; ; ; ;0;0;0;0;0;0;1;0;0; ;0;0;4;1;0;0;0;0;0;0;1;0;0;3;3;3;3;3;1;0;1;3;1;1;2;1;3;1;0;0;0;0;0;…
1553;2021.08.31 11:04;2021.08.31 11:36;0.664237302;augusztus;5;5;0;3:35:00;1;3:35:00 de.;1.14931;0;12:00:00 de.;3:00:00 de.;8:50:00;0.461111111;11:36:00 de.; ; ; ;1;2;1982;3;5;9023;942;5;0; ; ; ; ; ; ; ; ; ; ;11; ; ;11; ;4;55;168;3; ;4;4;4;4;4;4;1;5;0;3;0;0;0;0;0;0;0;0;0;0;0;0;0;0;0;0;0;0;0; ; ;0;0; ; ;0;0;0;0;0;0;0;0;0;0;0; ; ; ; ; ; ;0;0;0;0;0;0;0;0;0; ;1;0;4;0;0;0;0;0;0;0;0;1;0;3;3;3;3;3;3;0;2…
1554;2021.08.27 7:57;2021.08.27 8:24;0.983516205;augusztus;6;5;-1;2:44:17;1;2:44:17 de.;1.11409;0.083333333;2:00:00 de.;6:34:17 de.;6:48:34;0.33125;8:24:00 de.; ; ; ; ;1;1982;3;3;8866;242;6;0; ; ; ; ; ; ; ; ; ; ;2; ; ;2; ;4;72;175;4;85;4;4;4;4;4;4;0; ;1;1;1;1;0;0;0;0;0;0;0;0;0;0;0;0;0;0;0;0;0; ; ;0;0; ; ;0;0;0;0;0;0;0;0;0;0;0; ; ; ; ; ; ;12;1;0;0;0;0;0;0;0; ;0;0;4;0;0;0;0;0;0;0;0;1;0;2;2;1;1;2;1;…
1555;2021.08.11 11:38;2021.08.11 12:18;1.423370041;augusztus;1;1;0;2:41:05;1;2:41:05 de.;1.11186;0.020833333;12:30:00 de.;3:17:09 de.;7:12:09;0.484722222;12:18:00 du.; ; ; ; ;2;1982;1;6;9700;2673;1;0; ; ; ; ; ; ; ; ; ; ;4; ; ;14; ;4;49;162;4;51;4;4;4;4;4;4;0; ;0;0;0;0;0;0;0;0;0;0;0;0;0;0;0;0;0;0;0;0;0; ; ;0;0; ; ;0;0;0;0;0;0;0;0;0;0;0; ; ; ; ; ; ;0;1;0;0;0;0;0;0;0; ;0;0;5;0;0;0;0;0;0;0;0;1;0;2;2;…
1556;2021.08.10 12:10;2021.08.10 12:51;0.859034707;augusztus;5;5;0;4:02:30;1;4:02:30 de.;1.16840;0.104166667;2:30:00 de.;4:00:00 de.;9:55:00;0.506944444;12:51:00 du.; ; ; ; ;1;1982;3;3;3250;2169;5;0; ; ; ; ; ; ; ; ; ; ;2; ; ;2; ;4;79;180;3; ;4;4;4;4;4;4;0; ;0;0;0;0;0;0;0;0;0;0;0;0;0;0;0;0;0;0;0;0;0; ; ;0;0; ; ;0;0;0;0;0;0;0;0;0;0;0; ; ; ; ; ; ;0;0;0;0;0;0;0;0;0; ;1;0;5;0;0;0;0;0;0;0;0;1;0;3;3;3;3…
1557;2021.08.13 11:28;2021.08.13 12:11;0.664237302;augusztus;1;1;0;;1;;;0.041666667;1:00:00 de.;1:34:17 de.;7:40:00;0.477777778;12:11:00 du.; ; ; ;1;2;1982;3;5;4030;580;1;0; ; ; ; ; ; ; ; ; ; ;1; ; ;14; ;4;70;164;2;64;3;3;4;3;3;3;0; ;2;1;2;2;1;2;1;2;2;1;0;0;0;2;0;0;0;0;1;0;0; ; ;0;2; ; ;0;0;0;1;0;0;0;0;0;0;0; ; ;10; ; ; ;14;0;0;0;0;0;0;0;0; ;1;0;5;1;1;0;1;0;0;0;0;0;0;2;2;2;2;2;2;3;2;1;3;3;2;2;3;3…
1558;2021.08.16 16:17;2021.08.16 17:00;0.983516205;augusztus;8;10;2;;0;;;0.0625;1:30:00 de.;1:51:26 de.;5:41:26;0.678472222;5:00:00 du.; ; ; ; ;1;1982;4;2;4288;2918;8;1;1;0;1;0;0;0;0;0; ;0;5; ; ;5; ;3;85;172;2;75;2;1;2;1;1;2;1;4;1;2;2;1;0;1;0;0;0;0;0;1;2;2;0;0;0;0;0;2;0; ; ;0;0; ; ;0;0;0;0;0;2;2;0;0;0;0; ; ;6; ; ; ;10;0;1;0;0;0;0;0;0; ;0;0;4;1;1;0;0;0;0;0;1;0;0;2;1;1;1;0;3;2;4;0;1;0;1;1;2;0;1;0;2…
1559;2021.08.13 10:13;2021.08.13 11:16;0.740733867;augusztus;1;1;0;;1;;;;;3:34:17 de.;;0.425694444;11:16:00 de.; ; ; ; ;2;1982;3;5;2243;1435;1;0; ; ; ; ; ; ; ; ; ; ;2; ; ;14; ;4;75;172;3; ;4;4;4;4;4;4;0; ;0;0;0;0;0;0;0;0;0;0;0;0;0;0;0;0;0;0;0;0;0; ; ;0;0; ; ;0;0;0;0;0;0;0;0;0;0;0; ; ; ; ; ; ;5;1;0;0;0;0;0;0;0; ;0;0;4;0;0;0;0;0;0;0;0;1;0;3;3;3;3;3;0;0;0;0;0;0;4;0;1;1;0;0;0;0;0;0;0;0;0;10;10;0;2;2;…
1560;2021.08.11 12:02;2021.08.11 13:00;0.648977491;augusztus;2;3;1;3:31:47;1;3:31:47 de.;1.14707;0.052083333;1:15:00 de.;12:30:00 de.;7:53:34;0.501388889;1:00:00 du.; ; ; ; ;2;1982;1;3;2162;2044;2;1;0;0;1;0;0;0;0;0; ;0;4; ; ;4; ;5;65;169;3; ;4;4;4;4;4;4;0; ;0;2;0;0;0;0;0;0;0;0;0;0;0;0;0;0;0;0;0;0;0; ; ;0;0; ; ;0;0;0;0;0;0;0;0;0;0;0; ; ; ; ; ; ;5;1;0;0;0;0;0;0;0; ;0;0;4;0;0;0;0;0;0;0;1;0;0;3;3;3;3…
1561;2021.08.12 10:06;2021.08.12 11:01;0.923452175;augusztus;1;1;0;2:15:00;1;2:15:00 de.;1.09375;0;12:00:00 de.;2:00:00 de.;7:30:00;0.420833333;11:01:00 de.; ; ; ; ;1;1982;3;4;2170;103;1;0; ; ; ; ; ; ; ; ; ; ;2; ; ;2; ;5;70;172;3; ;4;4;4;4;4;4;0; ;0;0;0;0;0;0;0;0;0;0;0;0;0;0;0;0;0;0;0;0;0; ; ;0;0; ; ;0;0;0;0;0;0;0;0;0;0;0; ; ; ; ; ; ;0;1;0;0;1;0;0;0;0; ;0;0;4;0;0;0;1;0;0;0;1;0;0;3;3;3;3;3;0;0;0;0…
1562;2021.08.19 10:01;2021.08.19 10:49;0.648977491;augusztus;4;2;-2;3:07:09;1;3:07:09 de.;1.12996;0.083333333;2:00:00 de.;2:34:17 de.;7:54:17;0.417361111;10:49:00 de.; ; ; ;1;2;1982;2;3;2200;1775;4;0; ; ; ; ; ; ; ; ; ; ;2; ; ;14; ;3;58;170;3; ;3;4;3;4;4;3;0; ;2;2;3;3;0;0;0;0;0;0;0;0;0;0;0;0;0;0;0;0;0; ; ;0;0; ; ;0;0;0;0;0;0;0;0;0;0;0; ; ; ; ; ; ;0;0;0;1;1;1;0;0;0; ;0;0;4;0;1;0;1;1;0;0;0;0;0;2;3;2…
1563;2021.08.02 13:33;2021.08.02 14:27;0.400732591;augusztus;2;2;0;;1;;;;;2:42:51 de.;;0.564583333;2:27:00 du.; ; ; ; ;2;1982;1;5;1137;404;2;1;0;0;1;0;1;0;0;0; ;0;2; ; ;2; ;5;90;162;1;58;4;4;4;3;3;3;0; ;0;1;0;1;0;0;0;0;0;0;0;0;0;0;0;0;0;0;0;0;0; ; ;0;0; ; ;0;0;0;0;0;0;0;0;0;0;0; ; ; ; ; ; ;3;1;0;0;1;0;0;0;0; ;0;0;4;1;0;0;0;0;0;0;1;0;0;2;2;2;2;2;1;0;1;1;1;1;1;2;1;0;0;0;1;1;0;0;0;0;0;8;8;1;1;2;0;1;…
1564;2021.08.03 11:14;2021.08.03 11:57;0.740733867;augusztus;2;3;1;3:05:00;0;3:05:00 de.;1.12847;0.022569444;12:32:30 de.;3:34:17 de.;7:53:34;0.468055556;11:57:00 de.; ; ; ;1;2;1982;7;4;6763;2563;2;1;0;0;1;0;1;0;0;0; ;0;4; ; ;4; ;5;60;168;3; ;4;4;4;4;4;4;0; ;0;0;0;0;0;0;0;0;0;0;0;0;0;0;0;0;0;0;0;0;0; ; ;0;0; ; ;0;0;0;0;0;0;0;0;0;0;0; ; ; ; ; ; ;0;1;0;0;0;0;0;0;0; ;0;0;4;1;1;0;0;0;0;0;1;0;0;3;3;3;…
1565;2021.08.21 16:07;2021.08.21 16:48;0.648977491;augusztus;3;2;-1;2:44:17;0;2:44:17 de.;1.11409;0.020833333;12:30:00 de.;7:34:17 de.;6:48:34;0.671527778;4:48:00 du.; ; ; ;1;2;1982;1;3;5661;2916;3;0; ; ; ; ; ; ; ; ; ; ;3; ; ;14; ;4;88;176;2;75;2;2;2;2;2;2;0; ;0;2;2;1;0;0;0;0;0;1;1;0;0;0;0;0;0;0;0;0;0; ; ;0;0; ; ;0;0;0;0;0;0;0;0;0;0;0; ; ; ; ; ; ;0;1;1;0;0;0;0;0;0; ;0;0;2;0;0;0;0;0;0;0;0;1;0;3;2;…
1566;2021.08.06 17:28;2021.08.06 18:07;0.740733867;augusztus;2;3;1;3:37:30;0;3:37:30 de.;1.15104;0.0625;1:30:00 de.;7:00:00 de.;6:45:00;0.727777778;6:07:00 du.; ; ; ;1;2;1982;3;5;8151;2499;2;0; ; ; ; ; ; ; ; ; ; ;2; ; ;14; ;4;65;171;3; ;4;2;4;4;2;2;0; ;0;1;0;1;0;0;0;0;0;0;0;0;1;0;0;0;0;0;0;0;0; ; ;0;0; ; ;0;0;0;0;0;0;0;0;0;0;0; ; ; ; ; ; ;0;0;0;0;0;0;1;1;0; ;0;0;4;0;0;0;0;0;0;0;1;0;0;3;3;3;3;2;0;…
1567;2021.08.12 15:33;2021.08.12 16:22;2.57865913;augusztus;4;1;-3;2:59:30;1;2:59:30 de.;1.12465;0.103125;2:28:30 de.;1:00:00 de.;5:55:00;0.647916667;4:22:00 du.; ; ; ; ;1;1982;1;6;1062;402;4;0; ; ; ; ; ; ; ; ; ; ;2; ; ;2; ;5;65;175;3; ;4;4;4;4;4;4;0; ;0;0;0;0;0;0;0;0;0;0;0;0;2;0;0;0;0;0;0;0;0; ; ;0;0; ; ;0;0;0;0;0;0;0;0;0;0;0; ; ; ; ; ; ;0;0;0;0;0;0;0;0;0; ;1;0;4;0;0;0;0;0;0;0;1;0;0;2;2;2;2;2;0;…
1568;2021.08.24 11:44;2021.08.24 12:22;0.648977491;augusztus;3;1;-2;3:10:00;1;3:10:00 de.;1.13194;0;12:00:00 de.;3:00:00 de.;7:40:00;0.488888889;12:22:00 du.; ; ; ;1;2;1982;3;3;6913;463;3;0; ; ; ; ; ; ; ; ; ; ;6; ;24; ; ;3;72;174;3; ;3;3;3;3;3;3;0; ;0;1;1;1;0;0;0;0;0;1;1;0;1;2;0;0;0;0;0;0;0; ; ;0;0; ; ;0;0;0;2;0;2;2;0;0;0;0; ; ;17; ; ; ; ;0;1;0;0;0;0;0;0; ;0;0;4;0;0;0;0;0;0;0;0;1;0;1;1;1;1;1;3;2;…
1569;2021.08.09 12:39;2021.08.09 13:15;0.983516205;augusztus;5;7;2;3:13:35;1;3:13:35 de.;1.13443;0.0625;1:30:00 de.;2:34:17 de.;6:07:09;0.527083333;1:15:00 du.; ; ; ; ;1;1982;3;3;7694;1087;5;1;0;0;0;1;1;0;0;0; ;0;2; ; ;2; ;4;92;180;3; ;3;3;3;2;3;3;0; ;2;3;1;3;1;1;1;1;1;1;1;1;1;1;0;0;0;0;0;0;0; ; ;0;0; ; ;0;0;0;0;0;0;0;0;0;0;0; ; ; ; ; ; ;0;0;0;0;0;0;0;0;0; ;1;0;5;0;0;0;0;0;0;0;0;1;0;2;2;2;2;2;2;1…
1570;2021.08.19 12:31;2021.08.19 12:58;0.648977491;augusztus;1;1;0;3:02:30;1;3:02:30 de.;1.12674;0.010416667;12:15:00 de.;10:00:00 de.;7:55:00;0.521527778;12:58:00 du.; ; ; ; ;2;1982;3;2;3070;233;1;1;0;0;1;0;0;0;0;0; ;0;10; ; ;10; ;3;60;165;3; ;4;4;3;4;4;4;0; ;1;2;2;1;0;0;0;0;0;0;1;1;1;0; ; ; ; ; ; ; ; ; ; ; ; ; ; ; ;0; ; ; ; ; ; ; ; ; ; ; ; ; ; ; ;0;0;0;0;0;1;0;0; ;0;0;3;0;0;0;0;0;0;0;0;1;0;1;1;…
1571;2021.07.30 14:33;2021.07.30 15:17;0.983516205;július;1;2;1;3:02:30;1;3:02:30 de.;1.12674;0;12:00:00 de.;2:00:00 de.;7:55:00;0.60625;3:17:00 du.; ; ; ; ;1;1982;2;2;4343;235;1;0; ; ; ; ; ; ; ; ; ; ;2; ; ;2; ;5;90;180;2;80;4;4;3;4;4;4;0; ;0;0;0;0;0;0;0;0;0;0;0;0;0;0;0;0;0;0;0;0;0; ; ;0;0; ; ;0;0;0;0;0;0;0;0;0;0;0; ; ; ; ; ; ;0;0;0;0;0;1;1;0;0; ;0;0;4;0;0;0;0;0;1;0;1;0;0;3;2;2;2;3;4;3;3;1;0;4;0;…
1572;2021.08.10 15:31;2021.08.10 16:12;0.923452175;augusztus;6;7;1;;1;;;;;;;0.646527778;4:12:00 du.; ; ; ; ;1;1982;2;4;3910;2850;6;0; ; ; ; ; ; ; ; ; ; ;2; ; ;2; ;4;81;171;3; ;4;4;4;4;4;4;0; ;0;0;0;0;0;0;0;0;0;0;0;0;0;0;0;0;0;0;0;0;0; ; ;0;0; ; ;0;0;0;0;0;0;0;0;0;0;0; ; ; ; ; ; ;0;1;0;1;0;0;1;0;0; ;0;0;3;0;0;0;0;0;0;0;0;1;0;3;1;3;1;2;0;0;1;0;2;0;0;2;0;0;0;0;0;1;0;0;0;0;0;9;8;1;2;2;0;1;1;2;0;0;0;0…
1573;2021.08.19 16:32;2021.08.19 17:14;0.740733867;augusztus;2;2;0;2:05:00;1;2:05:00 de.;1.08681;0;12:00:00 de.;3:00:00 de.;3:50:00;0.688888889;5:14:00 du.; ; ; ;1;2;1982;1;4;5534;2023;2;0; ; ; ; ; ; ; ; ; ; ;2; ; ;2; ;5;76;165;2;65;2;3;4;4;4;2;0; ;0;0;0;0;0;0;0;0;0;0;0;0;0;0; ; ; ; ; ; ; ; ; ; ; ; ; ; ; ; ; ; ; ; ; ; ; ; ; ; ; ; ; ; ;0;1;1;1;1;1;1;1;0; ;0;0;4;0;1;0;0;0;0;0;1;0;0;3;2;2;2;2;4;1;2;…
1574;2021.07.28 16:16;2021.07.28 17:11;0.400732591;július;2;2;0;2:10:00;1;2:10:00 de.;1.09028;-0.020833333;12:30:00 de.;3:00:00 de.;11:40:00;0.677777778;5:11:00 du.; ; ; ;1;2;1982;3;5;1027;396;2;0; ; ; ; ; ; ; ; ; ; ;2; ; ;2; ;4;65;160;2;60;3;3;3;3;3;3;0; ;0;0;0;0;0;0;0;0;0;0;0;0;0;0;0;0;0;0;0;0;0; ; ;0;0; ; ;0;0;0;0;0;0;0;0;0;0;0; ; ; ; ; ; ;0;0;0;0;0;0;0;0;0; ;1;0;4;0;0;0;0;0;0;0;0;1;0;2;2;2;2;…
1575;2021.08.19 18:25;2021.08.19 19:06;1.347740967;augusztus;1;1;0;3:02:30;1;3:02:30 de.;1.12674;0.081597222;1:57:30 de.;;7:45:00;0.767361111;7:06:00 du.; ; ; ; ;1;1982;1;6;6000;1264;1;1;0;0;0;0;0;0;0;1;kevesebb lett a munka fogorvos;0;4; ; ;4; ;5;91;189;3; ;4;4;4;4;4;4;0; ;0;0;0;0;0;0;0;0;0;0;0;0;0;0;0;0;0;0;0;0;0; ; ;0;0; ; ;0;0;0;0;0;0;0;0;0;0;0; ; ; ; ; ; ;0;0;0;0;1;0;0;0;0; ;0;0;1;1;1;1;1;1;…
1576;2021.08.03 10:27;2021.08.03 11:17;0.989527207;augusztus;2;5;3;4:24:39;1;4:24:39 de.;1.18378;0.050347222;1:12:30 de.;3:30:00 de.;5:29:17;0.435416667;11:17:00 de.; ; ; ;1;2;1981;3;6;1037;395;2;1;0;0;1;1;1;0;0;0; ;0;2; ; ;2; ;4;56;156;4;60;4;4;4;4;3;3;0; ;0;0;0;3;0;0;0;0;0;0;0;1;0;0;2;0;0;0;0;0;0; ; ;0;0; ; ;0;0;0;1;0;0;0;0;0;2;0; ; ;15; ; ; ;40;1;0;1;0;0;1;0;0; ;0;0;3;1;1;1;1;1;1;1;1;0;0;2;2;2…
1577;2021.08.13 10:33;2021.08.13 11:38;0.867632422;augusztus;1;1;0;;1;;;0.035416667;12:51:00 de.;1:00:00 de.;7:25:00;0.439583333;11:38:00 de.; ; ; ; ;2;1981;3;5;2119;2141;1;0; ; ; ; ; ; ; ; ; ; ;1; ; ;1; ;3;75;175;3; ;4;4;4;4;4;4;0; ;1;0;0;2;0;0;0;0;0;0;0;0;0;0;0;0;0;0;0;0;0; ; ;0;0; ; ;0;0;0;0;0;0;0;0;0;0;0; ; ; ; ; ; ;0;0;0;0;0;0;1;0;0; ;0;0;4;1;0;0;0;0;0;0;1;0;0;3;3;3;3;3;1;2;0;3;2;1;4;4;1;0;0…
1578;2021.08.12 8:05;2021.08.12 9:08;0.989527207;augusztus;5;5;0;;1;;;;;2:00:00 de.;;0.336805556;9:08:00 de.; ; ; ;1;2;1981;3;6;1225;415;5;1;0;0;0;0;0;1;0;0; ;0;2; ; ;2; ;5;65;180;3; ;4;4;4;4;4;4;0; ;0;0;0;1;0;0;0;0;0;0;0;0;0;0;0;0;0;0;0;0;0; ; ;0;0; ; ;0;0;0;0;0;0;0;0;0;0;0; ; ; ; ; ; ;5;1;0;0;0;1;0;0;0; ;0;0;4;1;1;0;1;0;1;1;0;0;0;3;3;3;3;3;0;0;0;4;4;0;4;4;0;0;0;0;0;0;0;0;0;0;0;9;9;2;1;2;0;2;2;2…
1579;2021.08.09 9:30;2021.08.09 10:36;0.685870186;augusztus;1;1;0;;1;;;0.066666667;1:36:00 de.;2:00:00 de.;7:25:00;0.395833333;10:36:00 de.; ; ; ; ;2;1981;3;5;2090;2304;1;0; ; ; ; ; ; ; ; ; ; ;1; ; ;1; ;3;75;175;3; ;4;4;4;4;4;4;0; ;0;0;0;0;0;0;0;0;0;0;0;0;0;0;0;0;0;0;0;0;0; ; ;0;0; ; ;0;0;0;0;0;0;0;0;0;0;0; ; ; ; ; ; ;0;0;0;0;0;0;1;0;0; ;0;0;5;1;0;0;0;0;0;0;1;0;0;3;3;3;3;3;2;0;0;4;4;0;2;3;3;2;0;0…
1580;2021.08.18 17:10;2021.08.18 17:54;1.665639104;augusztus;2;2;0;1:32:30;1;1:32:30 de.;1.06424;0;12:00:00 de.;12:00:00 du.;4:55:00;0.715277778;5:54:00 du.; ; ; ; ;1;1981;3;3;3866;2589;2;0; ; ; ; ; ; ; ; ; ; ;2; ; ;2; ;3;80;195;3; ;4;4;4;4;4;4;0; ;0;0;2;0;0;0;0;0;0;0;0;0;0;2;0;0;0;0;0;0;0; ; ;0;0; ; ;0;0;0;0;0;0;0;0;0;0;0; ; ; ; ; ; ;0;1;0;0;0;0;1;0;0; ;0;0;4;1;1;1;0;0;0;1;1;0;0;2;2;2;2;2;3;0;0;…
1581;2021.08.20 17:49;2021.08.20 18:35;0.685870186;augusztus;4;7;3;;1;;;0.311458333;7:28:30 de.;5:42:51 de.;9:47:17;0.742361111;6:35:00 du.; ; ; ; ;2;1981;3;4;7542;1344;4; ; ; ; ; ; ; ; ; ; ; ;2; ; ;2; ;3;83;176;4;80;4;3;2;2;4;4;0; ;2;0;0;0;2;0;1;1;1;1;0;0;0;0;0;0;0;0;0;0;0; ; ;0;0; ; ;0;0;0;0;0;0;0;0;0;0;0; ; ; ; ; ; ;1;1;1;1;0;0;0;0;0; ;0;0;4;0;0;1;0;0;0;0;0;0;0;3;1;3;2;2;1;1;2;3;1;4;4;4;4;4;0;…
1582;2021.08.10 12:55;2021.08.10 13:30;1.217077538;augusztus;1;4;3;1:55:00;0;1:55:00 de.;1.07986;0;12:00:00 de.;2:00:00 de.;9:10:00;0.538194444;1:30:00 du.; ; ; ;1;2;1981;4;6;3910;2850;1;0; ; ; ; ; ; ; ; ; ; ;11; ; ;11; ;4;70;175;3; ;4;4;4;4;4;4;0; ;0;2;0;3;0;0;0;0;0;0;0;0;0;0;0;0;0;0;0;0;0; ; ;0;0; ; ;0;0;0;0;0;0;0;0;0;0;0; ; ; ; ; ; ;8;1;0;0;1;1;0;0;0; ;0;0;4;1;0;1;0;1;1;0;1;0;0;3;2;3;2;2;0;0;2…
1583;2021.08.18 15:08;2021.08.18 15:39;1.125729675;augusztus;3;3;0;2:00:22;1;2:00:22 de.;1.08358;0.03125;12:45:00 de.;;8:50:43;0.630555556;3:39:00 du.; ; ; ; ;2;1981;3;6;7100;2583;3;0; ; ; ; ; ; ; ; ; ; ;2; ; ;2; ;4;68;175;3; ;4;4;4;4;4;4;0; ;1;0;0;2;0;0;0;0;0;0;0;2;0;0;0;0;0;0;0;0;0; ; ;0;0; ; ;0;0;0;0;0;0;0;0;0;0;0; ; ; ; ; ; ;0;1;0;0;1;0;0;0;0; ;0;0;4;0;0;0;0;0;0;0;1;0;0;2;2;2;2;2;1;0;1;1;1;0;…
1584;2021.08.22 15:06;2021.08.22 15:38;0.621851036;augusztus;2;1;-1;3:31:00;1;3:31:00 de.;1.14653;0.041666667;1:00:00 de.;3:00:00 de.;8:58:00;0.629166667;3:38:00 du.; ; ; ; ;2;1981;3;5;8800;1847;2;0; ; ; ; ; ; ; ; ; ; ;4; ; ;4; ;4;60;168;3; ;4;4;4;4;4;4;0; ;0;1;1;0;0;0;0;0;0;0;0;0;0;0;0;0;0;0;0;0;0; ; ;0;0; ; ;0;0;0;0;0;0;0;0;0;0;0; ; ; ; ; ; ;0;1;0;0;0;0;0;0;0; ;0;0;4;0;0;0;0;0;0;0;0;1;0;2;2;3;2…
1585;2021.07.29 19:09;2021.07.29 19:41;0.989527207;július;5;2;-3;3:29:30;0;3:29:30 de.;1.14549;-0.021180556;12:30:30 de.;2:00:00 de.;4:59:00;0.797916667;7:41:00 du.; ; ; ;1;2;1981;3;6;1124;405;5;0; ; ; ; ; ; ; ; ; ; ;2; ; ;2; ;5;62;174;3; ;3;3;3;3;3;3;0; ;0;0;0;0;0;0;0;0;0;0;0;0;0;0;0;0;0;0;0;0;0; ; ;0;0; ; ;0;0;0;0;0;0;0;0;0;0;0; ; ; ; ; ; ;0;0;0;0;0;1;1;0;0; ;0;0;4;0;0;0;0;0;0;0;1;0;0;3;3;3;3;3…
1586;2021.08.19 17:21;2021.08.19 18:06;1.125729675;augusztus;8;8;0;1:52:30;1;1:52:30 de.;1.07813;0.098958333;2:22:30 de.;2:00:00 de.;6:45:00;0.722916667;6:06:00 du.; ; ; ;1;2;1981;3;6;3528;1760;8;0; ; ; ; ; ; ; ; ; ; ;2; ; ;2; ;4;80;162;2;60;4;4;4;4;4;4;1;4;0;3;3;0;0;0;0;0;0;0;0;0;0;2;0;0;0;0;0;0;0; ; ;0;0; ; ;0;0;0;0;0;0;0;0;0;0;0; ; ; ; ; ; ;7;1;1;1;1;1;1;1;0; ;0;0;3;1;1;1;0;0;1;0;1;0;0;3;3;3;3…
1587;2021.09.09 12:06;2021.09.09 12:53;1.313854543;szeptember;4;9;5;3:37:30;1;3:37:30 de.;1.15104;0.065972222;1:35:00 de.;4:00:00 de.;8:45:00;0.504166667;12:53:00 du.; ; ; ; ;1;1981;7;3;8258;121;4;0; ; ; ; ; ; ; ; ; ; ;4; ; ;14; ;5;100;187;3; ;4;4;4;4;4;4;0; ;0;1;2;1;0;0;0;0;0;0;0;0;2;0;0;0;0;0;0;0;0; ; ;0;0; ; ;0;2;0;0;0;0;0;0;0;0;0; ; ; ; ; ; ;14;0;0;0;0;0;0;0;0; ;1;0;5;0;0;0;0;0;0;0;0;1;0;2;1;…
1588;2021.07.28 13:23;2021.07.28 14:07;0.954322118;július;1;2;1;;1;;;0.083333333;2:00:00 de.;;;0.557638889;2:07:00 du.; ; ; ;1;2;1981;3;3;6762;2372;1;0; ; ; ; ; ; ; ; ; ; ;2; ; ;2; ;4;80;158;2;70;4;4;4;4;4;4;0; ;0;0;0;1;0;0;0;0;0;0;0;0;0;0;0;0;0;0;0;0;0; ; ;0;0; ; ;0;0;0;0;0;0;0;0;0;0;0; ; ; ; ; ; ;0;0;0;0;0;0;0;0;0; ;1;0;5;0;0;0;0;0;0;0;0;1;0;3;3;3;3;3;0;0;0;0;0;0;0;0;0;0;0;0;0;0;0;0;0;0;0;9;10;…
1589;2021.08.15 15:47;2021.08.15 16:22;1.313854543;augusztus;8;8;0;2:02:30;1;2:02:30 de.;1.08507;0.020833333;12:30:00 de.;3:34:17 de.;6:37:51;0.657638889;4:22:00 du.; ; ; ; ;1;1981;3;3;7030;2093;8;0; ; ; ; ; ; ; ; ; ; ;2; ; ;2; ;5;82;175;3; ;4;4;4;4;4;4;0; ;0;0;0;0;0;0;0;0;0;0;0;0;0;0;0;0;0;0;0;0;0; ; ;0;0; ; ;0;0;0;0;0;0;0;0;0;0;0; ; ; ; ; ; ;0;0;0;0;0;0;0;0;0; ;1;0;5;0;0;0;0;0;0;0;0;1;0;2;2;2;2…
1590;2021.08.31 12:54;2021.08.31 13:19;1.665639104;augusztus;1;1;0;2:35:17;0;2:35:17 de.;1.10784;0.03125;12:45:00 de.;10:00:00 de.;7:06:34;0.5375;1:19:00 du.; ; ; ; ;1;1981;3;3;4956;1397;1;0; ; ; ; ; ; ; ; ; ; ;4; ; ;4; ;5;82;180;3; ;4;4;4;4;4;4;0; ;0;0;0;0;0;0;0;0;0;0;0;0;0;0;0;0;0;0;0;0;0; ; ;0;0; ; ;0;0;0;0;0;0;0;0;0;0;0; ; ; ; ; ; ;0;1;1;1;0;0;0;0;0; ;0;0;4;1;0;0;0;0;0;0;1;0;0;3;3;3;3;3;0;0;0…
1591;2021.08.24 12:29;2021.08.24 13:12;0.685870186;augusztus;3;3;0;3:01:47;1;3:01:47 de.;1.12624;0.069444444;1:40:00 de.;3:51:26 de.;7:33:34;0.520138889;1:12:00 du.; ; ; ;1;2;1981;3;4;8171;195;3;0; ; ; ; ; ; ; ; ; ; ;2; ; ;2; ;5;62;175;3; ;4;4;4;4;4;4;0; ;0;2;0;0;0;0;0;0;0;0;0;0;0;0;0;0;0;0;0;0;0;0; ;0;0; ; ;0;0;0;2;0;0;0;0;0;2;0; ; ;15; ; ; ;14;0;0;0;1;0;0;0;0; ;0;0;4;0;0;0;0;0;0;0;0;1;0;2;2;2;1…
1592;2021.08.17 9:56;2021.08.17 10:39;1.313854543;augusztus;3;2;-1;2:10:00;0;2:10:00 de.;1.09028;0.020833333;12:30:00 de.;3:00:00 de.;6:40:00;0.413888889;10:39:00 de.; ; ; ; ;1;1981;3;3;5666;1691;3;0; ; ; ; ; ; ; ; ; ; ;2; ; ;14; ;4;84;176;3; ;3;3;2;2;3;4;0; ;0;2;2;0;0;0;0;0;0;0;0;0;0;0;0;0;0;0;0;0;0; ; ;0;0; ; ;0;0;0;0;0;0;0;0;0;0;0; ; ; ; ; ; ;0;1;1;0;0;0;0;0;0; ;0;0;4;0;0;0;0;0;0;0;0;1;0;2;2;2…
1593;2021.09.11 17:55;2021.09.11 18:38;1.313854543;szeptember;1;1;0;;1;;;;;3:17:09 de.;;0.746527778;6:38:00 du.; ; ; ; ;1;1981;2;2;8181;279;1;0; ; ; ; ; ; ; ; ; ; ;2; ; ;2; ;4;130;185; ; ;4;4;2;4;3;4;0; ;0;0;0;0;0;0;0;0;0;0;0;0;2;0;0;0;0;0;0;0;0; ; ;0;0; ; ;0;0;0;0;0;0;0;0;0;0;0; ; ; ; ; ; ;0;0;0;0;0;0;0;0;0; ;1;0;5;0;0;0;0;0;0;0;0;1;0;2;2;2;2;2;2;1;2;4;4;0;4;2;0;0;1;1;1;0;1;1;1;0;1;7;6;1;1;1;1;1…
1594;2021.08.22 14:43;2021.08.22 15:32;1.313854543;augusztus;1;1;0;2:00:00;1;2:00:00 de.;1.08333;-0.001736111;12:02:30 de.;8:00:00 de.;7:50:00;0.613194444;3:32:00 du.; ; ; ; ;1;1981;3;3;2377;2056;1;0; ; ; ; ; ; ; ; ; ; ;2; ; ;14; ;4;85;171;3; ;4;4;4;4;4;4;1;5;0;0;3;1;0;0;0;0;0;0;0;0;0;0;0;0;0;0;0;0;0;0; ;0;0;0; ;2;0;0;0;0;0;0;0;0;0;0;0; ; ; ; ; ;0;0;0;0;0;0;0;0;0; ;1;0;5;0;0;0;0;0;0;0;0;1;0;1;1;2…
1595;2021.07.24 11:00;2021.07.24 11:51;1.43405361;július;2;1;-1;;1;;;;;9:00:00 de.;;0.458333333;11:51:00 de.; ; ; ; ;1;1981;2;4;1121;405;2;1;1;0;0;0;0;0;0;0; ;0;5; ; ;5; ;3;72;180;3; ;4; ;4; ;4;4;0; ;0;0;0;0;0;0;0;0;0;0;0;0;0;0;0;0;0;0;0;0;0; ; ;0;0; ; ;3;0;0;0;0;0;0;0;0;0;0; ; ; ; ; ; ;0;0;1;1;0;0;0;0;0; ;0;0;1;0;0;0;0;0;0;0;0;1;0;2;2;2;2;2;0;0;0;4;4;0;1;4;0;0;0;0;0;0;0;0;0;0;0;8;8; ;1;2;0;2;2;2…
1596;2021.08.24 10:55;2021.08.24 11:34;0.867632422;augusztus;5;1;-4;;1;;;;;11:25:43 de.;;0.454861111;11:34:00 de.; ; ; ;1;2;1981;3; ;7026;1599;5;0; ; ; ; ; ; ; ; ; ; ;2; ; ;2; ;3;80;174;3; ;3;3;3;2;2;2;0; ;2;0;2;0;0;0;0;0;0;0;0;0;0;0;0;0;0;0;0;0;0; ; ;0;0; ; ;0;0;0;0;0;0;0;0;0;0;0; ; ; ; ; ; ; ;1;0;0;0;1;1;0;0; ;0;0;4;0;0;0;0;0;0;0;0;1;0;2;2;2;1;2;2;2;2;2;2;2;2;3;2;2;1;1;1;1;0;1;0;1;1;6;6;1;1;1;1…
1597;2021.08.08 9:46;2021.08.08 10:35;0.867632422;augusztus;3;3;0;3:15:43;1;3:15:43 de.;1.13591;0.052083333;1:15:00 de.;2:34:17 de.;8:11:26;0.406944444;10:35:00 de.; ; ; ; ;2;1981;4;4;2760;1850;3;0; ; ; ; ; ; ; ; ; ; ;2; ; ;14; ;3;85;167;2; ;2;1;2;1;2;2;1;5;2;3;3;3;2;1;0;0;0;0;0;2;3;0;0;0;0;0;0;0;0; ; ;0;0; ; ;0;0;0;0;0;0;0;0;0;0;0; ; ; ; ; ; ;0;0;0;1;1;1;0;0;0; ;0;0;4;0;1;0;0;1;1;0;0;0;0;2;1;2;1…
1598;2021.08.23 14:23;2021.08.23 14:56;1.547310744;augusztus;1;1;0;3:04:17;1;3:04:17 de.;1.12797;0.072916667;1:45:00 de.;2:34:17 de.;7:08:34;0.599305556;2:56:00 du.; ; ; ;1;2;1981;3;3;2096;2943;1;1;0;0;1;0;0;0;0;0; ;0;2; ; ;2; ;4;78;160;2;70;2;4;2;4;4;4;0; ;0;2;0;0;0;0;0;0;0;0;0;0;0;0;0;0;0;0;0;0;0; ; ;0;0; ; ;0;0;0;2;0;0;0;0;0;0;0; ; ; ; ; ; ;0;0;0;0;0;0;1;1;0; ;0;0;5;0;0;0;0;0;0;0;0;1;0;2;2;2;2…
1599;2021.08.23 13:05;2021.08.23 13:36;1.665639104;augusztus;1;1;0;3:45:00;1;3:45:00 de.;1.15625;0.046875;1:07:30 de.;6:34:17 de.;8:40:43;0.545138889;1:36:00 du.; ; ; ; ;1;1981;6;3;2096;2943;1;0; ; ; ; ; ; ; ; ; ; ;2; ; ;2; ;4;60;159;3; ;4;4;3;4;4;4;0; ;2;0;0;0;0;0;0;2;0;0;0;0;0;0;0;0;0;0;0;0;0; ; ;0;0; ; ;0;0;0;0;0;0;0;0;0;0;0; ; ; ; ; ; ;0;0;0;0;0;0;1;0;0; ;0;0;5;0;0;0;0;0;0;0;0;1;0;2;2;2;2;1;0…
1600;2021.07.24 12:40;2021.07.24 13:48;0.400732591;július;3;4;1;4:59:00;1;4:59:00 de.;1.20764;0.082638889;1:59:00 de.;2:00:00 de.;9:22:00;0.527777778;1:48:00 du.;0.400927146; ; ;1;2;1984;3;4;1011;397;3;0; ; ; ; ; ; ; ; ; ; ;2; ; ;14; ;4;110;168;2;90;2;1;1;3;3;2;0; ;0;0;0;0;0;0;0;0;0;0;0;0;0;0;0;0;0;0;0;0;0; ; ;0;0; ; ;0;0;0;0;0;0;0;0;0;0;0; ; ; ; ; ; ;10;0;0;0;0;0;1;0;0; ;0;0;5;0;0;0;0;0;1;0;0;0;…
1601;2021.07.23 9:13;2021.07.23 10:14;0.409346061;július;1;1;0;;1;;;0.086805556;2:05:00 de.;2:00:00 de.;10:45:00;0.384027778;10:14:00 de.; ; ; ; ;2;1974;3;5;1011;397;1;0; ; ; ; ; ; ; ; ; ; ;2; ; ;14; ;3;85;170;3; ;2;3;3;3;2;2;0; ;0;0;0;1;0;0;0;0;0;0;0;0;0;0;0;0;0;0;0;0;0; ; ;0;0; ; ;0;0;0;0;0;0;0;0;0;0;0; ; ; ; ; ; ;5;1;0;0;0;0;1;0;0; ;0;0;4;0;0;0;0;0;0;1;0;0;0;2;2;2;3;3;1;0;0;2;3;2;3;3;0;1;0;0;1…
1602;2021.07.23 10:55;2021.07.23 11:54;0.409346061;július;2;3;1;5:40:00;1;5:40:00 de.;1.23611;0.111111111;2:40:00 de.;3:00:00 de.;8:40:00;0.454861111;11:54:00 de.; ; ; ;1;2;1977;3;4;1011;397;2;0; ; ; ; ; ; ; ; ; ; ;2; ; ;14; ;3;80;164;3; ;3;3;2;3;3;3;0; ;0;0;0;0;0;0;0;0;0;0;0;0;0;0;0;0;0;0;0;0;0; ; ;0;0; ; ;0;0;0;0;0;0;0;0;0;0;0; ; ; ; ; ; ;8;1;0;0;0;0;1;0;0; ;0;0;4;0;1;0;0;0;1;0;0;0;0;2;2;3;2;1;…
1603;2021.07.24 14:27;2021.07.24 15:33;0.979337706;július;2;2;0;7:05:00;1;7:05:00 de.;1.29514;0.165972222;3:59:00 de.;4:00:00 de.;7:50:00;0.602083333;3:33:00 du.;0.93488091; ; ; ;1;1988;1;4;1011;397;2;0; ; ; ; ; ; ; ; ; ; ;2; ; ;14; ;4;100;175;3; ;2;4;3;3;2;2;0; ;0;0;0;1;0;0;0;0;0;0;0;0;0;0;0;0;0;0;0;0;0; ; ;0;0; ; ;0;0;0;0;0;0;0;0;0;0;0; ; ; ; ; ; ;15;1;0;0;0;0;0;0;0; ;0;0;4;0;0;0;0;0;0;1;0;0;0;…
1604;2021.07.24 16:23;2021.07.24 17:35;0.400732591;július;2;7;5;3:57:09;1;3:57:09 de.;1.16468;0.092013889;2:12:30 de.;1:47:09 de.;8:24:17;0.682638889;5:35:00 du.;0.400927146; ; ;1;2;1986;3;4;1011;397;2;0; ; ; ; ; ; ; ; ; ; ;2; ; ;14; ;4;90;165;2;80;2;1;3;2;3;2;0; ;0;0;0;0;0;0;0;0;0;0;0;0;0;0;0;0;0;0;0;0;0; ; ;0;0; ; ;0;0;0;0;0;0;0;0;0;0;0; ; ; ; ; ; ;15;1;0;0;0;0;0;0;0; ;0;0;4;0;0;0;0;0;0;1;0;0;0…
1605;2021.07.23 12:40;2021.07.23 13:26;0.353426972;július;2;1;-1;6:40:00;1;6:40:00 de.;1.27778;0.118055556;2:50:00 de.;2:00:00 de.;8:40:00;0.527777778;1:26:00 du.; ; ; ; ;1;1970;3;3;1011;397;2;0; ; ; ; ; ; ; ; ; ; ;2; ; ;14; ;2;90;170;3; ;3;3;2;3;3;2;0; ;2;0;0;1;0;0;0;0;0;0;0;0;0;0;0;0;0;0;0;0;0; ; ;0;0; ; ;0;0;0;0;0;0;0;0;0;0;0; ; ; ; ; ; ;0;1;0;0;0;0;0;0;0; ;0;0;4;1;0;0;0;1;0;0;0;0;0;2;2;3;3;2;…
1606;2021.07.23 14:10;2021.07.23 15:07;0.409346061;július;2;2;0;5:05:00;1;5:05:00 de.;1.21181;0.072916667;1:45:00 de.;3:00:00 de.;9:50:00;0.590277778;3:07:00 du.; ; ; ; ;2;1978;3;4;1011;397;2;0; ; ; ; ; ; ; ; ; ; ;2; ; ;14; ;5;70;163;3; ;2;2;2;3;2;2;0; ;0;0;0;0;0;0;0;0;0;0;0;0;0;0;0;0;0;0;0;0;0; ; ;0;0; ; ;0;0;0;0;0;0;0;0;0;0;0; ; ; ; ; ; ;5;0;0;0;0;0;1;0;0; ;0;0;5;0;0;1;0;0;0;0;0;0;0;3;2;3;3;2;0…
1607;2021.07.25 9:16;2021.07.25 10:17;0.344586397;július;3;7;4;3:15:43;1;3:15:43 de.;1.13591;0.053819444;1:17:30 de.;1:00:00 de.;8:01:26;0.386111111;10:17:00 de.;0.383389882; ; ; ;2;1987;2;3;1012;397;3;0; ; ; ; ; ; ; ; ; ; ;2; ; ;14; ;4;60;168;3; ;2;3;3;3;2;2;0; ;0;0;0;1;0;0;0;0;0;0;0;0;0;0;0;0;0;0;0;0;0; ; ;0;0; ; ;0;0;0;0;0;0;0;0;0;0;0; ; ; ; ; ; ;12;1;0;0;0;0;0;0;0; ;0;0;4;0;0;0;1;0;0;0;0;0;0;…
1608;2021.07.25 10:58;2021.07.25 12:12;1.92933133;július;3;8;5;4:37:30;1;4:37:30 de.;1.19271;0.085069444;2:02:30 de.;5:00:00 de.;10:45:00;0.456944444;12:12:00 du.;1.881215873; ; ; ;1;1997;2;5;1012;397;3;0; ; ; ; ; ; ; ; ; ; ;2; ; ;14; ;4;85;180;3; ;3;4;3;3;4;2;0; ;0;1;0;1;0;0;0;0;0;0;0;0;0;0;0;0;0;0;0;0;0; ; ;0;0; ; ;0;0;0;0;0;0;0;0;0;0;0; ; ; ; ; ; ;9;1;0;0;0;0;0;0;0; ;0;0;4;0;0;1;1;0;0;0;0;0;0;…
1609;2021.07.23 16:05;2021.07.23 16:54;0.648759928;július;2;4;2;5:10:00;1;5:10:00 de.;1.21528;0.086805556;2:05:00 de.;2:00:00 de.;9:40:00;0.670138889;4:54:00 du.; ; ; ; ;1;1961;3;3;1011;397;2;0; ; ; ; ; ; ; ; ; ; ;2; ; ;14; ;3;95;175;3; ;4;3;3;2;2;2;0; ;1;1;1;1;0;0;0;0;0;0;0;0;0;0;0;0;0;0;0;0;0; ; ;0;0; ; ;0;0;0;0;0;0;0;0;0;0;0; ; ; ; ; ; ;10;0;0;0;0;0;1;0;0; ;0;0;4;0;0;0;0;1;0;0;0;0;0;3;3;2;2;1;…
1610;2021.07.23 18:20;2021.07.23 19:10;0.712946922;július;3;2;-1;3:17:30;1;3:17:30 de.;1.13715;0.041666667;1:00:00 de.;5:00:00 de.;10:05:00;0.763888889;7:10:00 du.; ; ; ;1;2;1968;3;6;1013;397;3;0; ; ; ; ; ; ; ; ; ; ;2; ; ;14; ;4;85;169;2;75;3;1;3;3;3;2;0; ;0;0;0;0;0;0;0;0;0;0;0;0;0;0;0;0;0;0;0;0;0; ; ;0;0; ; ;0;0;0;0;0;0;0;0;0;0;0; ; ; ; ; ; ;12;1;1;0;0;0;1;0;0; ;0;0;4;0;0;0;1;1;0;0;0;0;0;2;1;2;3…
1611;2021.07.24 9:10;2021.07.24 9:55;0.486901423;július;3;2;-1;3:26:30;1;3:26:30 de.;1.14340;0.054861111;1:19:00 de.;3:00:00 de.;10:07:00;0.381944444;9:55:00 de.; ; ; ;1;2;1971;3;4;1013;397;3;0; ; ; ; ; ; ; ; ; ; ;2; ; ;14; ;4;90;171;3; ;4;3;3; ;1;1;0; ;0;0;0;0;0;0;0; ;0;0;0;0;0;0;0;0;0;0;0;0;0; ; ;0;0; ; ;0;0;0;0;0;0;0;0;0;0;0; ; ; ; ; ; ;3;0;0;0;0;0;1;0;0; ;0;0;5;1;0;1;0;0;0;0;0;0;0;2;3;1;3;1;1…
1612;2021.07.24 10:26;2021.07.24 11:15;0.648759928;július;2;3;1;3:37:30;1;3:37:30 de.;1.15104;0.036458333;12:52:30 de.;2:00:00 de.;8:45:00;0.434722222;11:15:00 de.; ; ; ; ;1;1960;3;3;1013;397;2;0; ; ; ; ; ; ; ; ; ; ;2; ; ;14; ;3;78;175;3; ;2;3;3;3;2;3;0; ;0;0;0;0;0;0;0;0;0;0;0;0;0;0;0;0;0;0;0;0;0; ; ;0;0; ; ;0;0;0;0;0;0;0;0;0;0;0; ; ; ; ; ; ;0;1;0;0;0;0;0;0;0; ;0;0;5;0;0;0;1;0;0;0;0;0;0;2;3;3;3;2…
1613;2021.07.25 13:20;2021.07.25 14:27;0.400732591;július;7;8;1;4:05:00;1;4:05:00 de.;1.17014;0.048611111;1:10:00 de.;5:00:00 de.;9:50:00;0.555555556;2:27:00 du.;0.400927146; ; ; ;2;1988;3;5;1012;397;7;0; ; ; ; ; ; ; ; ; ; ;2; ; ;14; ;4;86;168;3; ;2;1;3;3;3;3;0; ;0;0;0;1;0;0;0;0;0;0;0;0;0;0;0;0;0;0;0;0;0; ; ;0;0; ; ;0;0;0;0;0;0;0;0;0;0;0; ; ; ; ; ; ;8;1;0;0;0;0;0;0;0; ;0;0;4;0;0;0;0;0;0;1;0;0;0;3…
1614;2021.07.22 16:22;2021.07.22 17:33;0.409346061;július;3;5;2;;1;;;;;;;0.681944444;5:33:00 du.; ; ; ; ;2;1980;2;4;1026;396;3;0; ; ; ; ; ; ; ; ; ; ;2; ; ;2; ;3;58;163;3; ;4;3;4;3;3;3;0; ;0;0;0;0;0;0;0;0;0;0;0;0;0;0;2;0;0;0;0;0;0;0; ;0;0; ; ;0;0;0;0;0;0;0;0;0;0;0; ; ; ; ; ; ;0;0;0;0;1;0;0;0;0; ;0;0;3;0;0;0;0;0;0;0;0;1;0;2;2;2;2;2;2;3;2;1;2;2;1;2;3;3;0;1;1;1;1;1;1;1;1;7;8;0;2;1;1;2;2;1;1;2;2;3;3;3…
1615;2021.07.22 18:11;2021.07.22 19:05;0.419356941;július;3;7;4;;1;;;;;;;0.757638889;7:05:00 du.; ; ; ;1;2;1963;6;3;1026;396;3;0; ; ; ; ; ; ; ; ; ; ;2; ; ;2; ;3;65;161;3; ;4;3;3;3;3;3;0; ;0;1;1;1;0;0;0;0;0;0;0;0;0;0;0;0;0;0;0;0;0; ; ;0;0; ; ;0;0;0;0;0;0;0;0;0;0;0; ; ; ; ; ; ;0;0;0;0;0;1;0;0;0; ;0;0;4;0;0;0;0;0;0;1;0;0;0;1;2;2;1;1;3;2;2;2;2;2;2;3;2;2;1;1;1;1;1;1;1;1;1;3;5;1;2;1;0;0;1;1;1;1;1;1;1;1…
1616;2021.08.04 10:24;2021.08.04 11:25;0.344586397;augusztus;1;1;0;3:35:00;1;3:35:00 de.;1.14931;0.145833333;3:30:00 de.;3:00:00 de.;8:50:00;0.433333333;11:25:00 de.;0.383389882; ; ;1;2;1988;3;3;1024;396;1;1;0;0;0;1;0;0;0;0; ;0;2; ; ;2; ;4;75;165;2;65;1;2;2;3;3;3;0; ;0;1;1;1;0;0;0;0;0;0;0;0;0;0;0;0;0;0;0;0;0; ; ;0;0; ; ;0;0;0;0;0;0;0;0;0;0;0; ; ; ; ; ; ;0;0;0;0;0;0;0;0;0; ;1;0;4;0;0;0;0;0;0;0;0;0…
1617;2021.08.12 14:27;2021.08.12 15:37;0.979337706;augusztus;1;1;0;;1;;;;;2:00:00 de.;;0.602083333;3:37:00 du.;0.93488091; ; ; ;1;1985;6;5;1026;396;1;1;1;0;0;0;0;0;0;0; ;0;5; ; ;2; ;4;90;180;3; ;2;2;2;2;1;2;0; ;0;0;0;0;0;0;0;0;0;0;0;0;0;0;1;0;0;0;0;0;0; ; ;0;0; ; ;0;0;0;0;0;0;0;0;0;0;0; ; ; ; ; ; ;18;0;0;0;0;0;0;0;0; ;1;0;4;0;0;0;0;0;0;0;0;1;0;2;2;2;2;2;2;3;4;1;2;3;1;1;3;4;1;1;1;1;1;1;1;1;1;7;6;2…
1618;2021.07.23 14:02;2021.07.23 14:59;0.409346061;július;5;6;1;;1;;;;;;;0.584722222;2:59:00 du.; ; ; ; ;2;1978;3;4;1026;396;5;1;0;0;0;0;1;0;0;0; ;0;4; ; ;4; ;4;55;160;3; ;3;2;3;3;3;3;0; ;1;0;0;1;0;0;0;0;0;0;0;0;0;0;0;0;0; ;0;0;1;0; ;0;0; ; ;0;0;0;0;0;0;0;0;0;0;0; ; ; ; ; ; ;0;0;0;0;1;1;0;0;0; ;0;0;4;0;0;0;1;0;0;0;0;0;0;2;3;2;2;2;2;3;2;2;2;1;2;1;3;2;0;0;1;1;1;1;1;1;1;7;4;0;2;1;1;1;2;1;1;2;2;3;2;2…
1619;2021.07.24 11:18;2021.07.24 12:19;2.337057466;július;3;3;0;;1;;;;;3:00:00 de.;;0.470833333;12:19:00 du.; ; ; ; ;1;1953;3;6;1022;396;3;0; ; ; ; ; ; ; ; ; ; ;8; ; ;8; ;2;110;175;1;80;2;2;3;2;2;2;0; ;1;1;1;0;0;0;0;0;1;0;1;0;0;1;0;2;0;0;0;0;0; ; ;0;0; ; ;0;0;0;2;0;0;0;0;0;0;0; ; ;2; ; ; ;0;0;1;0;0;0;1;0;0; ;0;0;3;0;1;1;0;0;0;0;0;0;0;2;1;2;2;2;2;3;2;2;2;2;2;2;2;2;1;1;1;1;1;1;1;1;1;5;5;0;1;1;1;1;1…
1620;2021.08.12 16:23;2021.08.12 17:35;0.400732591;augusztus;1;1;0;4:10:00;1;4:10:00 de.;1.17361;0.003472222;12:05:00 de.;;7:40:00;0.682638889;5:35:00 du.;0.400927146; ; ; ;2;1982;2;4;1026;396;1;0; ; ; ; ; ; ; ; ; ; ;3; ; ;2; ;4;58;165;3; ;4;4;4;4;4;4;0; ;0;0;0;0;0;0;0;0;0;0;0;0;0;0;0;0;0;0;0;0;0;0;bt;0;0; ; ;0;0;0;0;0;0;0;0;0;0;0; ; ; ; ; ; ; ;0;0;0;0;0;0;0;0; ;1;0;4;0;0;0;0;0;0;0;0;1;0;3;3;2;2;…
1621;2021.09.04 10:07;2021.09.04 10:55;1.820323087;szeptember;1;1;0;;1;;;;;;;0.421527778;10:55:00 de.;1.850226077; ; ; ;2;1983;3;6;1022;396;1;1;0;0;0;1;0;0;0;0; ;0;2; ; ;2; ;4;60;160;3; ;2;2;2;3;3;2;0; ;2;2;0;2;0;0;0;0;0;0;0;0;0;0;0;0;0;0;0;0;0; ; ;0;0; ; ;0;0;0;0;0;0;0;0;0;0;0; ; ; ; ; ; ;10;1;1;0;0;0;0;0;0; ;0;0;1;1;1;0;0;0;0;0;0;0;0;2;2;3;3;2;2;1;3;2;2;2;2;3;2;2;0;0;0;0;0;0;0;0;0;7;7;0;2;1;2;1…
1622;2021.07.25 9:37;2021.07.25 11:07;0.353426972;július;4;8;4;4:37:30;1;4:37:30 de.;1.19271;0.001736111;12:02:30 de.;2:00:00 de.;8:45:00;0.400694444;11:07:00 de.; ; ; ; ;1;1967;1;3;1022;396;4;1;1;0;0;0;0;0;0;0; ;0;6; ; ; ; ;2;100;180;1;80;3;3;3;3;3;3;0; ;0;0;0;0;0;0;0;0;0;0;0;0;0;2;0;0;0;0;0;0;0; ; ;0;0; ; ;0;0;0;2;0;2;0;0;0;0;0; ; ;17; ; ; ; ;0;1;0;0;0;0;0;0; ;0;0;4;0;0;0;0;0;0;0;0;1;0;1;1;1;1;…
1623;2021.09.04 10:07;2021.09.04 11:25;2.57865913;szeptember;1;1;0;;1;;;;;;;0.421527778;11:25:00 de.;3.01184187; ; ; ;1;1984;4;7;1022;396;1;0; ; ; ; ; ; ; ; ; ; ;2; ; ;2; ;4;70;175;3; ;4;4;4;4;4;4;0; ;0;0;0;2;0;0;0;0;0;0;0;0;0;0;0;0;0;0;0;0;0; ; ;0;0; ; ;0;0;0;0;0;0;0;0;0;0;0; ; ; ; ; ; ;0;1;0;0;0;0;0;0;0; ;0;0;2;1;0;0;0;0;0;0;0;0;0;3;2;3;2;3;1;1;1;4;3;1;3;3;1;1;0;0;0;0;0;0;0;0;0;8;8;1;1;1;1;1;1;…
1624;2021.08.20 14:06;2021.08.20 15:03;2.57865913;augusztus;1;1;0;;1;;;;;;;0.5875;3:03:00 du.;3.01184187; ; ; ;1;1984;3;6;1022;396;1;1;0;0;0;0;0;1;0;0; ;0;2; ; ;2; ;4;80;180;3; ; ; ; ; ; ; ;0; ;0;0;0;0;0;0;0;0;0;0;0;0;0;0;0;0;0;0;0;0;0; ; ;0;0; ; ;0;0;0;0;0;0;0;0;0;0;0; ; ; ; ; ; ;0;0;1;0;1;0;0;0;0; ;0;0;2;1;1;1;0;0;0;0;0;0;0;2;2;2;2;2;0;0;0;4;4;0;4;4;0;0;0;0;0;0;0;0;0;0;0;9;9;0;2;2;0;2;0;2;2;3;3…
1625;2021.09.04 11:11;2021.09.04 12:09;2.57865913;szeptember;1;1;0;;1;;;;;5:17:09 de.;;0.465972222;12:09:00 du.;3.01184187; ; ; ;1;1988;2;6;1022;396;1;0; ; ; ; ; ; ; ; ; ; ;2; ; ;2; ;4;70;180;3; ;4;4;3;4;3;4;0; ;2;0;0;2;0;0;0;0;0;0;0;0;0;0;0;0;0;0;0;0;0; ; ;0;0; ; ;0;0;0;0;0;0;0;0;0;0;0; ; ; ; ; ; ;5;1;1;0;0;0;0;0;0; ;0;0;2;1;0;0;0;0;0;0;0;0;0;3;3;3;2;2;1;2;2;2;3;2;2;2;1;1;0;0;0;0;0;0;0;0;0;8;8;0…
1626;2021.07.25 12:39;2021.07.25 13:56;1.641774659;július;3;4;1;2:40:00;1;2:40:00 de.;1.11111;0.00625;12:09:00 de.;6:00:00 de.;6:40:00;0.527083333;1:56:00 du.; ; ; ;1;2;1940;8;2;1022;396;3;0; ; ; ; ; ; ; ; ; ; ;8; ; ;8; ;2;85;150;1;70;2;2;2;2;2;2;1;5;0;2;2;1;0;0;0;1;1;0;1;0;1;1;0;0;0;0;0;0;0; ; ;0;1; ; ;0;0;1;0;0;0;2;2;0;0;0; ; ;19; ; ; ; ;0;0;0;0;0;0;0;0; ;1;0;4;0;0;0;0;0;0;0;0;1;0;2;1;2;1;1;3;2…
1627;2021.07.26 11:00;2021.07.26 11:58;0.419356941;július;4;4;0;1:40:00;1;1:40:00 de.;1.06944;0;12:00:00 de.;;6:40:00;0.458333333;11:58:00 de.; ; ; ;1;2;1964;8;2;1024;396;4;0; ; ; ; ; ; ; ; ; ; ;6; ;3; ; ;2;45;160;5;60;3;3;3;3;3;3;0; ;0;0;0;0;0;0;0;0;0;1;0;0;0;0;0;0;0;0;0;0;0; ; ;0;0; ; ;0;0;0;0;0;0;0;0;0;0;0; ; ; ; ; ; ;0;0;0;0;0;0;0;0;0; ;1;0;5;0;0;0;1;0;0;0;0;0;0;1;1;1;1;1;2;3;3;1;1;3;1;1;3;2;…
1628;2021.07.27 8:26;2021.07.27 9:19;1.641774659;július;4;4;0;;1;;;;;;;0.351388889;9:19:00 de.; ; ; ;1;2;1954;3;3;1024;396;4;0; ; ; ; ; ; ; ; ; ; ;8; ; ;8; ;3;52;160;4;58;4;4;4;4;4;4;0; ;1;1;1;1;0;0;1;0;0;0;0;0;0;0;0;0;0;0;0;0;0; ; ;0;0; ; ;0;0;0;0;0;0;0;0;0;0;0; ; ; ; ; ; ; ;0;1;0;0;0;0;0;0; ;0;0;3;0;1;0;0;0;0;0;0;0;0;1;1;2;1;1;1;2;3;2;2;2;2;2;2;2;0;0;0;0;0;0;0;0;0;7;4;0;0;1;1;1;1;1;1;1;2;2;2;2;…
1629;2021.09.04 11:27;2021.09.04 12:24;3.005098089;szeptember;1;1;0;;1;;;;;;;0.477083333;12:24:00 du.;3.013340132; ; ; ;1;1998;2;6;1021;396;1;1;0;0;0;0;0;1;0;0; ;0;2; ; ;2; ;4;65;170;3; ;4;4;4;4;4;4;0; ;0;0;0;0;0;0;0;0;0;0;0;0;0;0;0;0;0;0;0;0;0; ; ;0;0; ; ;0;0;0;0;0;0;0;0;0;0;0; ; ; ; ; ; ;0;1;0;1;0;0;0;0;0; ;0;0;2;1;0;0;0;0;0;0;0;0;0;3;3;2;2;3;1;0;2;2;1;2;3;3;0;1;0;0;0;0;0;0;0;0;0;8;8;1;1;1;1;1;…
1630;2021.07.28 14:59;2021.07.28 15:58;0.419356941;július;3;3;0;;1;;;;;;;0.624305556;3:58:00 du.; ; ; ;1;2;1964;9;2;1027;396;3;0; ; ; ; ; ; ; ; ; ; ;5; ; ;5; ;2;50;155;4;60;4;4;4;4;4;4;0; ;0;1;1;0;0;1;1;1;0;0;0;0;1;0;0;0;0;0;0;0;0; ; ;0;0; ; ;0;0;0;0;0;0;2;0;0;0;0; ; ; ; ; ; ; ;0;0;0;0;0;0;0;0; ;1;0;4;0;0;0;0;0;0;0;0;1;0;1;1;1;1;1;2;1;3;1;1;3;1;1;3;3;1;1;1;1;1;1;1;1;1;7;4;0;1;1;1;1;1;1;1;0;2;2;1;…
1631;2021.07.30 8:16;2021.07.30 9:10;0.409346061;július;1;1;0;1:05:00;1;1:05:00 de.;1.04514;0.083333333;2:00:00 de.;2:51:26 de.;11:50:00;0.344444444;9:10:00 de.; ; ; ;1;2;1976;3;5;1024;396;1;0; ; ; ; ; ; ; ; ; ; ;1; ; ;2; ;4;68;160;2;62;2;2;2;2;2;2;0; ;0;0;0;1;0;0;0;0;0;0;0;0;0;0;0;0;0;0;0;0;0; ; ;0;0; ; ;0;0;0;0;0;0;0;0;0;0;0; ; ; ; ; ; ;0;0;0;0;1;0;0;0;0; ;0;0;2;0;1;0;0;0;0;0;0;0;0;2;2;2;2;2;1;…
1632;2021.09.04 12:10;2021.09.04 13:24;1.760865612;szeptember;1;1;0;;1;;;;;8:00:00 de.;;0.506944444;1:24:00 du.;1.655462888; ; ; ;2;1996;2;6;1022;396;1;1;0;0;0;0;1;1;0;0; ;0;2; ; ;2; ;4;50;160;3; ;1;2;2;2;3;1;0; ;0;0;0;2;0;2;0;0;0;0;0;0;0;0;0;0;0;0;0;0;0; ; ;0;0; ; ;0;0;0;0;0;0;0;0;0;0;0; ; ; ; ; ; ;5;1;0;0;0;0;0;0;0; ;0;0;2;1;0;0;0;0;0;0;0;0;0;3;2;2;2;2;1;1;1;3;3;0;4;4;1;0;0;0;0;0;0;0;0;0;0;8;8;…
1633;2021.08.02 10:09;2021.08.02 11:30;0.712946922;augusztus;1;3;2;2:35:00;1;2:35:00 de.;1.10764;0;12:00:00 de.;5:00:00 de.;6:50:00;0.422916667;11:30:00 de.; ; ; ;1;2;1965;4;6;1026;396;1;0; ; ; ; ; ; ; ; ; ; ;2; ; ;2; ;3;55;165;4;60;3;3;3;3;3;3;0; ;0;0;0;0;0;1;0;0;0;0;0;0;0;0;0;0;0;0;0;0;0; ; ;0;0; ; ;0;0;0;0;0;0;0;0;0;0;0; ; ; ; ; ; ;0;0;0;0;0;1;0;0;0; ;0;0;4;0;0;0;0;0;0;0;0;1;0;2;2;2;2;2;1;2;3;…
1634;2021.09.04 12:28;2021.09.04 13:03;2.57865913;szeptember;1;1;0;3:05:00;1;3:05:00 de.;1.12847;0;12:00:00 de.;;7:50:00;0.519444444;1:03:00 du.;3.01184187; ; ; ;1;1988;2;6;1022;396;1;1;0;0;0;1;0;0;0;0; ;0;2; ; ;2; ;4;70;170;3; ;2;3;2;2;3;3;0; ;2;0;0;2;0;0;0;0;0;0;0;0;0;0;0;0;0;0;0;0;0; ; ;0;0; ; ;0;0;0;0;0;0;0;0;0;0;0; ; ; ; ; ; ;8;1;0;0;0;0;0;0;0; ;0;0;1;1;0;0;0;0;0;0;0;0;0;3;2;2;3;1;2;2;2;2;2;…
1635;2021.08.04 12:57;2021.08.04 13:56;1.641774659;augusztus;1;1;0;2:05:00;1;2:05:00 de.;1.08681;-0.020833333;12:30:00 de.;3:00:00 de.;7:50:00;0.539583333;1:56:00 du.; ; ; ; ;2;1953;8;3;1024;396;1;0; ; ; ; ; ; ; ; ; ; ;8; ; ;8; ;3;78;163;2;70;2;3;3;3;3;2;0; ;0;1;0;1;0;0;0;0;0;0;0;0;0;0;0;0;0;0;0;0;0; ; ;0;0; ; ;0;0;0;2;0;0;0;0;0;0;0; ; ; ; ; ; ;0;0;0;0;0;0;0;0;0; ;1;0;5;0;0;0;0;0;0;0;0;1;0;2;1;2;…
1636;2021.08.02 12:33;2021.08.02 13:50;0.409346061;augusztus;1;1;0;3:05:43;1;3:05:43 de.;1.12897;0.057291667;1:22:30 de.;1:17:09 de.;8:01:26;0.522916667;1:50:00 du.; ; ; ; ;2;1978;2;5;1027;396;1;0; ; ; ; ; ; ; ; ; ; ;1; ; ;2; ;2;130;160;1; ;2;2;2;2;2;2;1; ;0;2;2;0;0;0;0;0;2;0;0;0;0;0;0;0;0;0;0;2;0; ; ;0;2; ; ;0;0;0;0;0;0;0;0;0;2;0; ; ;21; ; ; ;20;0;0;0;1;0;0;0;0; ;0;0;2;0;0;0;0;1;0;0;0;0;0;2;1;2;…
1637;2021.08.05 15:21;2021.08.05 16:20;1.317695357;augusztus;1;1;0;4:02:30;1;4:02:30 de.;1.16840;0.057291667;1:22:30 de.;3:00:00 de.;9:55:00;0.639583333;4:20:00 du.; ; ; ; ;2;1955;6;4;1026;396;1;0; ; ; ; ; ; ; ; ; ; ;8; ; ;8; ;3;55;160;3; ;3;3;3;3;3;3;0; ;0;3;3;0;0;0;0;0;0;0;0;0;0;0;0;0;0;0;0;0;0; ; ;0;0; ; ;0;0;0;0;0;0;0;0;0;0;0; ; ; ; ; ; ;30;0;1;0;0;0;0;0;0; ;0;0;4;0;0;0;1;0;0;0;0;0;0;2;2;2;2;…
1638;2021.08.22 10:40;2021.08.22 11:57;2.57865913;augusztus;1;1;0;;1;;;;;;;0.444444444;11:57:00 de.;3.01184187; ; ; ;1;1984;2;6;1022;396;1;1;0;0;0;0;0;1;0;0; ;0;2; ; ;2; ;3;80;180;2;170; ; ; ; ; ; ;0; ;0;0;0;3;0;0;0;0;0;0;0;0;0;0;0;0;0;0;0;0;0; ; ;0;0; ; ;0;0;0;0;0;0;0;0;0;0;0; ; ; ; ; ; ; ;1;1;0;0;0;0;0;0; ;0;0;2;1;1;1;0;0;0;0;0;0;0;2;3;2;3;3;1;2;1;4;2;1;4;4;0;1;0;0;0;0;0;0;0;0;0;8;8;1;1;2;0;1;2…
1639;2021.08.05 17:50;2021.08.05 19:08;0.353426972;augusztus;1;1;0;3:10:00;1;3:10:00 de.;1.13194;0.003472222;12:05:00 de.;2:42:51 de.;7:47:09;0.743055556;7:08:00 du.; ; ; ; ;1;1966;1;3;1021;396;1;1;0;0;1;0;0;0;0;0; ;0;2; ; ;2; ;3;75;175;3; ;2;3;3;3;3;3;0; ;0;1;1;0;0;0;0;0;0;0;0;0;0;0;0;0;0;0;0;0;0; ; ;0;0; ; ;0;0;3;0;0;0;0;0;0;0;0; ; ; ; ; ; ;120;0;0;0;0;1;0;0;0; ;0;0;3;0;1;0;0;0;0;0;0;0;0;2;2;2;…
1640;2021.08.06 13:46;2021.08.06 14:50;0.353426972;augusztus;1;1;0;2:52:08;1;2:52:08 de.;1.11954;0.041666667;1:00:00 de.;3:00:00 de.;7:24:17;0.573611111;2:50:00 du.; ; ; ; ;1;1971;1;3;1024;396;1;0; ; ; ; ; ; ; ; ; ; ;2; ; ;2; ;4;80;180;3; ;3;3;3;3;3;3;0; ;0;0;0;0;0;0;0;0;0;0;0;0;0;0;0;0;0;0;0;0;0; ; ;0;0; ; ;0;0;0;0;0;0;0;0;0;0;0; ; ; ; ; ; ; ;0;0;0;0;0;0;0;0; ;1;0;1;0;0;0;0;0;0;0;0;0;1;2;1;2;3;2…
1641;2021.09.05 12:05;2021.09.05 13:00;2.194166022;szeptember;1;1;0;;1;;;;;5:17:09 de.;;0.503472222;1:00:00 du.;3.01184187; ; ; ;1;1981;2;6;1022;396;1;1;0;0;0;1;0;0;0;0; ;0;2; ; ;2; ;4;75;180;3; ;4;3;4;3;4;4;0; ;2;2;0;0;0;0;0;0;0;0;0;0;0;0;0;0;0;0;0;0;0; ; ;0;0; ; ;0;0;0;0;0;0;0;0;0;0;0; ; ; ; ; ; ;10;1;0;0;0;0;0;0;0; ;0;0;2;1;0;0;0;0;0;0;0;0;0;3;3;3;2;2;2;2;3;1;2;2;1;2;1;1;0;1;0;0;1;0;0;0;0;7;7;…
1642;2021.08.07 11:38;2021.08.07 12:40;0.486901423;augusztus;1;1;0;0:47:52;1;12:47:52 de.;1.03323;0.003472222;12:05:00 de.;2:17:09 de.;8:55:43;0.484722222;12:40:00 du.; ; ; ;1;2;1967;3;4;1024;396;1;1;0;0;1;0;0;0;0;0; ;0;2; ; ;2; ;3;75;160;2;65;2;1;3;3;3;3;0; ;0;0;0;0;0;0;0;0;0;0;0;0;0;0;0;0;0;0;0;0;0; ; ;0;0; ; ;0;0;0;2;0;0;0;0;0;0;0; ; ; ; ; ; ; ;0;0;0;0;0;0;0;0; ;1;0;4;0;0;0;0;0;0;0;0;1;0;2;2;2…
1643;2021.08.07 16:19;2021.08.07 17:12;1.641774659;augusztus;1;1;0;3:05:00;1;3:05:00 de.;1.12847;0.020833333;12:30:00 de.;2:00:00 de.;9:50:00;0.679861111;5:12:00 du.; ; ; ;1;2;1940;8;3;1024;396;1;0; ; ; ; ; ; ; ; ; ; ;8; ; ;8; ;4;75;160;2;70;2;3;3;2;3;3;0; ;0;1;1;1;0;0;0;0;0;0;0;0;0;0;0;0;0;0;0;0;0; ; ;0;2; ; ;0;0;0;2;0;0;0;0;0;0;0; ; ;15; ; ; ; ;0;0;0;0;0;0;0;0; ;1;0;6;0;0;0;0;0;0;0;0;1;0;1;2;1;…
1644;2021.09.05 13:02;2021.09.05 13:42;1.820323087;szeptember;1;1;0;;1;;;;;;;0.543055556;1:42:00 du.;1.850226077; ; ; ;2;1987;2;6;1022;396;1;1;0;0;0;0;0;1;0;0; ;0;2; ; ;2; ;4;60;170;3; ;2;2;2;3;2;3;0; ;3;0;0;3;0;0;0;0;0;0;0;0;0;0;0;0;0;0;0;0;0; ; ;0;0; ; ;0;0;0;0;0;0;0;0;0;0;0; ; ; ; ; ; ;10;1;1;0;0;0;0;0;0; ;0;0;1;1;0;0;0;0;0;0;1;0;0;3;2;3;2;3;2;2;3;2;2;3;2;1;2;2;0;0;0;0;0;0;0;0;0;7;7;2;2;2;2;2;…
1645;2021.08.08 8:58;2021.08.08 9:57;1.317695357;augusztus;1;1;0;3:32:30;1;3:32:30 de.;1.14757;0.020833333;12:30:00 de.;3:00:00 de.;8:55:00;0.373611111;9:57:00 de.; ; ; ;1;2;1955;6;4;1026;396;1;1;0;0;1;0;0;0;0;0; ;0;8; ; ;8; ;3;60;160;3; ;3;3;3;3;3;3;0; ;0;1;2;0;0;0;0;0;0;0;0;0;0;0;0;0;0;0;0;0;0; ; ;0;2; ; ;0;0;0;0;0;0;0;0;0;0;0; ; ; ; ; ; ; ;0;1;1;1;0;0;0;0; ;0;0;4;0;0;1;0;0;0;0;0;0;0;2;2;1;2;2;…
1646;2021.08.08 16:35;2021.08.08 17:41;1.462461115;augusztus;1;1;0;;1;;;;;3:00:00 de.;;0.690972222;5:41:00 du.; ; ; ; ;2;1953;2;6;1025;396;1;0; ; ; ; ; ; ; ; ; ; ;8; ; ;8; ;3;75;165;2;65;2;2;2;2;2;2;1; ;0;1;1;1;0;1;0;0;0;0;0;0;0;0;0;0;0;0;0;0;0; ; ;0;2; ; ;0;0;0;0;0;0;0;0;0;0;0; ; ; ; ; ; ; ;0;0;0;0;0;0;0;0; ;1;0;4;0;0;0;0;0;0;0;0;1;0;2;2;2;2;2;2;3;4;1;2;3;1;1;3;3;2;2;2;2;2;2;2;2;2;7;9;0;1;1;2;2;…
1647;2021.09.05 13:02;2021.09.05 14:07;1.760865612;szeptember;1;1;0;3:57:30;1;3:57:30 de.;1.16493;0.029513889;12:42:30 de.;8:00:00 de.;8:05:00;0.543055556;2:07:00 du.;1.655462888; ; ; ;2;1992;2;6;1022;396;1;1;0;0;0;0;0;1;0;0; ;0;2; ; ;2; ;4;55;165;3; ;4;4;4;4;4;4;0; ;0;0;0;0;0;0;0;0;0;0;0;0;0;0;0;0;0;0;0;0;0; ; ;0;0; ; ;0;0;0;0;0;0;0;0;0;0;0; ; ; ; ; ; ;0;1;0;0;0;0;0;0;0; ;0;0;1;1;0;0;0;0;0;0;0;0…
1648;2021.09.05 13:49;2021.09.05 14:42;2.57865913;szeptember;1;1;0;3:01:26;1;3:01:26 de.;1.12599;-0.003472222;12:05:00 de.;;7:42:51;0.575694444;2:42:00 du.;3.01184187; ; ; ;1;1982;2;6;1022;396;1;1;0;0;0;0;0;1;0;0; ;0;2; ; ;2; ;4;80;180;3; ;2;2;2;2;2;2;0; ;0;0;0;3;0;0;0;0;0;0;0;0;2;0;0;0;0;0;0;0;0; ; ;0;0; ; ;0;0;0;0;0;0;0;0;0;0;0; ; ; ; ; ; ;14;1;0;0;0;1;0;0;0; ;0;0;2;0;0;0;0;0;0;0;1;0;0;3;2;2;3;…
1649;2021.08.09 16:53;2021.08.09 17:58;1.317695357;augusztus;1;1;0;3:05:00;0;3:05:00 de.;1.12847;-0.291666667;7:00:00 de.;3:00:00 de.;9:50:00;0.703472222;5:58:00 du.; ; ; ; ;2;1959;3;4;1026;396;1;0; ; ; ; ; ; ; ; ; ; ;2; ; ;2; ;3;75;160;3; ;2;1;1;2;2;2;0; ;0;1;0;0;0;0;0;0;0;0;0;0;1;0;0;0;0;0;0;0;0; ; ;0;0; ; ;0;0;0;0;0;0;0;0;0;0;0; ; ; ; ; ; ; ;0;0;0;0;0;0;0;0; ;1;0;3;0;0;0;0;0;0;0;0;1;0;1;1;1;1;…
1650;2021.08.04 15:45;2021.08.04 16:57;0.648759928;augusztus;1;1;0;2:05:00;1;2:05:00 de.;1.08681;0.020833333;12:30:00 de.;5:00:00 de.;9:50:00;0.65625;4:57:00 du.; ; ; ; ;1;1939;8;3;1026;396;1;0; ; ; ; ; ; ; ; ; ; ;8; ; ;8; ;3;70;170;3; ;3;3;3;3;3;3;0; ;0;1;0;0;0;0;0;0;1;0;0;0;1;0;0;0;0;0;0;0;0; ; ;0;1; ; ;0;0;0;0;0;0;0;0;0;0;0; ; ; ; ; ; ;0;0;0;0;0;0;0;0;0; ;1;0;5;0;0;0;0;0;0;0;0;1;0;1;1;1;1;1;2;…
1651;2021.09.05 13:49;2021.09.05 14:57;1.820323087;szeptember;1;1;0;;1;;;;;5:34:17 de.;;0.575694444;2:57:00 du.;1.850226077; ; ; ;2;1987;2;6;1022;396;1;1;0;0;0;1;0;1;0;0; ;0;2; ; ;2; ;4;50;155;3; ;3;3;3;3;3;3;0; ;0;0;0;0;0;0;0;0;0;0;0;0;0;0;0;0;0;0;0;0;0; ; ;0;0; ; ;0;0;0;0;0;0;0;0;0;0;0; ; ; ; ; ; ;10;1;1;0;0;0;0;0;0; ;0;0;1;1;0;0;0;0;0;0;0;0;0;3;2;2;2;2;3;1;1;2;3;2;3;3;1;1;0;0;0;0;0;0;0;0;0;8;8…
1652;2021.09.05 15:35;2021.09.05 16:31;3.005098089;szeptember;1;1;0;;1;;;;;;;0.649305556;4:31:00 du.;3.013340132; ; ; ;1;1992;2;6;1022;396;1;1;0;0;1;1;0;0;0;0; ;0;2; ; ;2; ;4;75;180;3; ;4;4;4;4;4;4;0; ;2;0;0;2;0;0;0;0;0;0;0;0;0;0;0;0;0;0;0;0;0; ; ;0;0; ; ;0;0;0;0;0;0;0;0;0;0;0; ; ; ; ; ; ;28;0;0;0;0;0;0;0;0; ;1;0;4;0;0;0;0;0;0;0;0;1;0;3;2;2;2;2;2;1;2;1;3;2;2;3;2;1;0;0;0;0;0;0;0;0;0;8;8;0;1;1;0;0;…
1653;2021.08.03 15:17;2021.08.03 16:34;0.712946922;augusztus;1;1;0;3:40:00;0;3:40:00 de.;1.15278;0.645833333;3:30:00 du.;3:00:00 de.;6:40:00;0.636805556;4:34:00 du.; ; ; ; ;2;1963;8;6;1026;396;1;1;1;0;0;0;0;0;0;0; ;0;4; ; ;2; ;3;78;165;2;65;2;3;3;2;3;3;0; ;1;0;0;0;0;0;0;0;0;0;0;0;0;0;0;0;0;0;0;2;0; ; ;0;0; ; ;0;0;0;0;0;0;0;0;0;0;0; ; ; ; ; ; ; ;0;0;0;0;0;0;0;0; ;1;0;4;0;0;0;0;0;0;0;0;1;0;1;2;1;2;…
1654;2021.08.03 13:16;2021.08.03 14:15;0.648759928;augusztus;1;1;0;3:35:00;1;3:35:00 de.;1.14931;0.041666667;1:00:00 de.;5:00:00 de.;8:50:00;0.552777778;2:15:00 du.; ; ; ; ;1;1959;1;3;1026;396;1;0; ; ; ; ; ; ; ; ; ; ;4; ; ;4; ;3;88;190;1;80;3;3;2;3;3;3;0; ;1;1;0;0;0;0;0;0;0;0;0;0;0;0;0;0;0;0;0;0;0; ; ;0;0; ; ;2;0;0;2;0;0;0;0;0;0;0; ; ;12; ; ; ;90;0;0;0;0;0;0;0;0; ;1;0;4;0;0;0;0;0;0;0;0;1;0;2;2;2;…
1655;2021.08.03 10:16;2021.08.03 11:18;0.486901423;augusztus;1;1;0;3:40:00;1;3:40:00 de.;1.15278;1.024305556;12:35:00 de.;3:00:00 de.;8:40:00;0.427777778;11:18:00 de.; ; ; ; ;2;1971;3;5;1026;396;1;0; ; ; ; ; ; ; ; ; ; ;2; ; ;2; ;3;72;168;2;60;2;3;3;3;3;3;0; ;0;1;0;1;0;0;0;0;0;0;0;0;1;0;2;0;0;0;0;0;0; ; ;0;0; ; ;0;0;0;0;0;0;0;0;0;0;0; ; ; ; ; ; ;0;0;0;0;0;0;0;0;0; ;1;0;4;0;0;0;0;0;0;0;0;1;0;2;2;2;…
1656;2021.08.02 8:20;2021.08.02 9:20;0.712946922;augusztus;1;1;0;;1;;;;;2:00:00 de.;;0.347222222;9:20:00 de.; ; ; ;1;2;1966;3;6;1026;396;1;1;0;0;0;1;0;0;0;0; ;0;2; ; ;2; ;3;76;165;2;65;2;3;3;3;3;3;0; ;0;1;0;1;0;0;0;0;0;0;0;0;0;0;0;0;0;0;0;0;0; ; ;0;0; ; ;2;0;0;2;0;0;0;0;0;0;0; ; ;12; ; ; ;50;0;0;0;0;1;0;0;0; ;0;0;4;0;0;0;1;0;0;0;0;0;0;1;2;2;2;2;2;3;2;1;1;2;1;1;3;2;0;0;0;0;0;0;0;0;0;3;3;2;1;1;1;1;…
1657;2021.09.05 15:35;2021.09.05 16:37;1.760865612;szeptember;1;1;0;;1;;;;;8:00:00 de.;;0.649305556;4:37:00 du.;1.655462888; ; ; ;2;1996;2;6;1022;396;1;0; ; ; ; ; ; ; ; ; ; ;2; ; ;2; ;4;55;160;3; ;3;3;3;3;3;3;0; ;0;0;0;2;0;0;0;0;0;0;0;0;0;0;0;0;0;0;0;0;0; ; ;0;0; ; ;0;0;0;0;0;0;0;0;0;0;0; ; ; ; ; ; ;5;1;0;0;0;0;0;0;0; ;0;0;3;0;0;0;0;0;0;0;0;1;0;3;3;2;2;2;1;1;2;3;2;1;3;4;2;2;0;0;0;0;0;0;0;0;0;8;8;…
1658;2021.08.01 11:05;2021.08.01 12:05;2.188798385;augusztus;1;1;0;;1;;;;;2:00:00 de.;;0.461805556;12:05:00 du.; ; ; ; ;1;1962;3;6;1022;396;1;0; ; ; ; ; ; ; ; ; ; ;2; ; ;2; ;4;78;175;2;70;2;2;2;1;2;2;0; ;1;0;0;0;1;1;0;0;0;0;1;1;0;1;0;0;0;0;0;0;0; ; ;0;0; ; ;0;0;0;0;0;0;0;0;0;0;0; ; ; ; ; ; ;0;0;0;0;0;0;0;0;0; ;1;0;4;0;0;0;0;0;0;0;0;1;0;2;1;2;2;2;2;3;2;2;2;2;2;2;2;2;0;0;0;0;0;0;0;0;0;7;8;0;1;2;1;1…
1659;2021.08.22 14:34;2021.08.22 16:14;1.820323087;augusztus;1;1;0;;1;;;;;7:00:00 de.;;0.606944444;4:14:00 du.;1.850226077; ; ; ;2;1988;2;6;1021;396;1;1;0;0;0;0;1;1;0;0; ;0;2; ; ;2; ;4;55;150;3; ;1;1;1;1;1;1;0; ;2;2;0;2;0;0;0;0;0;0;0;0;0;0;0;0;0;0;0;0;0; ; ;0;0; ; ;0;0;0;0;0;0;0;0;0;0;0; ; ; ; ; ; ;10;1;1;0;0;0;0;0;0; ;0;0;1;1;0;0;0;0;0;0;0;0;0;2;2;2;2;2;0;1;1;3;3;0;4;4;0;1;0;0;0;0;0;0;0;0;0;8;8;…
1660;2021.08.01 9:23;2021.08.01 10:22;1.317695357;augusztus;1;1;0;3:09:17;1;3:09:17 de.;1.13145;0.065972222;1:35:00 de.;2:17:09 de.;7:38:34;0.390972222;10:22:00 de.; ; ; ;1;2;1960;3;4;1022;396;1;0; ; ; ; ; ; ; ; ; ; ;2; ; ;2; ;3;69;170;3; ;1;1;1;1;1;1;0; ;2;0;0;1;0;0;0;0;0;0;0;0;0;0;0;0;0;0;0;0;0;0; ;0;0; ; ;0;0;0;0;0;0;0;0;0;0;0; ; ; ; ; ; ;0;0;0;0;0;0;0;0;0; ;1;0; ;0;0;0;0;0;0;0;0;1;0;2;2;2;2;2…
1661;2021.08.06 10:59;2021.08.06 12:41;0.344586397;augusztus;1;1;0;2:35:00;1;2:35:00 de.;1.10764;0.020833333;12:30:00 de.;2:00:00 de.;7:32:51;0.457638889;12:41:00 du.;0.383389882; ; ;1;2;1989;3;3;1026;396;1;1;0;0;1;0;0;0;0;0; ;0;2; ; ;2; ;4;80;170;2;65;2;3;2;2;3;3;0; ;0;0;0;1;0;0;0;0;0;0;0;0;0;0;0;0;0;0;0;0;0; ; ;0;0; ; ;0;0;0;0;0;0;0;0;0;0;0; ; ; ; ; ; ; ;0;0;0;0;0;0;0;0; ;1;0;4;0;0;0;0;0;1;0;0;…
1662;2021.08.05 9:48;2021.08.05 10:58;1.820323087;augusztus;1;1;0;4:35:00;0;4:35:00 de.;1.19097;0.208333333;5:00:00 de.;3:00:00 de.;8:50:00;0.408333333;10:58:00 de.;1.850226077; ; ; ;2;1990;2;6;1021;396;1;0; ; ; ; ; ; ; ; ; ; ;2; ; ;2; ; ;80;160;1;60;2;2;2;3;3;3;1;4;0;1;1;0;0;0;0;0;0;0;0;0;0;0;0;0;0;0;0;0;0; ; ;0;2; ; ;0;0;0;0;0;0;0;0;0;0;0; ; ; ; ; ; ;5;0;0;0;0;0;0;0;0; ;1;0;4;0;0;0;0;0;0;1;0;0;…
1663;2021.07.30 17:22;2021.07.30 18:19;1.43405361;július;2;1;-1;;1;;;;;;;0.723611111;6:19:00 du.; ; ; ; ;1;1972;2;4;1026;396;2;1;0;0;0;1;0;0;0;0; ;0;2; ; ;2; ;4;83;176;2;75;2;3;3;3;3;3;0; ;0;1;0;0;0;0;0;0;0;0;0;0;1;0;0;0;0;0;0;0;0; ; ;0;0; ; ;0;0;0;0;0;0;0;0;0;0;0; ; ; ; ; ; ;0;0;0;0;0;0;0;0;0; ;1;0;4;0;0;0;0;0;0;0;0;1;0;2;1;2;2;2;1;2;3;2;2;2;2;2;2;2;1;1;1;1;1;1;1;1;1;7;7;1;1;2;1;1;1;1;1;1;2;3;2;…
1664;2021.07.27 11:16;2021.07.27 12:10;0.353426972;július;8;5;-3;;1;;;0.046875;1:07:30 de.;;;0.469444444;12:10:00 du.; ; ; ; ;1;1965;1;2;1022;396;8;0; ; ; ; ; ; ; ; ; ; ;10; ; ;10; ;3;130;185;1;80;3;2;3;3;2;2;1;3;0;0;0;3;0;0;0;0;0;0;0;0;0;1;0;0;2;0;0;0;0; ; ;0;0; ; ;0;0;0;2;0;0;0;0;0;0;0; ; ; ; ; ; ;0;0;1;0;0;0;0;0;0; ;0;0;3;0;0;1;0;0;0;0;0;0;0;1;1;1;1;2;1;2;2;1;1;3;2;1;3;3;1;1;1;1;1;1;1;1;1;3;5;…
1665;2021.07.29 13:44;2021.07.29 14:57;0.712946922;július;6;4;-2;4:02:30;1;4:02:30 de.;1.16840;0.041666667;1:00:00 de.;10:00:00 de.;9:55:00;0.572222222;2:57:00 du.; ; ; ;1;2;1965;6;6;1026;396;6;1;1;0;0;0;0;0;0;0; ;0;4; ; ;4; ;2;95;165;1;70;2;2;2;2;2;2;1;5;0;1;1;1;0;0;0;0;0;0;0;0;1;0;0;0;0;0;0;2;0; ; ;0;0; ; ;0;0;0;0;0;0;0;0;3;0;0; ; ;20; ; ; ; ;0;0;0;1;0;0;0;0; ;0;0;4;1;0;0;0;0;0;0;0;0;0;2;1;1;1;…
1666;2021.07.27 14:03;2021.07.27 15:00;0.419356941;július;2;2;0;2:05:00;1;2:05:00 de.;1.08681;-0.024305556;12:35:00 de.;3:00:00 de.;9:50:00;0.585416667;3:00:00 du.; ; ; ;1;2;1962;8;3;1026;396;2;0; ; ; ; ; ; ; ; ; ; ;8; ; ;8; ;3;75;162;2;65;2;2;2;2;2;2;0; ;1;1;1;1;0;0;0;0;0;0;0;0;0;0;0;0;0;0;0;0;0; ; ;0;0; ; ;0;0;0;0;0;0;0;0;0;0;0; ; ; ; ; ; ; ;0;1;0;0;0;0;0;0; ;0;0;3;0;0;0;0;0;0;0;0;1;0;1;1;2;1;1…
1667;2021.08.04 18:05;2021.08.04 18:59;1.186459943;augusztus;2;1;-1;4:00:43;1;4:00:43 de.;1.16716;0.039930556;12:57:30 de.;3:17:09 de.;7:51:26;0.753472222;6:59:00 du.;1.22698429; ; ;1;2;1993;3;4;1026;396;2;1;0;0;0;1;0;0;0;0; ;0;4; ; ;4; ;4;60;165;2;58;2;3;3;3;3;3;0; ;0;0;1;1;0;0;0;0;0;0;0;0;0;0;0;0;0;0;0;0;0; ; ;0;0; ; ;0;0;0;0;0;0;0;0;0;0;0; ; ; ; ; ; ;0;0;0;0;0;1;0;0;0; ;0;0;4;0;0;0;0;0;0;1;0;0…
1668;2021.07.21 15:44;2021.07.21 16:35;1.317695357;július;3;5;2;;1;;;;;;;0.655555556;4:35:00 du.; ; ; ;1;2;1961;6;5;1026;396;3;1;0;0;1;0;0;0;0;0; ;0;4; ; ;4; ;4;67;160;2;65;3;3;3;2;3;3;0; ;0;1;2;0;0;0;0;0;0;0;0;0;0;0;0;0;0;0;0;0;0;0; ;0;0; ; ;0;0;0;2;0;0;0;0;0;0;0; ; ; ; ; ; ;0;1;1;0;0;0;0;0;0; ;0;0;3;0;0;0;0;0;0;0;0;0;0;2;2;2;2;2;2;3;2;2;2;2;2;3;2;2;0;0;0;1;1;0;0;0;0;6;7;1;2;2;0;2;1;1;1;0;0;2;0;…
1669;2021.08.08 17:48;2021.08.08 18:45;1.186459943;augusztus;1;1;0;;1;;;;;;;0.741666667;6:45:00 du.;1.22698429; ; ; ;2;2000;1;5;1033;395;1;0; ; ; ; ; ; ; ; ; ; ;9; ; ;9; ;4;50;168;3; ;4;4;4;4;4;4;0; ;0;0;0;0;0;0;0;0;0;0;0;0;0;0;0;0;0;0;0;0;0; ; ;0;0; ; ;0;0;0;0;0;0;0;0;0;0;0; ; ; ; ; ; ;0;0;0;0;0;0;0;0;0; ;1;0;4;0;0;0;0;0;0;0;0;1;0;2;2;3;3;2;0;0;0;1;0;1;1;1;1;0;0;0;0;0;0;0;0;0;0;10;8;2;2;1;0;2;2;…
1670;2021.07.26 16:27;2021.07.26 17:36;1.641774659;július;1;1;0;;1;;;;;3:00:00 de.;;0.685416667;5:36:00 du.; ; ; ;1;2;1955;8;3;1031;395;1;0; ; ; ; ; ; ; ; ; ; ;8; ; ;14; ;3;76;162;2;70;3;3;3;2;3;2;1;4;2;3;3;0;0;2;0;0;0; ;2;0;1;0;0;2;0;0;0;0;0; ; ;0;0; ; ;0;0;0;0;0;0;0;0;0;0;0; ; ; ; ; ; ; ;0;0;0;0;0;0;0;0; ;1;0;5;0;0;0;0;0;0;0;0;1;0;2;2;2;2;2;2;0;1;1;1;1;1;0;1;0;0;0;1;2;1;0;1;0;1;5;5; ;1;1; ;2;1;…
1671;2021.07.27 15:46;2021.07.27 16:48;0.648759928;július;3;3;0;;1;;;;;;;0.656944444;4:48:00 du.; ; ; ; ;1;1956;6;3;1031;395;3;0; ; ; ; ; ; ; ; ; ; ;7; ; ;7; ;2;96;170;1; ;2;2;4;3;3;3;1;5;0;3;3;1;0;0;0;0;0; ; ;0;2;2;0;0;0;0;0;0;0; ; ;0;0; ; ;0;0;0;2;0;0;0;0;0;0;0; ; ; ; ; ; ; ;0;0;0;0;0;0;0;0; ;1;0;6;0;0;0;0;0;0;0;0;0;1;1;1;1;1;1;3;3;3;1;2;3;2;2;2;3;3;2;1;2;2;2;2;2;1;3;3; ;0;1;1;0;0;1;0;2;1;0;0;0…
1672;2021.08.04 9:33;2021.08.04 10:36;2.57865913;augusztus;1;1;0;4:38:35;1;4:38:35 de.;1.19345;0.020833333;12:30:00 de.;1:42:51 de.;9:17:09;0.397916667;10:36:00 de.;3.01184187; ; ; ;1;1984;3;6;1037;395;1;1;0;0;0;0;0;1;0;0; ;0;2; ; ;2; ;4;80;174;3; ;4;4;4;4;4;4;0; ;0;1;0;1;0;0;0;0;0;0;0;0;1;0;0;0;0;0;0;0;0; ; ;0;0; ; ;0;0;0;0;0;0;0;0;0;2;0; ; ; ; ; ; ;0;1;1;1;0;0;0;1;0; ;0;0;2;1;1;1;1;1;1;1;1;0;0;…
1673;2021.08.04 11:55;2021.08.04 13:04;1.820323087;augusztus;1;1;0;2:49:17;0;2:49:17 de.;1.11756;0.010416667;12:15:00 de.;2:47:09 de.;7:38:34;0.496527778;1:04:00 du.;1.850226077; ; ;1;2;1982;3;6;1032;395;1;1;0;0;0;1;0;1;0;0; ;0;2; ; ;2; ;4;64;165;3; ;3;3;3;3;3;3;0; ;0;0;0;1;0;0;0;0;0;0;0;0;1;1;0;0;0;0;0;0;0; ; ;0;0; ; ;0;0;0;0;0;0;0;0;0;0;0; ; ; ; ; ; ;0;1;1;1;0;0;1;1;0; ;0;0;2;1;1;1;1;1;1;1;1;0;…
1674;2021.07.28 14:51;2021.07.28 16:20;1.317695357;július;1;1;0;;1;;;;;2:51:26 de.;;0.61875;4:20:00 du.; ; ; ;1;2;1960;3;5;1031;395;1;0; ; ; ; ; ; ; ; ; ; ;8; ; ;14; ;3;89;166;2; ;2;3;2;3;2;3;0; ;0;2;2;0;0;0;0;0;0; ;0;0;0;1;0;2;0;0;0;0;0; ; ;0;0;0; ;0;0;0;2;0;0;0;0;0;0;0;0; ; ; ; ; ;0;1;0;0;0;0;0;0;0; ;0;0;2;0;0;0;0;0;0;0;0;1;0;2;2;2;2;2;1;0;0;1;1;1;1;1;3;1;0;0;0;0;0;0;1;0;0;8;8;0;1;1;0;1;1;1;1;2…
1675;2021.07.28 16:35;2021.07.28 17:32;1.116111069;július;6;6;0;;1;;;;;;;0.690972222;5:32:00 du.; ; ; ; ;1;1976;1;2;1031;395;6;1;1;0;0;0;0;0;0;0; ;0;5; ; ;5; ;4;70;172;3; ;4;4;4;4;4;4;0; ;0;0;0;0;0;0;0;0;0;0;0;0;0;1;0;0;0;0;0;0;0;0; ;0;0;0; ;0;0;0;0;0;0;2;0;0;0;0;0; ; ; ; ; ; ;0;0;0;0;0;0;0;0; ;1;0;5;0;0;0;0;0;0;0;0;0;0;1;0;1;0;0;4;4;4;3;3;4;4;4;4;3;3;2;1;3;2;1;3;3;3;1;1;0;0;0;0;0;0;0;0; ;1;1;0;0…
1676;2021.08.04 13:45;2021.08.04 14:49;0.989527207;augusztus;5;2;-3;4:00:00;0;4:00:00 de.;1.16667;0.072916667;1:45:00 de.;4:00:00 de.;8:00:00;0.572916667;2:49:00 du.;1.850226077; ; ;1;2;1981;3;6;1037;395;5;1;0;0;0;0;0;1;0;0; ;0;2; ; ;2; ;4;70;165;2;55;2;2;2;2;2;2;0; ;0;1;0;1;0;0;0;0;0;0;0;1;2;2;0;0;0;0;0;0;0; ; ;0;0; ; ;0;0;0;0;0;0;0;0;0;2;2; ; ;21; ; ; ;14;1;1;1;0;0;1;1;0; ;0;0;2;1;1;1;1;1;1;1;1…
1677;2021.07.28 18:34;2021.07.28 19:46;0.409346061;július;1;1;0;3:32:30;1;3:32:30 de.;1.14757;0.020833333;12:30:00 de.;2:00:00 de.;7:55:00;0.773611111;7:46:00 du.; ; ; ;1;2;1972;3;5;1031;395;1;1;0;0;0;0;0;1;0;0; ;0;2; ; ;14; ;4;70;170;2;65;2;3;3;3;2;3;0; ;0;0;0;0;0;0;0;0;0;0;0;0;0;0;0;0;0;0;0;0;0;0; ;0;0;0; ;0;0;0;0;0;0;0;0;0;0;0;0; ; ; ; ; ;0;1;0;0;0;0;0;0;0; ;0;0;4;0;0;0;0;0;0;0;0;1;0;2;2;2;3;2…
1678;2021.08.04 15:12;2021.08.04 16:15;1.92933133;augusztus;10;9;-1;4:45:00;0;4:45:00 de.;1.19792;0.03125;12:45:00 de.;1:34:17 de.;8:51:26;0.633333333;4:15:00 du.;1.881215873; ; ; ;1;1993;1;5;1037;395;10;1;0;0;0;0;0;0;1;0; ;0;2; ; ;2; ;2;80;156;2;70;2;3;3;3;2;2;1;4;3;3;0;3;0;0;0;0;0;0;0;2;2;2;1;0;0;0;0;1;2; ; ;0;0; ; ;0;0;0;0;0;0;0;0;0;2;2; ; ;7; ; ; ;15;1;0;0;0;0;0;0;0; ;0;0;3;1;1;1;1;1;1;1;1;0;…
1679;2021.07.29 14:18;2021.07.29 15:24;0.486901423;július;1;1;0;;1;;;0.069444444;1:40:00 de.;;;0.595833333;3:24:00 du.; ; ; ;1;2;1963;3;4;1031;395;1;0; ; ; ; ; ; ; ; ; ; ;2; ; ;2; ;4;88;165;1;64;3;3;3;4;4;3;0; ;0;0;0;0;0;0;0;0;0;0;0;0;2;0;0;0;0;0;0;0;0;0; ;0;0;0; ;0;0;0;0;0;0;0;0;0;0;0;0; ; ; ; ; ;0;0;0;0;0;0;0;0;0; ;1;0;5;0;0;0;0;0;0;0;0;0;1;2;2;2;2;2;1;1;1;3;2;3;1;1;2;1;0;0;0;1;0;0;0;0;0;8;7;1;…
1680;2021.07.29 16:05;2021.07.29 17:06;1.625453442;július;1;2;1;2:32:30;1;2:32:30 de.;1.10590;0;12:00:00 de.;5:00:00 de.;8:55:00;0.670138889;5:06:00 du.; ; ; ; ;1;1948;8;5;1031;395;1;0; ; ; ; ; ; ; ; ; ; ;8; ; ;8; ;3;80;168;3; ;4;4;4;4;4;4;0; ;1;0;1;0;0;0;0;0;0;0;0;0;0;0;0;0;0;0;0;0;0;0; ;0;0;0; ;0;0;0;0;0;0;0;0;0;0;0;0; ; ; ; ; ; ;0;0;0;0;0;1;0;0; ;0;0;6;0;0;0;0;0;0;0;0;1;0;1;2;2;2;1;1;2;0;1;1;3…
1681;2021.07.29 17:29;2021.07.29 18:30;1.641774659;július;1;3;2;0:00:00;0;12:00:00 de.;1.00000;0;12:00:00 de.;12:00:00 de.;8:00:00;0.728472222;6:30:00 du.; ; ; ;1;2;1944;8;2;1031;395;1;0; ; ; ; ; ; ; ; ; ; ;8; ; ;14; ;2;54;160; ; ;3;3;3;3;3;3;1;5;0;3;3;0;0;0;0;0;0;0;0;0;0;0;0;2;0;0;0;0;0;0; ;0;0;0; ;0;0;0;0;0;0;0;0;0;0;0;0; ; ; ; ; ; ;0;0;0;0;0;0;0;1;az orvostól közvetlenül...;0;0;5;0;0;0;0;0;0;0…
1682;2021.07.30 14:44;2021.07.30 15:46;0.409346061;július;1;1;0;2:35:00;1;2:35:00 de.;1.10764;0.03125;12:45:00 de.;2:00:00 de.;7:50:00;0.613888889;3:46:00 du.; ; ; ;1;2;1976;2;4;1031;395;1;1;0;0;0;0;0;1;0;0; ;0;2; ; ;14; ;4;72;168;2; ;2;2;3;3;3;2;0; ;0;0;0;0;0;0;0;0;0;0;0;0;0;0;0;0;0;0;0;0;0;0; ;0;0;0; ;0;0;0;0;0;0;0;0;0;0;0;0; ; ; ; ; ;0;0;0;0;0;0;0;0;0; ;1;0;5;0;0;0;0;0;0;0;0;1;0;2;2;2;2;2;1;1;…
1683;2021.07.30 16:51;2021.07.30 17:46;0.712946922;július;1;1;0;3:30:00;1;3:30:00 de.;1.14583;0.052083333;1:15:00 de.;2:30:00 de.;8:00:00;0.702083333;5:46:00 du.; ; ; ;1;2;1964;3;6;1031;395;1;1;0;0;0;0;0;1;0;0; ;0;2; ; ;14; ;4;72;168;3; ;2;3;3;2;2;3;0; ;0;0;0;0;0;0;0;0;0;0;0;0;0;0;0;2;0;0;0;0;0;0; ;0;0;0; ;0;0;0;0;0;0;0;0;0;0;0;0; ; ; ; ; ;0;1;0;1;0;0;0;0;0; ;0;0;4;0;0;0;0;0;0;0;0;1;0;2;2;2;2;2;1…
1684;2021.08.04 18:44;2021.08.04 19:35;3.005098089;augusztus;1;7;6;4:03:35;0;4:03:35 de.;1.16915;0.0625;1:30:00 de.;1:34:17 de.;8:27:09;0.780555556;7:35:00 du.;3.013340132; ; ; ;1;1995;2;6;1037;395;1;1;0;0;0;0;0;1;0;0; ;0;2; ; ;2; ;4;65;165;3; ;2;4;4;4;4;4;0; ;0;0;0;2;0;0;0;0;0;0;0;2;3;3;0;0;0;0;0;0;0; ; ;0;0; ; ;0;0;0;0;0;2;2;0;0;0;0; ; ;18; ; ; ;15;1;1;1;1;1;1;1;0; ;0;0;2;1;1;1;1;1;1;1;1;0;0;3;…
1685;2021.07.30 18:27;2021.07.30 19:29;1.641774659;július;1;1;0;2:47:30;1;2:47:30 de.;1.11632;0.092013889;2:12:30 de.;;7:15:00;0.76875;7:29:00 du.; ; ; ;1;2;1960;8;3;1031;395;1;0; ; ; ; ; ; ; ; ; ; ;2; ; ;14; ;4;77;164;2;60;2;3;2;3;3;2;0; ;0;0;0;0;0;0;0;0;0;0;0;0;0;0;0;0;0;0;0;0;0;0; ;0;0;0; ;0;0;0;0;0;0;0;0;0;0;0;0; ; ; ; ; ;0;0;0;0;0;0;0;0;0; ;1;0;4;0;0;0;0;0;0;0;0;1;0;1;2;2;2;2;2;2;1;2;2;2;2;2…
1686;2021.07.31 13:38;2021.07.31 14:38;0.648759928;július;2;3;1;1:12:30;1;1:12:30 de.;1.05035;0.020833333;12:30:00 de.;10:00:00 de.;9:35:00;0.568055556;2:38:00 du.; ; ; ; ;1;1957;6;3;1031;395;2;1;0;0;0;0;0;0;1;0; ;0; ; ; ;14; ;2;65;170;3; ;2;3;2;3;2;3;0; ;2;0;0;0;0;0;0;0;0;0;0;0;2;0;0;2;0;0;0;0;0;0; ;0;0;0; ;0;0;0;0;0;0;0;0;0;0;0;0; ; ; ; ; ;10;0;0;0;0;0;0;0;0; ;1;0;5;0;0;0;0;0;0;0;0;1;0;1;1;1;1;…
1687;2021.07.31 14:56;2021.07.31 15:59;0.989527207;július;1;1;0;2:05:00;0;2:05:00 de.;1.08681;0.013888889;12:20:00 de.;3:00:00 de.;10:30:00;0.622222222;3:59:00 du.; ; ; ;1;2;1974;3;6;1031;395;1;0; ; ; ; ; ; ; ; ; ; ;4; ; ;4; ;5;60;170;3; ;1;1;3;3;1;3;0; ;0;0;0;0;0;0;0;0;0;0;0;0;0;0;0;0;0;0;0;0;0;0; ;0;0;0; ;0;0;0;0;0;0;0;0;0;0;0;0; ; ; ; ; ;0;0;0;0;1;0;0;0;0; ;0;0;4;1;1;0;0;0;0;0;0;0;0;2;3;2;2;2;…
1688;2021.08.07 9:53;2021.08.07 10:49;1.92933133;augusztus;1;1;0;5:00:00;0;5:00:00 de.;1.20833;0.041666667;1:00:00 de.;2:51:26 de.;8:00:00;0.411805556;10:49:00 de.;1.881215873; ; ; ;1;1998;1;5;1037;395;1;0; ; ; ; ; ; ; ; ; ; ;9; ; ;9; ;4;105;190;3; ;4;3;3;3;3;3;0; ;2;0;1;0;0;0;0;0;0;0;0;1;2;2;0;0;0;0;0;0;0; ; ;0;0; ; ;0;0;0;0;0;0;0;0;0;2;0; ; ; ; ; ; ;14;1;0;1;0;0;0;0;0; ;0;0;2;1;1;1;1;1;1;1;1;0;…	tanulni;1;0;0;1;1;2;0;5;0;7;1;0;0;0;0;0;0;0; ;0;1;1;0; ;1;0;2;0;1;0;0;0;0;0;0;0; ;2;11;0;4;6;1;1;2;3;3;3;3;1;0;1;0;1; ; ; ; ; ; ; ; ; ; ; ; ; ; ; ; ; ; ; ; ; ; ; ; ; ; ; ; ; ; ; ; ; ; ; ; ; ; ; ; ; ; ; ; ; ; ; ; ; ; ; ; ; ; ; ; ; ; ; ; ; ; ; ; ; ; ; ; ; ; ; ; ; ; ; ; ; ; ; ; ; ; ; ; ; ; ; ; ;0; ; ; ; ; ; ; ; ; ; ; ; ; ; ; ; ; ; ; ; ; ; ; ; ;7;7;7;7;3;3;3;3;3;0;2;0;0;0;0;0;0;0;1;0;0;0;0;0;2;1;2;5;…
1689;2021.08.07 12:25;2021.08.07 13:17;1.760865612;augusztus;6;5;-1;3:01:04;1;3:01:04 de.;1.12575;0.041666667;1:00:00 de.;3:08:34 de.;8:32:09;0.517361111;1:17:00 du.;1.655462888; ; ; ;2;1993;2;6;1037;395;6;1;0;0;0;0;0;1;0;0; ;0;2; ; ;2; ;4;65;164;2;56;4;2;4;3;4;4;1;3;2;3;0;3;0;2;2;0;0;0;2;2;3;3;0;0;0;0;0;0;0;2;ételallergia teszt;0;0; ; ;0;0;0;0;0;0;0;0;0;2;2; ; ;8;bélrendszeri; ; ;5;1;1;0;0;0;1;1…
1690;2021.08.10 8:01;2021.08.10 8:57;2.57865913;augusztus;1;1;0;3:48:35;0;3:48:35 de.;1.15873;0.0625;1:30:00 de.;4:25:43 de.;7:57:09;0.334027778;8:57:00 de.;3.01184187; ; ; ;1;1990;3;6;1037;395;1;1;0;0;0;0;0;1;0;0; ;0;2; ; ;2; ;4;95;190;3; ;4;4;4;4;4;4;0; ;0;0;0;2;0;0;0;0;0;0;0;0;1;1;0;0;0;0;0;0;0; ; ;0;0; ; ;0;0;0;0;0;0;0;0;0;2;2; ; ;21; ; ; ;14;1;1;1;0;1;1;1;0; ;0;0;2;1;1;1;1;1;1;1;1;0;0;2;2;2;…
1691;2021.07.31 16:29;2021.07.31 17:28;0.712946922;július;2;1;-1;2:47:30;1;2:47:30 de.;1.11632;0.041666667;1:00:00 de.;2:00:00 de.;8:25:00;0.686805556;5:28:00 du.; ; ; ; ;2;1966;1;6;1031;395;2;0; ; ; ; ; ; ; ; ; ; ;1; ; ;1; ;4;52;164;3; ;3;4;4;4;4;3;0; ;0;0;0;0;0;0;0;0;0;0;0;0;0;0;0;0;0;0;0;0;0;0; ;0;0;0; ;0;0;0;0;0;0;0;0;0;0;0;0; ; ; ; ; ;0;1;0;0;0;0;0;0;0; ;0;0;4;1;0;0;0;0;0;0;0;0;0;2;2;2;2;3;1…
1692;2021.08.10 14:30;2021.08.10 15:41;1.186459943;augusztus;1;1;0;4:09:39;0;4:09:39 de.;1.17336;0.026041667;12:37:30 de.;7:08:34 de.;8:49:17;0.604166667;3:41:00 du.;1.22698429; ; ; ;2;2001;1;5;1037;395;1;0; ; ; ; ; ; ; ; ; ; ;9; ; ;9; ;5;55;165;3; ;4;4;4;4;4;4;0; ;0;0;0;2;0;0;0;0;0;0;0;0;0;0;0;0;0;0;0;0;0; ; ;0;0; ; ;0;0;0;0;0;0;0;0;0;2;0; ; ; ; ; ; ;0;1;1;0;0;0;0;0;0; ;0;0;1;1;1;1;1;1;1;1;1;0;0…
1693;2021.08.01 11:36;2021.08.01 12:37;1.317695357;augusztus;1;2;1;2:00:00;1;2:00:00 de.;1.08333;0;12:00:00 de.;3:00:00 de.;10:00:00;0.483333333;12:37:00 du.; ; ; ;1;2;1946;3;5;1031;395;1;0; ; ; ; ; ; ; ; ; ; ;8; ; ;14; ;4;68;170;3; ;4;4;4;2;3;3;0; ;0;0;0;0;0;0;0;0;0;0;0;0;0;0;0;0;0;0;0;0;0;0; ;0;0;0; ;0;0;0;0;0;0;0;0;0;0;0;0; ; ; ; ; ;0;0;0;0;0;0;1;0;0; ;0;0;5;0;0;0;0;0;0;0;0;1;0;1;2;2;2;2;1;0;0…
1694;2021.08.03 14:09;2021.08.03 15:12;0.486901423;augusztus;1;1;0;3:17:30;1;3:17:30 de.;1.13715;0.005208333;12:07:30 de.;2:17:09 de.;7:35:43;0.589583333;3:12:00 du.; ; ; ;1;2;1970;4;5;1031;395;1;1;0;0;0;0;0;1;0;0; ;0;2; ; ;2; ;4;84;172;2; ;2;2;2;3;3;3;0; ;0;0;0;0;0;0;0;0;0;0;0;0;0;0;0;0;0;0;0;0;0;0; ;0;0;0; ;0;0;0;0;0;0;0;0;0;0;0;0; ; ; ; ; ;0;1;0;0;0;0;0;0;0; ;0;0;4;0;0;0;0;0;0;0;0;1;0;2;2;2;2;…
1695;2021.08.03 15:40;2021.08.03 16:38;0.648759928;augusztus;1;2;1;3:50:00;1;3:50:00 de.;1.15972;0;12:00:00 de.;3:00:00 de.;6:20:00;0.652777778;4:38:00 du.; ; ; ; ;1;1946;2;3;1031;395;1;0; ; ; ; ; ; ; ; ; ; ;8; ; ;14; ;3;89;178; ; ;3;3;2;3;3;3;0; ;0;0;0;0;0;0;0;0;0;0;0;0;0;0;0;0;0;0;0;0;0;0; ;0;0;0; ;0;0;0;2;0;0;0;0;0;0;0;0; ; ; ; ; ; ;1;1;1;1;1;1;1;1;orvos;0;0;5;0;0;0;0;0;0;0;0;1;0;2;2;1;2;1;1;0…
1696;2021.08.03 17:01;2021.08.03 17:57;0.486901423;augusztus;1;1;0;4:00:00;1;4:00:00 de.;1.16667;0.0625;1:30:00 de.;3:00:00 de.;8:00:00;0.709027778;5:57:00 du.; ; ; ;1;2;1963;3;4;1031;395;1;0; ; ; ; ; ; ; ; ; ; ;2; ; ;2; ;4;70;166;3; ;2;2;2;2;3;3;0; ;0;0;0;0;0;0;0;0;0;0;0;0;0;0;0;0;0;0;0;0;0;0; ;0;0;0; ;0;0;0;0;0;0;0;0;0;0;0;0; ; ; ; ; ;0;1;0;0;0;0;0;0;0; ;0;0;4;0;0;0;0;0;0;0;0;1;0;2;3;3;2;2;1;0;…
1697;2021.08.04 11:30;2021.08.04 12:18;1.462461115;augusztus;1;1;0;3:05:00;1;3:05:00 de.;1.12847;0.041666667;1:00:00 de.;2:00:00 de.;9:50:00;0.479166667;12:18:00 du.; ; ; ; ;2;1953;2;6;1031;395;1;0; ; ; ; ; ; ; ; ; ; ;8; ; ;14; ;4;72;168;2; ;2;2;2;3;2;2;0; ;0;0;0;0;0;0;0;0;0;0;0;0;0;0;0;2;0;0;0;0;0;0; ;0;0; ; ;0;0;0;0;0;0;0;0;0;0;0; ; ; ; ; ; ;0;1;0;0;0;0;0;0;0; ;0;0;4;0;0;0;0;0;0;0;1;0;0;2;2;2;3…
1698;2021.08.04 12:39;2021.08.04 13:30;1.317695357;augusztus;1;1;0;1:15:00;1;1:15:00 de.;1.05208;0;12:00:00 de.;3:00:00 de.;8:30:00;0.527083333;1:30:00 du.; ; ; ;1;2;1956;8;5;1031;395;1;0; ; ; ; ; ; ; ; ; ; ;8; ; ;14; ;3;76;162;2;60;2;2;2;2;2;2;0; ;0;0;0;0;0;0;0;0;0;0;0;0;0;0;0;0;0;0;0;0;0;0; ;0;0; ; ;0;0;0;2;0;0;0;0;0;2;0; ; ;21; ; ; ; ;0;0;0;0;0;0;0;0; ;1;0;4;0;0;0;0;0;0;0;0;0;1;2;2;1;2;1;1;1;0…
1699;2021.08.04 14:21;2021.08.04 15:12;0.712946922;augusztus;2;2;0;;0;;;0.020833333;12:30:00 de.;2:00:00 de.;6:55:00;0.597916667;3:12:00 du.; ; ; ;1;2;1971;6;6;1031;395;2;1;1;0;0;0;0;0;0;0; ;0;2; ; ;14; ;4;88;175;1;65;2;2;2;2;2;2;0; ;0;0;0;0;0;0;0;0;0;0;0;0;0;0;0;0;0;0;0;0;0; ; ;0;0; ; ;0;0;0;0;0;0;0;0;0;0;0; ; ; ; ; ; ;0;1;0;0;0;0;0;0;0; ;0;0;4;1;0;0;0;0;0;0;0;0;0;2;1;2;2;2;1;0;0;1;1;1;1;1;0;1;0…
1700;2021.09.01 13:07;2021.09.01 14:05;1.641774659;szeptember;2;2;0;1:45:00;1;1:45:00 de.;1.07292;0;12:00:00 de.;3:00:00 de.;9:30:00;0.546527778;2:05:00 du.; ; ; ;1;2;1946;8;3;1031;395;2;0; ; ; ; ; ; ; ; ; ; ;8; ; ;14; ;3;55;160;3; ;4;4;4;4;4;4;0; ;0;0;0;0;0;0;0;0;0;0;0;0;0;0;0;0;0;0;0;0;0; ; ;0;0; ; ;0;0;0;2;0;0;0;0;0;0;0; ; ; ; ; ; ; ;0;0;0;0;0;0;0;0; ;1;0;5;0;0;0;0;0;0;0;0;1;0;1;1;1;2;1;2;2;0;…
1701;2021.08.05 10:43;2021.08.05 11:36;0.989527207;augusztus;1;2;1;3:17:30;1;3:17:30 de.;1.13715;0.03125;12:45:00 de.;3:00:00 de.;6:25:00;0.446527778;11:36:00 de.; ; ; ;1;2;1974;3;6;1031;395;1;1;0;0;0;0;0;0;1;0; ;0;2; ; ;14; ;4;68;165;2; ;2;2;2;2;2;2;0; ;0;0;0;0;0;0;0;0;0;0;0;0;1;0;0;0;0;0;0;0;0; ; ;0;0; ; ;0;0;0;0;0;0;0;0;0;0;0; ; ; ; ; ; ;0;1;0;0;0;0;0;0;0; ;0;0;4;0;0;0;0;0;0;0;0;1;0;2;2;2;2;2;…
1702;2021.08.05 12:05;2021.08.05 12:41;0.989527207;augusztus;1;1;0;3:07:30;0;3:07:30 de.;1.13021;0.020833333;12:30:00 de.;2:00:00 de.;7:45:00;0.503472222;12:41:00 du.; ; ; ; ;2;1978;3;6;1031;395;1;0; ; ; ; ; ; ; ; ; ; ;4; ; ;14; ;4;60;175;3; ;3;4;4;3;3;3;0; ;0;0;0;0;0;0;0;0;0;0;0;0;0;0;0;0;0;0;0;0;0; ; ;0;0; ; ;0;0;0;0;0;0;0;0;0;0;0; ; ; ; ; ; ;0;1;0;0;0;0;0;0;0; ;0;0;4;1;0;0;0;0;0;0;0;0;0;2;2;2;…
1703;2021.08.05 13:20;2021.08.05 14:11;1.317695357;augusztus;1;2;1;1:02:30;1;1:02:30 de.;1.04340;0;12:00:00 de.;1:00:00 de.;9:55:00;0.555555556;2:11:00 du.; ; ; ;1;2;1952;3;5;1031;395;1;0; ; ; ; ; ; ; ; ; ; ;8; ; ;14; ;3;82;168;2;65;2;2;2;2;2;3;1;5;0;0;3;0;0;0;0;0;0;0;0;0;0;0;0;2;0;0;0;0;0; ; ;0;0; ; ;0;0;0;2;0;0;0;0;0;0;0; ; ;2; ; ; ;0;0;0;0;0;0;0;0;0; ;0;1;4;1;0;0;0;0;0;0;0;0;0;1;1;1;2;1;3;2;2;…
1704;2021.08.10 14:22;2021.08.10 15:29;1.186459943;augusztus;1;1;0;4:00:00;1;4:00:00 de.;1.16667;0;12:00:00 de.;3:00:00 de.;10:00:00;0.598611111;3:29:00 du.;1.22698429; ; ; ;2;2000;1;5;1034;395;1;0; ; ; ; ; ; ; ; ; ; ;9; ; ;14; ;5;56;170;3; ;4;3;4;4;4;4;0; ;0;0;0;0;0;0;0;0;0;0;0;0;0;0;0;0;0;0;0;0;0; ; ;0;0; ; ;0;0;0;0;0;0;0;0;0;0;0; ; ; ; ; ; ;0;0;0;0;0;0;0;0;0; ;1;0; ;0;0;0;0;0;0;0;0;1;0;3;2;2;3…
1705;2021.08.05 14:42;2021.08.05 15:27;2.337057466;augusztus;1;1;0;2:02:30;1;2:02:30 de.;1.08507;0.022569444;12:32:30 de.;;9:00:00;0.6125;3:27:00 du.; ; ; ; ;1;1950;3;6;1031;395;1;0; ; ; ; ; ; ; ; ; ; ;8; ; ;14; ;4;85;185;3; ;4;4;4;4;4;4;0; ;0;0;0;0;0;0;0;0;0;0;0;0;0;0;0;0;0;0;0;0;0; ; ;0;0; ; ;0;0;0;0;0;0;0;0;0;0;0; ; ; ; ; ; ;0;1;0;1;1;0;0;0;0; ;0;0;4;1;0;1;0;0;0;0;0;0;0;2;2;3;2;2;1;0;1;1;1;0;1…
1706;2021.08.05 15:52;2021.08.05 16:42;0.486901423;augusztus;1;2;1;0:30:00;1;12:30:00 de.;1.02083;0;12:00:00 de.;1:00:00 de.;9:00:00;0.661111111;4:42:00 du.; ; ; ;1;2;1963;3;5;1031;395;1;0; ; ; ; ; ; ; ; ; ; ;4; ; ;14; ;3;89;164;1; ;2;2;2;2;2;2;0; ;0;0;0;0;0;0;0;0;0;0;0;0;0;0;0;2;0;0;0;0;0; ; ;0;0; ; ;0;0;0;2;0;0;0;3;0;0;0; ; ;19; ; ; ; ;0;0;1;1;0;0;0;1;az orvostól;0;0;4;0;0;0;1;0;0;0;0;0;0;2;2;2…
1707;2021.08.05 17:29;2021.08.05 18:16;1.625453442;augusztus;2;2;0;5:45:00;1;5:45:00 de.;1.23958;0;12:00:00 de.;;10:30:00;0.728472222;6:16:00 du.; ; ; ; ;1;1955;7;4;1031;395;2;0; ; ; ; ; ; ; ; ; ; ;8; ; ;14; ;3;120;190;1; ;2;2;2;2;2;2;1;5;0;0;2;0;0;0;0;0;0;0;0;0;0;0;0;2;0;0;0;0;0; ; ;0;0; ; ;0;0;0;0;0;0;0;0;0;0;0; ; ; ; ; ; ; ;1;0;1;0;0;0;0;0; ;0;0;4;1;0;0;0;0;0;0;0;0;0;2;2;1;1;1;1;1;2;2;2;3;1;1;…
1708;2021.08.06 10:45;2021.08.06 11:39;1.317695357;augusztus;1;1;0;2:32:30;1;2:32:30 de.;1.10590;0;12:00:00 de.;3:00:00 de.;8:55:00;0.447916667;11:39:00 de.; ; ; ;1;2;1956;3;5;1031;395;1;0; ; ; ; ; ; ; ; ; ; ;8; ; ;14; ;3;76;168;2;65;2;2;2;3;4;2;0; ;0;0;0;0;0;0;0;0;0;0;0;0;0;0;0;0;0;0;0;0;0; ; ;0;0; ; ;0;0;0;2;0;0;0;0;0;0;0; ; ; ; ; ; ;0;0;0;0;0;0;0;0;1;az orvostól közvetlenül;0;0;4;1;0;0;0;0;0;0…
1709;2021.08.06 11:55;2021.08.06 12:41;2.188798385;augusztus;1;1;0;2:30:43;1;2:30:43 de.;1.10466;-0.001736111;12:02:30 de.;3:17:09 de.;6:51:26;0.496527778;12:41:00 du.; ; ; ; ;1;1964;9;6;1031;395;1;0; ; ; ; ; ; ; ; ; ; ;2; ; ;14; ;4;80;170;3; ;3;3;3;2;2;3;0; ;0;0;0;0;0;0;0;0;0;0;0;0;0;0;0;0;0;0;0;0;0; ; ;0;0; ; ;0;0;0;0;0;0;0;0;0;0;0; ; ; ; ; ; ;0;0;0;0;0;0;0;0;0; ;1;0;4;0;0;0;0;0;0;0;0;0;1;1;2;1…
1710;2021.08.06 12:34;2021.08.06 13:21;1.625453442;augusztus;1;1;0;1:35:00;1;1:35:00 de.;1.06597;0;12:00:00 de.;2:00:00 de.;6:50:00;0.523611111;1:21:00 du.; ; ; ; ;1;1950;3;4;1031;395;1;0; ; ; ; ; ; ; ; ; ; ;8; ; ;14; ;3;90;172;1;75;3;3;3;3;4;3;0; ;0;0;0;0;0;0;0;0;0;0;0;0;0;0;0;2;0;0;0;0;0; ; ;0;0; ; ;0;0;0;2;0;0;0;0;0;0;0; ; ;15; ; ; ;0;0;0;0;0;0;0;0;1;az orvostól közvetlenül;0;0;5;0;0;0;0;0;0;0…
1711;2021.08.10 15:39;2021.08.10 17:13;0.979337706;augusztus;2;2;0;3:25:00;1;3:25:00 de.;1.14236;0.0625;1:30:00 de.;;8:10:00;0.652083333;5:13:00 du.;0.93488091; ; ; ;1;1990;2;4;1034;395;2;0; ; ; ; ; ; ; ; ; ; ;2; ; ;14; ;5;78;180;3; ;3;4;3;4;4;4;0; ;0;0;0;0;0;0;0;0;0;0;0;0;0;0;0;0;0;0;0;0;0; ; ;0;0; ; ;0;0;0;0;0;0;0;0;0;0;0; ; ; ; ; ; ;0;0;0;0;0;0;0;0;1;orvosnál;0;0;4;1;0;0;0;0;0;0;0;0;0;3;2;3;2;…
1712;2021.08.06 15:03;2021.08.06 15:56;0.989527207;augusztus;1;1;0;4:10:00;1;4:10:00 de.;1.17361;0.076388889;1:50:00 de.;;8:00:00;0.627083333;3:56:00 du.; ; ; ; ;2;1973;1;6;1031;395;1;0; ; ; ; ; ; ; ; ; ; ;2; ; ;14; ;4;66;175;3; ;4;4;4;4;4;3;0; ;0;0;0;0;0;0;0;0;0;0;0;0;0;0;0;0;0;0;0;0;0; ; ;0;0; ; ;0;0;0;0;0;0;0;0;0;0;0; ; ; ; ; ; ;0;1;0;0;0;0;0;0;0; ;0;0;4;0;0;0;0;0;0;0;0;1;0;2;2;3;3;2;1;0;0;1;1…
1713;2021.08.06 16:27;2021.08.06 17:16;0.712946922;augusztus;1;1;0;2:58:34;1;2:58:34 de.;1.12401;0.012152778;12:17:30 de.;;7:27:09;0.685416667;5:16:00 du.; ; ; ;1;2;1969;3;6;1031;395;1;0; ; ; ; ; ; ; ; ; ; ;2; ; ;14; ;4;58;166;3; ;4;4;4;4;4;4;0; ;0;0;0;0;0;0;0;0;0;0;0;0;0;0;0;0;0;0;0;0;0; ; ;0;0; ; ;0;0;0;0;0;0;0;0;0;0;0; ; ; ; ; ; ;0;0;0;0;0;0;0;0;1;a háziorvosnál;0;0; ;1;0;0;0;0;0;0;0;0;0;2;2;2…
1714;2021.08.06 17:51;2021.08.06 18:35;0.419356941;augusztus;1;1;0;4:30:00;1;4:30:00 de.;1.18750;0.072916667;1:45:00 de.;5:00:00 de.;9:00:00;0.74375;6:35:00 du.; ; ; ;1;2;1970;3;2;1031;395;1;0; ; ; ; ; ; ; ; ; ; ;2; ; ;14; ;4;75;172;2;60;4;4;4;3;3;4;0; ;0;0;0;0;0;0;0;0;0;0;0;0;0;0;0;0;0;0;0;0;0; ; ;0;0; ; ;0;0;0;0;0;0;0;0;0;0;0; ; ; ; ; ; ;0;0;0;0;0;0;0;0;0; ;1;0;4;0;0;0;0;0;0;0;0;0;1;2;2;2;2;2;0…
1715;2021.08.08 14:45;2021.08.08 15:37;1.317695357;augusztus;1;1;0;2:30:00;1;2:30:00 de.;1.10417;-0.001736111;12:02:30 de.;2:00:00 de.;8:50:00;0.614583333;3:37:00 du.; ; ; ;1;2;1953;3;4;1031;395;1;0; ; ; ; ; ; ; ; ; ; ;8; ; ;14; ;4;52;160;3; ;4;4;4;4;4;4;0; ;0;0;0;0;0;0;0;0;0;0;0;0;0;0;0;0;0;0;0;0;0; ; ;0;0; ; ;0;0;0;0;0;0;0;0;0;0;0; ; ; ; ; ; ;0;0;0;0;0;0;0;0;1;a párom szokott tájékozódni;0;0;5;…
1716;2021.08.10 17:46;2021.08.10 18:48;1.92933133;augusztus;2;2;0;;1;;;;;;;0.740277778;6:48:00 du.;1.881215873; ; ; ;1;1998;1;5;1034;395;2;0; ; ; ; ; ; ; ; ; ; ;2; ; ;14; ;5;84;178;2; ;3;4;4;4;3;4;0; ;0;0;0;0;0;0;0;0;0;0;0;0;0;0;0;0;0;0;0;0;0;0; ;0;0; ; ;0;0;0;0;0;0;0;0;0;0;0; ; ; ; ; ; ;0;0;0;0;0;0;0;0;0; ;1;0; ;0;0;0;0;0;0;0;0;0;1;2;2;2;2;2;1;1;0;1;0;1;0;1;1;0;0;0;0;0;0;0;0;0;0;8;7;2;2;2;2;2;2;…
1717;2021.08.03 8:13;2021.08.03 9:06;0.712946922;augusztus;7;6;-1;4:23:35;1;4:23:35 de.;1.18304;0.020833333;12:30:00 de.;2:34:17 de.;5:47:09;0.342361111;9:06:00 de.; ; ; ; ;2;1967;3;6;1037;395;7;1;0;0;0;0;0;1;0;0; ;0;2; ; ;2; ;4;70;170;3; ;3;3;2;2;2;2;0; ;0;2;0;2;0;2;0;0;0;0;1;1;1;1;0;0;0;0;2;2;0; ; ;0;0; ; ;0;0;0;2;0;0;0;0;0;2;0; ; ;6; ; ; ;10;1;1;1;0;0;1;1;0; ;0;0;2;1;1;1;0;0;0;1;1;0;0;2;2;2;2;…
1718;2021.08.03 14:24;2021.08.03 15:23;0.353426972;augusztus;9;8;-1;3:00:00;1;3:00:00 de.;1.12500;0.072916667;1:45:00 de.;6:00:00 de.;10:00:00;0.6;3:23:00 du.; ; ; ; ;1;1969;8;3;1037;395;9;1;1;0;0;0;0;0;0;0; ;0;6; ;3; ; ;1;55;170;4;70;4;4;2;2;4;3;1;5;3;3;3;0;0;0;0;0;0;0;2;0;2;2;0;0;3;0;0;2;3; ; ;0;0; ; ;0;0;0;2;0;0;0;0;0;3;2; ; ;7; ; ; ;120;0;0;0;0;1;1;1;0; ;0;0;2;0;0;0;0;0;0;0;0;1;0;1;1;1;1;0;2;…
1719;2021.08.03 15:57;2021.08.03 16:51;1.317695357;augusztus;1;5;4;2:23:35;0;2:23:35 de.;1.09970;0.020833333;12:30:00 de.;4:34:17 de.;7:47:09;0.664583333;4:51:00 du.; ; ; ;1;2;1953;3;5;1037;395;1;0; ; ; ; ; ; ; ; ; ; ;2; ; ;2; ;4;65;170;3; ;4;4;4;4;4;4;0; ;1;0;0;2;0;0;2;0;0;0;0;0;2;2;0;0;0;0;0;2;1; ; ;0;0; ; ;0;0;0;0;0;0;0;0;0;2;0; ; ;21; ; ; ;14;1;1;1;0;0;0;0;0; ;0;0;2;1;1;1;1;1;1;1;1;0;0;3;2;2;…
1720;2021.08.04 8:16;2021.08.04 9:11;1.317695357;augusztus;2;2;0;2:30:00;1;2:30:00 de.;1.10417;0.010416667;12:15:00 de.;5:04:17 de.;9:21:26;0.344444444;9:11:00 de.; ; ; ;1;2;1957;8;4;1037;395;2;0; ; ; ; ; ; ; ; ; ; ;8; ; ;8; ;4;65;160;3; ;4;2;4;4;4;2;0; ;0;1;0;0;0;0;0;0;0;0;0;0;1;1;0;0;0;0;0;0;0; ; ;0;0; ; ;0;0;0;2;0;0;0;0;0;2;0; ; ;15; ; ; ;0;0;0;0;0;1;0;0;0; ;0;0;2;0;0;0;0;0;0;0;1;0;0;2;2;2;2;2…
1721;2021.08.04 16:53;2021.08.04 18:18;1.625453442;augusztus;4;7;3;3:07:30;0;3:07:30 de.;1.13021;0.026041667;12:37:30 de.;4:00:00 de.;10:00:00;0.703472222;6:18:00 du.; ; ; ; ;1;1948;3;4;1037;395;4;0; ; ; ; ; ; ; ; ; ; ;8; ; ;8; ;4;78;167;3; ;2;3;3;4;4;4;0; ;2;2;0;1;1;0;0;0;0;0;0;1;1;1;1;0;0;0;0;0;0; ; ;0;1; ; ;0;0;0;0;0;0;0;0;0;0;0; ; ;1; ; ; ;0;0;0;0;0;0;1;0;0; ;0;0;2;0;0;0;0;0;0;0;0;1;0;2;2;2;2…
1722;2021.08.05 8:08;2021.08.05 9:08;1.462461115;augusztus;10;9;-1;1:15:00;1;1:15:00 de.;1.05208;0;12:00:00 de.;3:00:00 de.;9:30:00;0.338888889;9:08:00 de.; ; ; ;1;2;1956;8;6;1037;395;10;0; ; ; ; ; ; ; ; ; ; ;7; ; ;7; ;2;50;160;4;60;4;4;4;4;4;4;1;5;1;3;3;2;3;0;0;0;0;0;0;0;2;2;2;0;2;0;0;0;0; ; ;3;0; ; ;0;0;0;1;0;0;0;0;0;0;0; ; ;9; ; ; ;0;0;0;0;0;0;1;1;0; ;0;0;1;0;0;0;0;0;0;0;0;1;0;1;1;1;1;0;3;4;3;…
1723;2021.08.11 11:10;2021.08.11 12:12;0.400732591;augusztus;1;2;1;1:57:30;1;1:57:30 de.;1.08160;0.046875;1:07:30 de.;2:00:00 de.;8:35:00;0.465277778;12:12:00 du.;0.400927146; ; ;1;2;1990;3;5;1034;395;1;0; ; ; ; ; ; ; ; ; ; ;2; ; ;14; ;4;88;168;2;60;2;2;2;3;3;3;0; ;0;0;0;0;0;0;0;0;0;0;0;0;0;0;0;0;0;0;0;0;0; ; ;0;0; ; ;0;0;0;0;0;0;0;0;0;0;0; ; ; ; ; ; ;0;1;0;0;0;0;0;0;0; ;0;0;4;1;0;0;0;0;0;0;0;0;0…
1724;2021.08.05 14:47;2021.08.05 15:43;0.989527207;augusztus;1;1;0;3:37:30;0;3:37:30 de.;1.15104;0.041666667;1:00:00 de.;1:51:26 de.;8:27:51;0.615972222;3:43:00 du.; ; ; ;1;2;1975;3;6;1037;395;1;1;0;0;0;0;0;1;0;0; ;0;2; ; ;2; ;4;70;165;2;55;2;2;3;3;3;2;0; ;1;1;1;3;0;0;0;0;0;0;0;1;2;2;0;0;0;0;0;0;0; ; ;0;0; ; ;0;0;0;0;0;0;0;0;0;0;0; ; ; ; ; ; ;0;1;1;0;0;0;0;0;0; ;0;0;4;1;1;1;0;0;0;0;1;0;0;3;3;3;3;…
1725;2021.08.11 12:46;2021.08.11 13:50;0.344586397;augusztus;2;2;0;3:02:30;1;3:02:30 de.;1.12674;0.041666667;1:00:00 de.;;9:55:00;0.531944444;1:50:00 du.;0.383389882; ; ; ;2;1991;1;3;1033;395;2;0; ; ; ; ; ; ; ; ; ; ;2; ; ;14; ;4;98;178;1; ;3;3;3;3;3;4;0; ;0;0;0;0;0;0;0;0;0;0;0;0;0;0;0;0;0;0;0;0;0; ; ;0;0; ; ;0;0;0;0;0;0;0;0;0;0;0; ; ; ; ; ; ;0;0;0;0;0;0;0;0;1;az orvostól;0;0;5;1;0;0;0;0;0;0;0;0;0…
1726;2021.08.05 16:02;2021.08.05 16:56;0.712946922;augusztus;10;10;0;3:15:00;0;3:15:00 de.;1.13542;0.059027778;1:25:00 de.;2:25:43 de.;6:50:00;0.668055556;4:56:00 du.; ; ; ;1;2;1967;6;6;1037;395;10;1;0;0;0;1;1;1;0;0; ;0;4; ; ;4; ;3;72;173;3; ;2;2;2;2;2;2;1;2;2;2;0;3;2;0;0;0;0;0;1;2;3;3;2;0;0;0;2;2;2; ; ;0;1; ; ;0;0;0;0;0;0;0;0;0;2;2; ; ;7; ; ; ;30;1;1;0;0;0;1;1;0; ;0;0;1;1;1;1;0;0;0;1;1;0;0;1;1;1…
1727;2021.08.05 17:21;2021.08.05 18:13;0.712946922;augusztus;1;1;0;4:05:00;0;4:05:00 de.;1.17014;0.071180556;1:42:30 de.;2:00:00 de.;8:15:00;0.722916667;6:13:00 du.; ; ; ;1;2;1963;3;7;1037;395;1;0; ; ; ; ; ; ; ; ; ; ;1; ; ;1; ;5;65;170;3; ;4;4;4;4;4;4;0; ;0;0;0;0;0;0;0;0;0;0;0;0;0;0;0;0;0;0;0;0;0; ; ;0;0; ; ;0;0;0;0;0;0;0;0;0;0;0; ; ; ; ; ; ;0;1;1;1;1;1;1;1;0; ;0;0;1;1;1;1;1;1;1;0;1;0;0;1;1;1;1;1…
1728;2021.08.05 18:34;2021.08.05 19:27;0.486901423;augusztus;5;5;0;2:46:05;0;2:46:05 de.;1.11533;0.041666667;1:00:00 de.;1:51:26 de.;8:02:09;0.773611111;7:27:00 du.; ; ; ;1;2;1965;7;5;1037;395;5;0; ; ; ; ; ; ; ; ; ; ;2; ; ;2; ;3;75;160;2;55;2;2;2;2;2;2;1;2;1;2;2;3;0;0;0;0;0;0;0;1;1;1;1;0;0;0;0;1;0; ; ;0;0; ; ;0;0;0;2;0;0;0;0;0;0;0; ; ;1; ; ; ;15;1;0;0;0;0;1;1;0; ;0;0;2;1;0;1;0;0;0;0;1;0;0;2;2;2;2…
1729;2021.08.07 13:38;2021.08.07 14:32;1.462461115;augusztus;4;5;1;1:45:00;0;1:45:00 de.;1.07292;-0.015625;12:22:30 de.;6:00:00 de.;9:00:00;0.568055556;2:32:00 du.; ; ; ;1;2;1951;3;6;1037;395;4;0; ; ; ; ; ; ; ; ; ; ;8; ; ;8; ;3;57;165;3; ;4;4;4;4;4;4;0; ;0;1;1;0;0;0;0;0;0;0;1;0;1;1;2;0;0;0;0;0;0; ; ;2;0; ; ;0;0;0;2;0;0;0;0;0;0;0; ; ;1; ; ; ;0;0;0;0;0;1;1;1;0; ;0;0;2;0;0;0;0;0;0;0;0;1;0;2;2;2;2;1;…
1730;2021.08.08 16:01;2021.08.08 17:03;0.409346061;augusztus;1;1;0;3:00:00;1;3:00:00 de.;1.12500;0.060763889;1:27:30 de.;;7:50:00;0.667361111;5:03:00 du.;0.400927146; ; ; ;2;1981;7;5;1033;395;1;0; ; ; ; ; ; ; ; ; ; ;2; ; ;14; ;4;64;170;3; ;3;3;3;4;4;4;0; ;0;0;0;0;0;0;0;0;0;0;0;0;0;0;0;0;0;0;0;0;0; ; ;0;0; ; ;0;0;0;0;0;0;0;0;0;0;0; ; ; ; ; ; ;0;1;0;0;0;0;1;0;0; ;0;0;4;0;0;0;0;0;0;0;0;1;0;2;2;2;3;2…
1731;2021.08.07 14:51;2021.08.07 15:43;0.712946922;augusztus;1;2;1;2:43:55;0;2:43:55 de.;1.11384;0.064236111;1:32:30 de.;5:00:00 de.;7:47:51;0.61875;3:43:00 du.; ; ; ;1;2;1965;3;6;1037;395;1;1;0;0;0;0;0;1;0;0; ;0;3; ; ;3; ;4;75;165;2;60;4;4;4;4;4;4;0; ;0;1;1;1;0;0;2;0;0;0;1;1;2;2;0;0;0;0;0;0;0; ; ;0;0; ; ;0;0;0;2;0;0;0;0;0;2;2; ; ;15; ; ; ;14;1;1;0;0;1;1;1;0; ;0;0;4;0;0;0;0;0;0;0;0;1;0;2;2;2;1;1;…	háziállatok és építkezés;0;1;0;1;1;3;0;10;0;6;0;0;0;1;0;0;0;0; ;0;2;2;0; ;2;1;0;2;0;0;0;0;0;0;0;2;2;2;11;0;5;11;2;2;4;5;4;5;5;0; ;0; ;2;2;2; ;0;0;1;2;26;1;1;1;1;1;1;0;0;1;1;0;1;1;1;0; ;0;0;1;26;30;2;2;2;1;1;0;0;0;0;0;0;0;1;0;0;1;0;0;0;1;0;10;8;0; ;0;0; ; ;0; ; ;0; ;0;0; ; ; ; ; ; ; ; ; ;0; ; ;0;0;0;0;0;0;0;0; ;1;0; ; ; ; ; ; ; ; ; ; ; ; ; ; ; ; ; ; ; ; ; ; ; ; ; ; ; ; ; ; ; ; ; ; ; ; ; ; ; ; ; ; …
1732;2021.08.09 8:32;2021.08.09 9:34;0.712946922;augusztus;7;6;-1;3:36:26;0;3:36:26 de.;1.15030;0.040625;12:58:30 de.;2:51:26 de.;8:42:51;0.355555556;9:34:00 de.; ; ; ;1;2;1969;3;6;1037;395;7;1;0;0;1;1;1;0;0;0; ;0;2; ; ;2; ;3;85;168;2;65;2;2;2;3;3;3;1;3;1;1;1;2;0;1;0;0;0;0;0;1;1;1;2;0;0;0;0;0;0; ; ;0;0; ; ;0;0;0;2;0;0;0;0;0;2;2; ; ;15; ; ; ;25;1;1;1;0;0;1;1;0; ;0;0;3;0;0;0;0;0;0;0;0;1;0;1;1;1;1;0…
1733;2021.08.09 10:03;2021.08.09 11:07;1.462461115;augusztus;1;2;1;2:37:30;1;2:37:30 de.;1.10938;0.022569444;12:32:30 de.;5:00:00 de.;9:50:00;0.41875;11:07:00 de.; ; ; ;1;2;1944;8;6;1037;395;1;0; ; ; ; ; ; ; ; ; ; ;8; ; ;8; ;4;70;169;3; ;4;4;4;4;4;4;0; ;0;1;1;1;0;0;0;0;0;0;1;0;0;0;0;0;0;0;0;0;0; ; ;0;0; ; ;0;0;0;0;0;0;0;0;0;0;0; ; ; ; ; ; ;0;0;0;0;0;1;1;1;0; ;0;0;2;1;1;1;1;1;0;0;1;0;0;2;2;2;2;3;1…
1734;2021.09.01 10:25;2021.09.01 11:35;0.409346061;szeptember;1;1;0;2:49:17;1;2:49:17 de.;1.11756;0.03125;12:45:00 de.;3:08:34 de.;7:38:34;0.434027778;11:35:00 de.;0.400927146; ; ;1;2;1980;3;5;1033;395;1;0; ; ; ; ; ; ; ; ; ; ;2; ; ;14; ;4;80;166;2; ;3;2;3;4;4;4;0; ;0;0;0;0;0;0;0;0;0;0;0;0;0;0;0;0;0;0;0;0;0; ; ;0;0; ; ;0;0;0;0;0;0;0;0;0;0;0; ; ; ; ; ; ;0;0;0;0;0;0;0;0;0; ;1;0;5;1;0;0;0;0;0;0;0;0;0…
1735;2021.08.07 11:02;2021.08.07 12:01;1.462461115;augusztus;5;6;1;3:00:00;0;3:00:00 de.;1.12500;0.020833333;12:30:00 de.;6:00:00 de.;9:00:00;0.459722222;12:01:00 du.; ; ; ;1;2;1956;4;6;1037;395;5;0; ; ; ; ; ; ; ; ; ; ;8; ; ;8; ;3;65;165;3; ;4;4;4;4;4;4;1;3;1;2;2;2;0;0;0;0;0;0;2;2;2;2;2;0;0;0;0;0;0; ; ;2;0; ; ;0;0;0;2;0;0;0;0;0;0;0; ; ;1; ; ; ;0;0;0;0;0;1;1;1;0; ;0;0;2;0;0;0;0;0;0;0;0;1;0;2;2;1;1…
1736;2021.08.09 11:36;2021.08.09 12:26;1.462461115;augusztus;9;8;-1;1:52:30;1;1:52:30 de.;1.07813;0.010416667;12:15:00 de.;5:00:00 de.;9:15:00;0.483333333;12:26:00 du.; ; ; ;1;2;1924;3;6;1037;395;9;0; ; ; ; ; ; ; ; ; ; ;8; ; ;8; ;2;70;165;3; ;4;3;4;4;4;4;1;5;2;2;2;2;3;1;1;2;1;1;2;2;2;3;1;1;0;0;0;0;0; ; ;1;0; ; ;0;0;0;0;0;0;0;1;0;2;2; ; ;9; ; ; ;0;0;0;0;0;0;0;1;0; ;0;0;2;1;1;1;1;0;1;1;1;0;0;0;0;0;…
1737;2021.08.09 12:41;2021.08.09 13:38;1.317695357;augusztus;3;7;4;3:07:30;0;3:07:30 de.;1.13021;0.052083333;1:15:00 de.;8:00:00 de.;9:45:00;0.528472222;1:38:00 du.; ; ; ;1;2;1960;3;5;1037;395;3;0; ; ; ; ; ; ; ; ; ; ;8; ; ;8; ;4;65;165;3; ;4;4;4;4;4;4;0; ;1;1;1;1;0;0;0;0;0;0;0;0;1;1;0;0;0;0;0;0;0; ; ;0;0; ; ;0;0;0;2;0;0;0;0;0;2;2; ; ;15; ; ; ;0;0;0;0;1;0;1;1;1;csalŕd;0;0;2;1;1;1;1;1;1;1;1;0;0;2;2…
1738;2021.08.09 14:05;2021.08.09 15:33;1.462461115;augusztus;7;4;-3;2:07:30;1;2:07:30 de.;1.08854;-0.020833333;12:30:00 de.;4:00:00 de.;9:45:00;0.586805556;3:33:00 du.; ; ; ;1;2;1949;3;6;1037;395;7;0; ; ; ; ; ; ; ; ; ; ;2; ; ;2; ;2;65;160;3; ;4;4;4;4;4;4;0; ;0;0;0;1;0;0;0;0;0;0;1;1;1;1;0;0;0;0;0;0;0; ; ;0;0; ; ;0;0;0;0;0;0;0;0;0;0;0; ; ; ; ; ; ;0;0;0;0;0;1;1;0;0; ;0;0;3;0;0;0;0;0;0;0;0;1;0;2;2;2;…
1739;2021.08.09 16:19;2021.08.09 17:25;0.979337706;augusztus;1;1;0;3:12:09;1;3:12:09 de.;1.13343;0.063541667;1:31:30 de.;;8:14:17;0.679861111;5:25:00 du.;0.93488091; ; ; ;1;1983;2;4;1033;395;1;0; ; ; ; ; ; ; ; ; ; ;2; ; ;14; ;4;70;185;3; ;4;4;4;4;3;4;0; ;0;0;0;0;0;0;0;0;0;0;0;0;0;0;0;0;0;0;0;0;0; ; ;0;0; ; ;0;0;0;0;0;0;0;0;0;0;0; ; ; ; ; ; ;0;0;0;0;0;0;0;0;0; ;1;0; ;0;0;0;0;0;0;0;0;1;0;3;3;3;3;2;…
1740;2021.08.09 17:13;2021.08.09 18:02;1.462461115;augusztus;5;9;4;2:05:00;1;2:05:00 de.;1.08681;-0.001736111;12:02:30 de.;3:00:00 de.;9:50:00;0.717361111;6:02:00 du.; ; ; ;1;2;1948;3;6;1037;395;5;0; ; ; ; ; ; ; ; ; ; ;8; ; ;8; ;2;70;170;3; ;4;4;4;4;4;4;1;3;2;2;2;2;2;1;2;2;2;2;2;2;2;2;2;0;0;0;0;0;0; ; ;2;2; ; ;0;0;0;2;3;0;0;0;0;0;0; ; ;10; ; ; ;0;0;0;0;0;0;0;0;1;háziorvos;0;0;2;1;1;1;1;1;1;0;1;0;…
1741;2021.08.09 18:18;2021.08.09 19:04;1.317695357;augusztus;4;7;3;2:37:30;1;2:37:30 de.;1.10938;0.022569444;12:32:30 de.;3:00:00 de.;9:50:00;0.7625;7:04:00 du.; ; ; ;1;2;1942;8;5;1037;395;4;0; ; ; ; ; ; ; ; ; ; ;8; ; ;8; ;2;65;170;3; ;4;4;4;4;4;4;1;4;2;2;2;2;1;1;0;1;1;0;1;1;1;1;0;0;2;2;2;0;0; ; ;2;2; ; ;0;0;0;0;0;0;0;0;0;2;2; ; ;10; ; ; ;0;0;0;0;0;0;1;1;0; ;0;0;2;1;1;1;1;1;1;1;1;0;0;2;2;2;2;2;3;…
1742;2021.08.09 18:10;2021.08.09 19:06;0.777640498;augusztus;1;1;0;;1;;;;;;;0.756944444;7:06:00 du.;0.804201339; ; ; ;2;2002;1;2;1033;395;1;0; ; ; ; ; ; ; ; ; ; ;9; ; ;14; ;4;55;168;3; ;4;4;3;4;4;4;0; ;0;0;0;0;0;0;0;0;0;0;0;0;0;0;0;0;0;0;0;0;0; ; ;0;0; ; ;0;0;0;0;0;0;0;0;0;0;0; ; ; ; ; ; ;0;0;0;0;0;0;0;0;1;édesanyám néz utána;0;0; ;0;0;0;0;0;0;0;0;1;0;3;3;3;3;3;0;0;1;1;1;0;1;0;0;0;0;0;0;0;0;0;0;0…
1743;2021.08.09 19:22;2021.08.09 20:15;1.317695357;augusztus;7;5;-2;2:37:30;1;2:37:30 de.;1.10938;0.022569444;12:32:30 de.;3:00:00 de.;9:50:00;0.806944444;8:15:00 du.; ; ; ;1;2;1944;4;5;1037;395;7;0; ; ; ; ; ; ; ; ; ; ;8; ; ;8; ;4;60;165;3; ;4;4;4;4;4;4;0; ;0;0;1;1;0;0;0;0;0;0;0;1;1;1;0;0;0;0;0;0;0; ; ;0;0;1;pajzsmirigy;0;0;0;1;0;0;0;0;0;0;0; ; ;15; ; ; ;0;0;0;0;1;1;1;1;0; ;0;0;2;1;1;0;1;0;0;1;1;…
1744;2021.08.11 15:05;2021.08.11 16:11;1.92933133;augusztus;1;2;1;;1;;;;;4:00:00 de.;;0.628472222;4:11:00 du.;1.881215873; ; ; ;1;1995;1;4;1033;395;1;0; ; ; ; ; ; ; ; ; ; ;2; ; ;14; ;4;70;180;3; ;4;4;4;4;4;4;0; ;0;0;0;0;0;0;0;0;0;0;0;0;0;0;0;0;0;0;0;0;0; ; ;0;0; ; ;0;0;0;0;0;0;0;0;0;0;0; ; ; ; ; ; ;0;0;0;0;0;0;0;0;0; ;1;0; ;0;0;0;0;0;0;0;0;1;0;3;3;2;3;3;1;0;0;1;0;4;0;0;0;1;0;0;0;0;0;0;0;0;1;8;8;2…
1745;2021.08.10 9:22;2021.08.10 10:20;2.194166022;augusztus;3;3;0;3:10:43;0;3:10:43 de.;1.13244;0.046875;1:07:30 de.;3:51:26 de.;7:51:26;0.390277778;10:20:00 de.; ; ; ; ;1;1976;3;6;1037;395;3;1;0;0;1;0;0;0;0;0; ;0;2; ; ;2; ;3;89;179;3; ;4;4;4;4;4;4;1;2;1;1;0;2;0;0;0;0;0;0;1;0;1;1;0;0;0;0;0;0;0; ; ;0;0; ; ;0;0;0;0;0;0;0;0;0;0;0; ; ; ; ; ; ;0;1;1;1;0;1;1;1;0; ;0;0;2;1;1;1;1;1;0;0;1;0;0;2;2;2;2;2;1;…
1746;2021.08.10 10:43;2021.08.10 11:50;1.317695357;augusztus;7;4;-3;3:07:30;0;3:07:30 de.;1.13021;0.041666667;1:00:00 de.;5:00:00 de.;9:45:00;0.446527778;11:50:00 de.; ; ; ;1;2;1950;3;5;1037;395;7;0; ; ; ; ; ; ; ; ; ; ;8; ; ;8; ;3;65;165;3; ;4;4;4;4;4;4;1;4;0;2;2;0;0;0;0;0;0;0;0;0;1;1;0;0;0;0;0;0;0; ; ;0;0; ; ;0;0;0;0;0;0;0;0;0;0;0; ; ; ; ; ; ;0;0;0;0;0;0;1;1;1;orvos ismer?s személyesen;0;0;1;0;0…
1747;2021.08.10 12:30;2021.08.10 13:33;1.317695357;augusztus;4;5;1;2:15:00;0;2:15:00 de.;1.09375;0.005208333;12:07:30 de.;6:00:00 de.;9:00:00;0.520833333;1:33:00 du.; ; ; ;1;2;1937;3;5;1037;395;4;0; ; ; ; ; ; ; ; ; ; ;8; ; ;8; ;3;56;169;4;65;4;4;4;4;4;4;1;2;0;1;1;0;0;0;0;0;0;0;0;0;1;1;0;0;0;0;0;0;0; ; ;1;1; ; ;0;0;0;2;0;0;0;0;0;0;0; ; ;9; ; ; ;0;0;0;0;0;0;1;1;0; ;0;0;2;0;0;0;0;0;0;0;0;1;0;2;2;2;2…
1748;2021.08.11 8:25;2021.08.11 9:18;1.317695357;augusztus;1;3;2;2:20:00;0;2:20:00 de.;1.09722;0.008680556;12:12:30 de.;6:00:00 de.;9:10:00;0.350694444;9:18:00 de.; ; ; ;1;2;1948;3;5;1037;395;1;0; ; ; ; ; ; ; ; ; ; ;8; ; ;8; ;4;70;165;3; ;4;4;4;4;4;4;0; ;0;0;0;0;0;0;1;0;0;0;0;0;0;0;0;0;0;0;0;0;0; ; ;0;0; ; ;0;0;0;2;0;0;0;0;0;0;0; ; ; ; ; ; ;0;0;0;0;0;1;1;1;0; ;0;0;2;0;0;0;0;0;0;0;0;1;0;2;2;2;2;2;…
1749;2021.09.05 12:43;2021.09.05 13:42;0.946092422;szeptember;7;8;1;4:30:00;1;4:30:00 de.;1.18750;0.041666667;1:00:00 de.;5:00:00 de.;8:00:00;0.529861111;1:42:00 du.; ; ; ; ;1;1970;3;5;1036;395;7;1;1;0;0;0;0;0;0;0; ;0;6; ;6; ; ;4;89;170;3; ;4;4;4;4;4;4;0; ;0;0;0;1;0;0;0;0;0;0;0;0;2;2;0;0;0;0;0;0;0; ; ;0;0; ; ;0;0;0;0;0;0;0;0;0;0;0; ; ; ; ; ; ;10;1;1;1;0;0;0;0;0; ;0;0;2;1;1;1;0;0;0;0;0;0;0;2;2;2;2…
1750;2021.08.11 11:13;2021.08.11 12:22;1.462461115;augusztus;2;1;-1;2:25:00;0;2:25:00 de.;1.10069;0.012152778;12:17:30 de.;5:30:00 de.;9:20:00;0.467361111;12:22:00 du.; ; ; ;1;2;1949;3;6;1037;395;2;0; ; ; ; ; ; ; ; ; ; ;8; ; ;8; ;2;60;165;3; ;2;2;2;3;3;3;1;3;1;2;2;0;0;2;1;1;0;0;0;0;0;0;0;0;0;0;0;0;0; ; ;0;0; ; ;0;0;0;2;0;0;0;0;3;0;0; ; ;20; ; ; ;0;0;0;0;0;0;0;0;1;kórházból;0;0;3;0;0;0;0;0;0;0;0;1…
1751;2021.08.11 13:12;2021.08.11 14:14;1.462461115;augusztus;2;2;0;2:24:00;0;2:24:00 de.;1.10000;0.009375;12:13:30 de.;6:00:00 de.;9:38:00;0.55;2:14:00 du.; ; ; ;1;2;1950;3;6;1037;395;2;0; ; ; ; ; ; ; ; ; ; ;8; ; ;8; ;2;68;160;3; ;3;4;4;4;4;3;1;4;1;1;2;2;0;0;1;0;0;0;0;0;0;0;0;0;0;0;0;0;0; ; ;0;0; ; ;0;0;0;2;0;0;0;0;3;0;0; ; ;20; ; ; ;0;0;0;0;0;0;0;0;1;kórházból;0;0;3;0;0;0;0;0;0;0;0;1;0;3;2;2;2;1…	unoka;0;1;0;1;1;6;0;9;0;6;1;0;0;0;0;0;0;0; ;0;2;2;0; ;1;1;0;1;0;1;0;2;0;0;0;2;1;2;13;0;5;8;1;1;4;4;3;3;4;1;0;1;0;2;2;3;54; ; ;1;2;31;1;1;0;1;1;1;0;0;0;0;0;1;0;1;0; ;0;0;1;31;34;1;1;2;1;1;1;0;0;0;0;0;1;1;0;1;1;1;1;0;0;0;10;8;0; ;0;0; ; ;0; ; ;0; ;0;0; ; ; ; ; ; ; ; ; ;0; ; ;0;0;0;0;0;0;1;1;agyvérzés;0;0; ; ; ; ; ; ; ; ; ; ; ; ; ; ; ; ; ; ; ; ; ; ; ; ; ; ; ; ; ; ; ; ; ; ; ; ; ; ; ; ; ; ; ; ; ; ; ; …
1752;2021.08.11 16:11;2021.08.11 17:56;2.194166022;augusztus;3;1;-2;3:13:55;0;3:13:55 de.;1.13467;0.036458333;12:52:30 de.;4:34:17 de.;7:57:51;0.674305556;5:56:00 du.; ; ; ; ;1;1975;3;6;1037;395;3;1;0;0;0;0;0;1;0;0; ;0;2; ; ;2; ;4;89;175;3; ;4;4;4;4;4;4;0; ;1;1;1;2;0;0;0;0;0;0;0;0;1;1;0;0;0;0;0;0;0; ; ;0;2; ; ;0;0;0;2;0;0;0;0;0;2;0; ; ;10; ; ; ;12;1;1;0;0;1;1;1;1;orvos ismer?s;0;0;2;1;1;1;0;0;0;0…
1753;2021.08.11 14:41;2021.08.11 15:46;1.760865612;augusztus;1;7;6;3:50:00;1;3:50:00 de.;1.15972;0.072916667;1:45:00 de.;8:30:00 de.;9:20:00;0.611805556;3:46:00 du.;1.655462888; ; ; ;2;1992;2;6;1037;395;1;1;0;0;0;0;0;1;1;0; ;0;2; ; ;2; ;4;63;165;2;55;3;3;3;3;3;3;1;2;1;1;0;3;0;0;0;0;0;0;0;0;3;2;0;0;0;0;0;0;0; ; ;0;0; ; ;0;0;0;2;0;0;0;0;0;0;0; ; ; ; ; ; ;5;1;1;0;0;0;1;1;0; ;0;0;2;1;1;1;0;0;0;0;0;0;…
1754;2021.07.24 8:45;2021.07.24 9:54;0.400732591;július;7;7;0;;1;;;0.052083333;1:15:00 de.;1:00:00 de.;9:05:00;0.364583333;9:54:00 de.;0.400927146; ; ; ;2;1987;3;5;1045;398;7;0; ; ; ; ; ; ; ; ; ; ;2; ; ;2; ;2;66;174;4;70;2;3;3;4;3;3;1;2;0;1;0;0;0;0;0;0;0;0;0;0;0;0;0;0;0;0;0;0;0; ; ;0;0; ; ;0;0;0;0;0;0;0;0;0;0;0; ; ; ; ; ; ;5;0;0;0;0;0;0;0;0; ;1;0;4;1;0;0;0;0;1;0;0;0;0;2;0;1;1;1;2;2;2;3;3;2;2;1;2;…
1755;2021.07.27 10:43;2021.07.27 11:40;0.777640498;július;9;7;-2;3:10:00;1;3:10:00 de.;1.13194;0.020833333;12:30:00 de.;4:15:00 de.;6:40:00;0.446527778;11:40:00 de.;0.804201339; ; ; ;2;1994;1;3;1042;398;9;0; ; ; ; ; ; ; ; ; ; ;2; ; ;2; ;4;69;174;3; ;4;3;2;3;4;2;0; ;0;0;0;0;0;0;0;0;0;0;0;0;0;0;0;0;0;0;0;0;0; ; ;0;0; ; ;0;0;0;0;0;0;0;0;0;2;0; ; ; ; ; ; ;15;0;0;0;0;0;0;0;0; ;1;0;2;0;0;1;0;1;0;0;0;0;…
1756;2021.07.30 8:43;2021.07.30 9:40;0.409346061;július;8;8;0;3:35:00;1;3:35:00 de.;1.14931;0.064236111;1:32:30 de.;4:00:00 de.;8:50:00;0.363194444;9:40:00 de.; ; ; ; ;2;1974;3;5;1041;398;8;0; ; ; ; ; ; ; ; ; ; ;2; ; ;2; ;2;49;155;3; ;4;3;4;3;3;2;1;4;0;3;0;0;0;0;0;0;0;0;0;0;0;0;0;0;0;0;0;0;0; ; ;0;0; ; ;0;0;0;0;0;0;0;0;0;2;0; ; ; ; ; ; ;11;0;0;0;0;0;0;0;0; ;1;0;5;0;0;1;1;1;0;0;0;0;0;2;2;1;1;2;2;1…
1757;2021.07.30 9:58;2021.07.30 10:50;2.188798385;július;9;7;-2;;1;;;0.958333333;11:00:00 du.;1:00:00 de.;10:40:00;0.415277778;10:50:00 de.; ; ; ; ;1;1971;1;6;1041;398;9;0; ; ; ; ; ; ; ; ; ; ;4; ; ;4; ;4;71;185;3; ;3;2;4;3;4;3;0; ;0;0;0;0;0;0;0;0;0;0;0;0;0;0;0;0;0;0;0;0;0; ; ;0;0; ; ;0;0;0;0;0;0;0;0;0;0;0; ; ; ; ; ; ;5;0;0;0;0;0;0;0;0; ;1;0;5;0;0;0;0;0;0;0;0;1;0;2;1;3;1;2;2;2;2;3;3;2;3;2;0;1;1;0;…
1758;2021.07.27 12:20;2021.07.27 13:25;0.777640498;július;8;8;0;3:55:00;1;3:55:00 de.;1.16319;0.032986111;12:47:30 de.;1:00:00 de.;8:10:00;0.513888889;1:25:00 du.;0.804201339; ; ; ;2;1995;6;3;1042;398;8;0; ; ; ; ; ; ; ; ; ; ;2; ; ;2; ;4;95;181;2;80;3;2;3;2;3;2;0; ;0;0;0;0;0;0;0;0;0;0;0;0;0;0;0;0;0;0;0;0;0; ; ;0;0; ; ;0;0;0;0;0;0;0;0;0;2;0; ; ; ; ; ; ;20;0;0;0;0;0;0;0;0; ;1;0;5;0;0;0;0;1;0;0;0;0;0…
1759;2021.07.27 14:06;2021.07.27 15:17;0.777640498;július;7;9;2;4:00:00;1;4:00:00 de.;1.16667;0.053819444;1:17:30 de.;8:00:00 de.;7:40:00;0.5875;3:17:00 du.;0.804201339; ; ;1;2;1996;3;2;1042;398;7;0; ; ; ; ; ; ; ; ; ; ;2; ; ;2; ;3;47;152;3; ;3;3;2;2;2;2;0; ;0;0;0;0;0;0;0;0;0;0;0;0;0;0;0;0;0;0;0;0;0; ; ;0;0; ; ;0;0;0;0;0;0;0;0;0;2;0; ; ; ; ; ; ;33;0;0;0;0;0;0;0;0; ;1;0;2;0;0;1;0;1;0;0;0;0;0;2;2;3;…
1760;2021.07.27 15:50;2021.07.27 16:55;1.92933133;július;7;9;2;1:32:30;1;1:32:30 de.;1.06424;0.038194444;12:55:00 de.;3:00:00 de.;6:55:00;0.659722222;4:55:00 du.;1.881215873; ; ; ;1;1997;1;5;1042;398;7;0; ; ; ; ; ; ; ; ; ; ;2; ; ;2; ;5;95;191;3; ;2;3;3; ;3;3;0; ;0;0;0;0;0;0;0;0;0;0;0;0;0;0;0;0;0;0;0;0;0; ; ;0;0; ; ;0;0;0;0;0;0;0;0;0;0;0; ; ; ; ; ; ;0;0;0;0;0;0;0;0;0; ;1;0;5;0;0;0;0;0;0;0;0;1;0;2;…
1761;2021.07.27 17:25;2021.07.27 18:35;1.820323087;július;9;8;-1;;1;;;0.034722222;12:50:00 de.;1:00:00 de.;8:55:00;0.725694444;6:35:00 du.;1.850226077; ; ; ;2;1984;3;6;1042;398;9;0; ; ; ; ; ; ; ; ; ; ;4; ; ;4; ;4;60;175;3; ;3;2;3;2;3;2;0; ;2;2;1;1;3;0;2;2;2;2;2;1;2;2;0;0;0;0;0;0;0; ; ;0;0; ; ;0;0;0;0;0;0;0;0;0;0;0; ; ; ; ; ; ;10;0;0;0;0;0;0;0;0; ;1;0;4;0;0;0;0;0;0;0;0;1;0;2;1;2;2;1;2;1;1;2;2;1;1;…
1762;2021.07.28 8:14;2021.07.28 9:15;0.344586397;július;9;7;-2;;1;;;;;5:00:00 de.;;0.343055556;9:15:00 de.;0.383389882; ; ;1;2;1986;2;2;1042;398;9;0; ; ; ; ; ; ; ; ; ; ;11; ; ;11; ;3;52;169;3; ;4;3;3;4;4;2;0; ;0;0;0;0;0;0;0;0;0;0;0;0;0;0;0;0;0;0;0;0;0; ; ;0;0; ; ;0;0;0;0;0;0;0;0;0;0;0; ; ; ; ; ; ;2;0;0;0;0;0;0;0;0; ;1;0;6;0;0;0;0;0;0;0;0;1;0;2;1;1;2;1;0;2;1;3;3;2;2;2;1;1;1;1;2;2;2;2;2;1;1;5;7;1;1…
1763;2021.07.28 10:05;2021.07.28 11:15;0.400732591;július;8;9;1;;1;;;0.010416667;12:15:00 de.;2:00:00 de.;10:50:00;0.420138889;11:15:00 de.;0.400927146; ; ; ;2;1989;1;5;1042;398;8;0; ; ; ; ; ; ; ; ; ; ;2; ; ;2; ;3;55;169;3; ;3;3;4;4;2;3;1;2;2;0;0;0;0;0;0;0;0;0;0;0;0;0;0;0;0;0;0;0;2; ; ;0;0; ; ;0;0;0;0;0;0;0;0;0;0;0; ; ; ; ; ; ;28;1;0;0;0;0;0;0;0; ;0;0;1;1;0;0;0;0;0;0;0;0;0;2;1;2;3;1;2;2;2;2;3;2;2…
1764;2021.07.30 11:15;2021.07.30 12:20;0.419356941;július;3;8;5;;1;;;0.059722222;1:26:00 de.;1:30:00 de.;9:10:00;0.46875;12:20:00 du.; ; ; ; ;2;1969;3;3;1041;398;3;0; ; ; ; ; ; ; ; ; ; ;2; ; ;2; ;2;67;185;3; ;3;2;2;4;1;3;0; ;0;0;0;0;0;0;0;0;0;0;0;0;0;0;0;0;0;0;0;0;0; ; ;0;0; ; ;0;0;0;0;0;0;0;0;0;0;0; ; ; ; ; ; ;1;0;0;0;0;0;0;0;0; ;1;0;5;0;0;0;1;0;0;0;0;0;0;2;2;3;2;2;2;2;2;3;2;0;4;3;1;1;2;2;1;1;1;…
1765;2021.07.30 12:41;2021.07.30 13:47;0.648759928;július;1;9;8;1:10:00;1;1:10:00 de.;1.04861;0;12:00:00 de.;5:00:00 de.;9:40:00;0.528472222;1:47:00 du.; ; ; ; ;1;1951;1;2;1041;398;1;0; ; ; ; ; ; ; ; ; ; ;8; ; ;8; ;2;65;161;3; ;3;2;2;2;2;2;1;3;0;0;3;0;0;0;0;0;0;0;0;0;0;0;0;0;0;0;0;0;0; ; ;0;0; ; ;0;0;0;0;0;0;0;0;0;2;0; ; ; ; ; ; ;0;0;0;0;0;0;0;0;0; ;1;0;6;0;0;0;0;0;0;0;0;1;0;3;2;1;1;2;2;2;1;2;2;3…
1766;2021.07.30 14:25;2021.07.30 15:32;1.641774659;július;8;8;0;1:02:30;1;1:02:30 de.;1.04340;0.001388889;12:02:00 de.;1:00:00 de.;9:55:00;0.600694444;3:32:00 du.; ; ; ;1;2;1957;8;3;1041;398;8;0; ; ; ; ; ; ; ; ; ; ;8; ; ;8; ;3;72;162;3; ;3;2;2;2;1;3;0; ;0;0;0;0;0;0;0;0;0;0;0;0;0;0;0;0;0;0;0;0;0; ; ;0;0; ; ;0;0;0;0;0;0;0;0;0;0;0; ; ; ; ; ; ;1;0;0;0;0;0;0;0;0; ;1;0;5;0;0;0;0;0;0;0;0;1;0;1;0;2;0;1;2…
1767;2021.07.30 16:02;2021.07.30 17:09;0.419356941;július;8;9;1;3:32:30;1;3:32:30 de.;1.14757;0.057291667;1:22:30 de.;1:30:00 de.;8:55:00;0.668055556;5:09:00 du.; ; ; ; ;2;1969;3;2;1041;398;8;0; ; ; ; ; ; ; ; ; ; ;2; ; ;2; ;3;59;171;3; ;3;3;3;3;2;2;0; ;0;0;0;0;0;0;0;0;0;0;0;0;0;0;0;0;0;0;0;0;0; ; ;0;0; ; ;0;0;0;0;0;0;0;0;0;2;0; ; ; ; ; ; ;15;0;0;0;0;0;0;0;0; ;1;0;5;0;0;0;0;0;0;0;0;1;0;1;2;1;1;1;3…
1768;2021.07.28 11:54;2021.07.28 13:11;1.92933133;július;8;8;0;4:26:47;1;4:26:47 de.;1.18527;0.092013889;2:12:30 de.;2:25:43 de.;8:53:34;0.495833333;1:11:00 du.;1.881215873; ; ; ;1;1999;1;5;1042;398;8;0; ; ; ; ; ; ; ; ; ; ;2; ; ;2; ;5;90;194;3; ;1;2;2;1;1;2;0; ;0;0;0;0;0;0;0;0;0;0;0;0;0;0;0;0;0;0;0;0;0; ; ;0;0; ; ;0;0;0;0;0;0;0;0;0;2;2; ; ;21; ; ; ;29;1;0;0;0;1;0;0;0; ;0;0;3;0;1;1;1;0;1;0;1;0;0;1…
1769;2021.07.28 13:57;2021.07.28 15:02;0.344586397;július;7;8;1;;1;;;;;2:00:00 de.;;0.58125;3:02:00 du.;0.383389882; ; ; ;2;1983;1;3;1042;398;7;0; ; ; ; ; ; ; ; ; ; ;4; ; ;4; ;4;61;155;3; ;3;3;3;2;1;3;0; ;1;1;1;0;0;0;0;0;0;0;0;0;0;0;0;0;0;0;0;0;0; ; ;0;0; ; ;0;0;0;0;0;0;0;0;0;0;0; ; ; ; ; ; ;3;0;0;0;0;0;0;0;0; ;1;0;5;0;0;0;0;0;0;0;0;1;0;2;3;2;3;2;1;2;1;1;2;3;1;1;2;2;3;2;2;1;2;1;1;3;1;7;6;1;2;2;2;…
1770;2021.07.30 17:41;2021.07.30 18:49;0.486901423;július;8;8;0;;1;;;0.006597222;12:09:30 de.;1:45:00 de.;6:55:00;0.736805556;6:49:00 du.; ; ; ; ;2;1970;1;5;1045;398;8;0; ; ; ; ; ; ; ; ; ; ;2; ; ;2; ;3;64;175;3; ;3;2;2;4;1;2;0; ;0;0;0;0;0;0;0;0;0;0;0;0;0;0;0;0;0;0;0;0;0; ; ;0;0; ; ;0;0;0;0;0;0;0;0;0;0;0; ; ; ; ; ; ;5;0;0;0;0;0;0;0;0; ;1;0;5;0;1;1;1;0;1;0;0;0;0;2;2;1;0;2;3;1;2;2;2;2;1;3;1;2;2;2;2;…
1771;2021.07.31 8:00;2021.07.31 9:07;1.625453442;július;8;3;-5;1:37:30;1;1:37:30 de.;1.06771;0;12:00:00 de.;7:00:00 de.;10:45:00;0.333333333;9:07:00 de.; ; ; ; ;1;1958;8;5;1045;398;8;0; ; ; ; ; ; ; ; ; ; ;8; ; ;8; ;3;66;175;3; ;4;3;3;3;2;3;0; ;1;0;2;2;1;1;0;0;1;1;0;0;0;1;0;0;0;0;0;0;0; ; ;0;2; ; ;0;0;0;0;0;0;0;0;0;0;0; ; ; ; ; ; ;0;0;0;0;0;0;0;0;0; ;1;0;5;0;0;0;0;0;0;0;0;1;0;2;1;1;2;1;2;2;1;1;2;3…
1772;2021.07.31 9:30;2021.07.31 10:36;0.648759928;július;2;9;7;2:32:30;1;2:32:30 de.;1.10590;0.020833333;12:30:00 de.;4:00:00 de.;10:55:00;0.395833333;10:36:00 de.; ; ; ; ;1;1946;1;3;1045;398;2;0; ; ; ; ; ; ; ; ; ; ;8; ; ;8; ;3;97;185;1;71;3;3;2;2;1;4;0; ;2;1;2;2;1;1;2;1;0;2;1;2;1;1;0;0;0;0;0;0;0; ; ;0;0; ; ;0;0;0;0;0;0;0;0;0;0;0; ; ; ; ; ; ;0;0;0;0;0;0;0;0;0; ;1;0;6;0;0;0;0;0;0;0;0;1;0;2;0;2;0;1…
1773;2021.07.31 10:55;2021.07.31 12:03;1.317695357;július;8;8;0;;1;;;;;1:00:00 de.;;0.454861111;12:03:00 du.; ; ; ; ;2;1947;3;5;1045;398;8;0; ; ; ; ; ; ; ; ; ; ;8; ; ;8; ;3;55;170;3; ;2;1;2;1;3;2;0; ;0;1;0;0;0;0;0;0;0;0;0;0;0;0;0;0;0;2;0;0;0; ; ;0;0; ; ;0;0;0;0;0;0;0;0;0;2;0; ; ;4; ; ; ;0;0;0;0;0;0;0;0;0; ;1;0;2;0;1;1;0;1;0;0;0;0;0;2;1;2;0;1;2;1;1;1;3;1;2;3;2;2;3;1;2;1;1;2;2;1;2;8;6;1;0;0;2;1;0;0…
1774;2021.07.31 12:25;2021.07.31 13:32;1.317695357;július;7;7;0;2:56:00;1;2:56:00 de.;1.12222;0.000694444;12:01:00 de.;7:00:00 de.;8:08:00;0.517361111;1:32:00 du.; ; ; ;1;2;1956;3;5;1045;398;7;0; ; ; ; ; ; ; ; ; ; ;8; ; ;8; ;3;72;175;3; ;3;3;2;4;1;2;0; ;1;0;1;0;0;0;0;0;0;0;0;0;0;0;0;0;0;0;0;0;0; ; ;0;2; ; ;0;0;0;0;0;0;0;0;0;0;0; ; ; ; ; ; ;0;0;0;0;0;0;1;0;0; ;0;0;2;0;0;0;0;1;0;0;0;0;0;2;2;1;0;1;2…
1775;2021.07.31 13:55;2021.07.31 15:03;0.845583425;július;9;8;-1;;1;;;;;1:00:00 de.;;0.579861111;3:03:00 du.; ; ; ; ;2;1973;3;3;1045;398;9;0; ; ; ; ; ; ; ; ; ; ;2; ; ;2; ;3;69;175;3; ;2;2;1;3;1;2;0; ;0;0;0;0;0;1;0;0;0;0;0;0;0;0;0;0;0;0;0;0;0; ; ;0;0; ; ;0;0;0;0;0;0;0;0;0;0;0; ; ; ; ; ; ;15;0;0;0;0;0;0;0;0; ;1;0;4;0;1;1;1;0;0;1;0;0;0;2;1;2;1;2;2;2;1;3;3;0;2;3;1;1;2;1;2;1;2;2;1;0;2;7;9;1;1;1;2;0;2;…
1776;2021.07.28 15:49;2021.07.28 17:02;0.979337706;július;9;9;0;5:10:00;1;5:10:00 de.;1.21528;0.128472222;3:05:00 de.;3:00:00 de.;11:40:00;0.659027778;5:02:00 du.;0.93488091; ; ; ;1;1984;1;5;4042;580;9;0; ; ; ; ; ; ; ; ; ; ;4; ; ;4; ;5;69;173;3; ;3;2;1;3;1;2;0; ;2;0;0;0;0;0;0;0;1;0;0;0;0;0;0;0;0;0;0;0;0; ; ;0;0; ; ;0;0;0;0;0;0;0;0;0;0;0; ; ; ; ; ; ;2;0;0;0;0;0;0;0;0; ;1;0;5;0;0;0;0;0;0;0;0;1;0;3;…
1777;2021.07.31 15:30;2021.07.31 16:37;1.625453442;július;8;2;-6;3:10:30;1;3:10:30 de.;1.13229;0.030902778;12:44:30 de.;3:00:00 de.;8:39:00;0.645833333;4:37:00 du.; ; ; ; ;1;1960;1;5;1045;398;8;0; ; ; ; ; ; ; ; ; ; ;4; ; ;4; ;3;66;159;3; ;3;4;2;3;2;4;0; ;0;0;0;0;0;0;0;0;0;0;0;0;0;0;0;0;0;0;0;0;0; ; ;0;0; ; ;0;0;0;0;0;0;0;0;0;3;0; ; ; ; ; ; ;25;0;0;0;1;1;0;0;0; ;0;0;2;1;1;0;0;0;0;1;0;0;0;2;0;2; ;1…
1778;2021.07.28 17:44;2021.07.28 18:50;1.820323087;július;8;8;0;;1;;;0.65625;3:45:00 du.;2:00:00 de.;7:55:00;0.738888889;6:50:00 du.;1.850226077; ; ;1;2;1987;8;6;1042;398;8;0; ; ; ; ; ; ; ; ; ; ;2; ; ;2; ;4;81;169;4;75;4;2;4;1;3;3;0; ;0;0;0;0;0;0;0;0;0;0;0;0;0;0;0;0;0;0;0;0;0; ; ;0;0; ; ;0;0;0;0;0;0;0;0;0;0;0; ; ; ; ; ; ;2;0;0;0;0;0;0;0;0; ;1;0;4;0;0;1;0;0;0;1;0;0;0;3;1;3;2;1;2;3;1;2;3;3;2;3;0;2;…
1779;2021.07.31 17:01;2021.07.31 18:10;2.337057466;július;8;8;0;3:32:30;1;3:32:30 de.;1.14757;0;12:00:00 de.;3:00:00 de.;8:55:00;0.709027778;6:10:00 du.; ; ; ; ;1;1955;1;6;1045;398;8;0; ; ; ; ; ; ; ; ; ; ;8; ; ;8; ;3;87;185;3; ;3;3;2;3;2;4;0; ;0;0;0;0;0;0;0;0;0;0;0;0;0;0;0;0;0;0;0;0;0; ; ;0;2; ; ;0;0;0;0;0;0;0;0;0;0;0; ; ; ; ; ; ;0;0;0;0;0;0;0;0;0; ;1;0;6;0;0;0;0;0;0;0;0;1;0;2;1;0;0;1;2;2;1;2;3;2…
1780;2021.07.31 18:26;2021.07.31 19:30;0.409346061;július;8;2;-6;4:17:30;1;4:17:30 de.;1.17882;0.065972222;1:35:00 de.;3:00:00 de.;9:25:00;0.768055556;7:30:00 du.; ; ; ; ;2;1980;1;5;1045;398;8;0; ; ; ; ; ; ; ; ; ; ;2; ; ;2; ;2;60;175;3; ;4;2;3;2;2;2;0; ;0;0;2;0;0;0;0;0;0;0;0;0;0;0;0;0;0;0;0;0;0; ; ;0;0; ; ;0;0;0;0;0;0;0;0;0;0;0; ; ; ; ; ; ;11;0;0;0;0;0;0;0;0; ;1;0;2;0;0;1;0;1;0;0;1;0;0;1;0;1;0;1;…
1781;2021.08.01 8:05;2021.08.01 9:06;0.353426972;augusztus;9;8;-1;1:30:30;1;1:30:30 de.;1.06285;0.041666667;1:00:00 de.;1:00:00 de.;8:59:00;0.336805556;9:06:00 de.; ; ; ; ;1;1971;1;3;1045;398;9;0; ; ; ; ; ; ; ; ; ; ;2; ; ;2; ;4;85;172;3; ;4;2;4;2;3;3;0; ;0;0;0;0;0;0;0;0;0;0;0;0;0;0;0;0;0;0;0;0;0; ; ;0;0; ; ;0;0;0;0;0;0;0;0;0;3;0; ; ; ; ; ; ;22;0;0;0;0;0;0;0;0; ;1;0;5;0;0;0;0;0;0;0;0;1;0;2;1;3;0;2…
1782;2021.07.29 8:10;2021.07.29 9:11;0.400732591;július;4;8;4;;1;;;0.051736111;1:14:30 de.;3:30:00 de.;11:09:00;0.340277778;9:11:00 de.;0.400927146; ; ; ;2;1986;1;5;1042;398;4;0; ; ; ; ; ; ; ; ; ; ;2; ; ;2; ;1;60;174;3; ;2;3;2;4;3;4;1;1;0;0;0;0;0;0;0;0;0;0;0;0;0;0;0;2;0;0;0;0;0; ; ;0;0; ; ;0;0;0;0;0;0;0;0;0;0;0; ; ; ; ; ; ;3;0;1;0;1;0;0;0;0; ;0;0;5;0;0;0;0;1;0;0;0;0;0;2;2;1;1;2;3;1;1;2;1;2;2;1;1;…
1783;2021.08.01 9:25;2021.08.01 10:34;0.486901423;augusztus;8;10;2;;1;;;;;5:00:00 de.;;0.392361111;10:34:00 de.; ; ; ;1;2;1966;8;5;1045;398;8;0; ; ; ; ; ; ; ; ; ; ;2; ; ;2; ;4;69;165;3; ;4;3;2;3;1;3;0; ;0;0;0;0;0;0;0;0;0;0;0;0;0;0;0;0;0;0;0;0;0; ; ;0;0; ; ;0;0;0;0;0;0;0;0;0;2;0; ; ; ; ; ; ;20;0;0;0;0;0;0;0;0; ;1;0;5;0;0;0;0;0;0;0;0;1;0;2;2;1;1;2;3;2;1;3;2;2;1;2;2;2;3;2;3;3;1;1;2;2;3;8;8;2;1;1;1;0…
1784;2021.08.01 11:05;2021.08.01 12:10;1.462461115;augusztus;9;9;0;2:45:00;1;2:45:00 de.;1.11458;-0.015625;12:22:30 de.;2:00:00 de.;10:30:00;0.461805556;12:10:00 du.; ; ; ; ;2;1952;3;6;1045;398;9;0; ; ; ; ; ; ; ; ; ; ;8; ; ;8; ;3;85;161;1;60;3;2;4;1;3;4;0; ;0;0;0;1;2;0;0;1;0;0;0;0;0;0;0;0;0;0;0;0;0; ; ;0;2; ; ;0;0;0;0;0;0;0;0;0;2;0; ; ;10; ; ; ;0;0;0;0;0;0;0;0;0; ;1;0;6;0;0;0;0;0;0;0;0;1;0;2;2;1;…
1785;2021.08.01 12:30;2021.08.01 13:36;2.188798385;augusztus;7;9;2;3:45:00;1;3:45:00 de.;1.15625;0;12:00:00 de.;1:00:00 de.;8:30:00;0.520833333;1:36:00 du.; ; ; ; ;1;1968;1;6;1045;398;7;0; ; ; ; ; ; ; ; ; ; ;2; ; ;2; ;3;79;182;3; ;2;1;2;2;1;3;0; ;0;0;0;0;0;0;0;0;0;0;0;0;0;0;0;2;0;0;0;0;0; ; ;0;0; ; ;0;0;0;0;0;0;0;0;0;0;0; ; ; ; ; ; ;0;0;0;0;0;0;0;0;0; ;1;0;5;0;0;0;0;0;0;0;0;0;0;0;1;1;0;1;2;2;3;4;…
1786;2021.08.01 14:19;2021.08.01 15:38;1.641774659;augusztus;9;9;0;1:55:00;1;1:55:00 de.;1.07986;0;12:00:00 de.;1:00:00 de.;8:10:00;0.596527778;3:38:00 du.; ; ; ; ;2;1954;3;2;1045;398;9;0; ; ; ; ; ; ; ; ; ; ;8; ; ;8; ;3;59;165;4;65;3;2;2;3;1;2;0; ;1;0;0;0;0;0;0;0;0;0;0;0;0;0;0;0;0;0;0;0;0; ; ;0;0; ; ;0;0;0;0;0;0;0;0;0;0;0; ; ; ; ; ; ;2;0;0;0;0;0;0;0;0; ;1;0;6;0;0;0;0;0;0;0;0;1;0;2;1;1;2;0;2;2;3;1…
1787;2021.08.01 16:05;2021.08.01 17:16;1.317695357;augusztus;7;8;1;3:45:00;1;3:45:00 de.;1.15625;0.03125;12:45:00 de.;2:00:00 de.;8:30:00;0.670138889;5:16:00 du.; ; ; ;1;2;1960;6;5;1045;398;7;0; ; ; ; ; ; ; ; ; ; ;2; ; ;2; ;5;66;174;3; ;2;3;2;1;3;1;0; ;0;0;0;0;0;0;0;0;0;0;0;0;0;0;0;0;0;0;0;0;0; ; ;0;0; ; ;0;0;0;0;0;0;0;0;0;0;0; ; ; ; ; ; ;4;0;0;0;0;0;0;0;0; ;1;0;5;1;0;1;0;0;0;0;0;0;0;2;1;0;0;1;3;…
1788;2021.08.01 17:40;2021.08.01 18:49;1.641774659;augusztus;2;10;8;;1;;;;;5:00:00 de.;;0.736111111;6:49:00 du.; ; ; ; ;2;1953;3;3;1045;398;2;0; ; ; ; ; ; ; ; ; ; ;8; ; ;8; ;4;47;153;3; ;3;2;2;1;3;3;0; ;0;0;0;0;0;0;0;0;0;0;0;0;0;0;0;0;0;0;0;0;0; ; ;0;0; ; ;0;0;0;0;0;0;0;0;0;2;0; ; ; ; ; ; ;0;0;0;0;0;0;0;0;0; ;1;0;5;0;0;0;0;0;0;0;0;1;0;2;1;0;0;2;3;2;3;2;1;3;1;2;2;2;2;2;1;2;1;0;3;0;2;8;8;2;1;1;2;1;…
1789;2021.08.02 8:04;2021.08.02 9:10;0.486901423;augusztus;9;8;-1;4:25:00;1;4:25:00 de.;1.18403;0.015625;12:22:30 de.;2:00:00 de.;9:10:00;0.336111111;9:10:00 de.; ; ; ; ;2;1969;3;5;1045;398;9;0; ; ; ; ; ; ; ; ; ; ;2; ; ;2; ;4;63;171;3; ;3;3;3;3;1;2;0; ;0;0;0;0;0;0;0;0;0;0;0;0;0;0;0;0;0;0;0;0;0; ; ;0;0; ; ;0;0;0;0;0;0;0;0;0;2;0; ; ; ; ; ; ;0;0;0;0;0;0;0;0;0; ;1;0;3;0;1;0;1;0;1;0;0;0;0;3;2;3;1;2;2;…
1790;2021.08.02 9:35;2021.08.02 10:40;0.712946922;augusztus;9;8;-1;3:25:00;1;3:25:00 de.;1.14236;0.026041667;12:37:30 de.;2:00:00 de.;9:10:00;0.399305556;10:40:00 de.; ; ; ; ;2;1968;3;6;1045;398;9;0; ; ; ; ; ; ; ; ; ; ;2; ; ;2; ;4;79;186;3; ;3;2;2;2;3;1;0; ;2;0;1;0;0;2;0;0;0;0;0;0;0;0;0;0;0;0;0;0;0; ; ;0;0; ; ;0;0;0;0;0;0;0;0;0;2;0; ; ; ; ; ; ;11;0;1;0;1;0;1;0;0; ;0;0;2;0;1;0;1;0;0;1;0;0;0;2;1;2;…
1791;2021.07.29 9:36;2021.07.29 10:40;0.777640498;július;8;9;1;;1;;;0.032986111;12:47:30 de.;5:30:00 de.;7:05:00;0.4;10:40:00 de.;0.804201339; ; ; ;2;1994;3;3;1042;398;8;0; ; ; ; ; ; ; ; ; ; ;2; ; ;2; ;3;51;174;3; ;4;3;1;4;1;2;0; ;0;0;0;0;0;0;0;0;0;0;0;0;0;0;0;0;0;0;0;0;0; ; ;0;0; ; ;0;0;0;0;0;0;0;0;0;0;0; ; ; ; ; ; ;3;0;0;0;0;0;0;0;0; ;1;0;5;0;0;0;0;0;0;0;0;0;0;1;1;1;0;2;1;2;2;3;2;2;3;3;3;2;1;2;…
1792;2021.07.29 11:07;2021.07.29 12:11;0.887732041;július;8;8;0;;1;;;0.274652778;6:35:30 de.;3:30:00 de.;11:59:00;0.463194444;12:11:00 du.;0.950455009; ; ; ;1;1995;1;3;1042;398;8;0; ; ; ; ; ; ; ; ; ; ;2; ; ;2; ;4;97;201;3; ;2;3;2;1;2;3;0; ;0;0;0;0;0;0;0;0;0;0;0;0;0;0;0;0;0;0;0;0;0; ; ;0;0; ; ;0;0;0;0;0;0;0;0;0;0;0; ; ; ; ; ; ;5;0;0;0;0;0;0;0;0; ;1;0;5;0;0;0;0;0;0;1;0;0;0;3;3;3;3;3;1;1;2;3;1;1;3;3…
1793;2021.08.02 10:57;2021.08.02 12:02;1.317695357;augusztus;7;8;1;4:27:30;1;4:27:30 de.;1.18576;0.020833333;12:30:00 de.;3:00:00 de.;9:05:00;0.45625;12:02:00 du.; ; ; ; ;2;1941;8;5;1045;398;7;0; ; ; ; ; ; ; ; ; ; ;8; ; ;8; ;4;53;170;3; ;2;1;4;4;1;1;0; ;0;0;3;0;0;0;0;0;0;0;0;0;0;0;0;0;0;0;0;0;0; ; ;0;2; ; ;0;0;0;0;0;0;0;0;0;2;0; ; ;10; ; ; ;0;0;0;0;0;0;0;0;0; ;1;0;6;0;0;0;0;0;0;0;0;1;0;2;2;1;1;2;…
1794;2021.08.02 12:25;2021.08.02 13:29;0.845583425;augusztus;9;9;0;;1;;;;;3:00:00 de.;;0.517361111;1:29:00 du.; ; ; ; ;2;1973;1;3;1045;398;9;0; ; ; ; ; ; ; ; ; ; ;2; ; ;2; ;5;74;189;3; ;3;3;2;2;3;3;0; ;0;0;0;0;0;0;0;0;0;0;0;0;0;0;0;0;0;0;0;0;0; ; ;0;0; ; ;3;0;0;0;0;0;0;0;0;0;0; ; ; ; ; ; ;39;0;1;1;0;1;1;1;0; ;0;0;2;1;0;1;1;0;0;0;0;0;0;2;2;1;1;2;3;2;3;2;2;3;1;0;3;3;2;3;1;1;2;3;0;3;2;7;9;2;2;1;2;1;…
1795;2021.08.02 14:20;2021.08.02 15:22;0.409346061;augusztus;9;9;0;3:30:00;1;3:30:00 de.;1.14583;0.0625;1:30:00 de.;4:00:00 de.;11:00:00;0.597222222;3:22:00 du.; ; ; ; ;2;1974;2;5;1048;398;9;0; ; ; ; ; ; ; ; ; ; ;2; ; ;2; ;3;64;170;3; ;3;3;2;2;2;3;0; ;2;0;0;0;0;0;0;0;0;0;0;0;0;0;0;0;0;0;0;0;0; ; ;0;0; ; ;0;0;0;0;0;0;0;0;0;2;0; ; ; ; ; ; ;3;0;1;0;0;1;0;0;0; ;0;0;2;0;0;0;0;0;1;0;1;0;0;2;1;2;0;2;4;3…
1796;2021.07.29 12:45;2021.07.29 13:49;0.344586397;július;8;1;-7;;1;;;;;8:30:00 de.;;0.53125;1:49:00 du.;0.383389882; ; ;1;2;1985;3;3;1042;398;8;0; ; ; ; ; ; ; ; ; ; ;2; ; ;2; ;3;66;175;3; ;3;2;3;1;2;2;0; ;0;0;0;0;0;0;0;0;0;0;0;0;0;0;0;0;0;0;0;0;0; ; ;0;0; ; ;0;0;0;0;0;0;0;0;0;0;0; ; ; ; ; ; ;30;0;0;0;0;0;0;0;0; ;1;0;5;0;1;0;0;1;0;1;0;0;0;2;2;3;2;2;2;2;2;3;3;2;3;2;3;1;2;2;1;1;2;1;3;0;2;8;8;2;2;1;…
1797;2021.08.02 15:47;2021.08.02 16:50;0.845583425;augusztus;8;5;-3;3:32:30;1;3:32:30 de.;1.14757;0.032986111;12:47:30 de.;1:00:00 de.;8:55:00;0.657638889;4:50:00 du.; ; ; ; ;2;1980;1;3;1048;398;8;0; ; ; ; ; ; ; ; ; ; ;2; ; ;2; ;2;66;169;3; ;4;3;2;3;2;4;0; ;0;0;0;0;0;0;0;0;0;0;0;0;0;0;0;0;0;0;0;0;0; ; ;0;0; ; ;0;0;0;0;0;0;0;0;0;0;0; ; ; ; ; ; ;0;0;1;0;1;1;0;1;0; ;0;0;3;1;1;0;1;0;0;1;0;0;0;2;1;3;1…
1798;2021.08.02 17:19;2021.08.02 18:25;0.989527207;augusztus;8;9;1;2:50:00;1;2:50:00 de.;1.11806;0.013888889;12:20:00 de.;2:00:00 de.;10:20:00;0.721527778;6:25:00 du.; ; ; ; ;2;1976;3;6;1048;398;8;0; ; ; ; ; ; ; ; ; ; ;2; ; ;2; ;3;59;161;3; ;3;3;4;3;2;3;0; ;0;0;0;0;0;0;0;0;0;0;0;0;0;0;0;0;0;0;0;0;0; ; ;0;0; ; ;0;0;0;0;0;0;0;0;0;2;0; ; ; ; ; ; ;15;1;1;0;1;0;0;0;0; ;0;0;3;0;1;0;1;1;0;0;0;0;0;2;2;1;…
1799;2021.08.02 18:52;2021.08.02 19:58;0.486901423;augusztus;9;10;1;2:35:00;1;2:35:00 de.;1.10764;0.041666667;1:00:00 de.;1:00:00 de.;6:50:00;0.786111111;7:58:00 du.; ; ; ; ;2;1970;6;5;1048;398;9;0; ; ; ; ; ; ; ; ; ; ;4; ; ;4; ;3;69;176;3; ;3;3;2;3;2;3;0; ;0;0;0;0;0;0;0;0;0;0;0;0;0;0;0;0;0;0;0;0;0; ; ;0;0; ; ;0;0;0;0;0;0;0;0;0;0;0; ; ; ; ; ; ;2;0;0;1;0;1;0;0;0; ;0;0;1;0;1;1;1;0;0;0;0;0;0;2;1;3;1;…
1800;2021.08.03 8:05;2021.08.03 9:11;0.989527207;augusztus;8;9;1;2:35:00;1;2:35:00 de.;1.10764;0.005208333;12:07:30 de.;2:00:00 de.;6:50:00;0.336805556;9:11:00 de.; ; ; ; ;2;1980;3;6;1048;398;8;0; ; ; ; ; ; ; ; ; ; ;4; ; ;4; ;4;81;194;3; ;3;3;2;2;1;3;0; ;0;0;0;0;0;0;0;0;0;0;0;0;0;0;0;0;0;0;0;0;0; ; ;0;0; ; ;0;0;0;0;0;0;0;0;0;0;0; ; ; ; ; ; ;0;0;1;0;1;0;0;0;0; ;0;0;1;0;1;1;0;0;0;0;0;0;0;3;1;2;2;2;…
1801;2021.08.03 9:53;2021.08.03 10:55;1.641774659;augusztus;8;8;0;3:27:30;1;3:27:30 de.;1.14410;0.050347222;1:12:30 de.;1:00:00 de.;9:05:00;0.411805556;10:55:00 de.; ; ; ; ;2;1957;3;3;1048;398;8;0; ; ; ; ; ; ; ; ; ; ;2; ; ;2; ;2;69;188;2;66;3;2;3;2;1;2;0; ;0;0;0;0;0;0;0;0;0;0;0;0;0;0;0;0;0;0;0;0;0; ; ;0;0; ; ;0;0;0;0;0;0;0;0;0;0;0; ; ; ; ; ; ;2;0;0;0;0;0;0;0;0; ;1;0;5;0;0;1;0;1;1;0;0;0;0;2;2;2;2;…
1802;2021.08.03 11:30;2021.08.03 12:37;0.648759928;augusztus;8;9;1;2:50:00;1;2:50:00 de.;1.11806;0.019097222;12:27:30 de.;7:00:00 de.;6:20:00;0.479166667;12:37:00 du.; ; ; ; ;1;1953;1;2;1048;398;8;0; ; ; ; ; ; ; ; ; ; ;8; ; ;8; ;3;55;154;3; ;3;3;2;4;1;2;0; ;0;3;0;0;0;0;0;0;0;0;0;0;0;0;0;0;0;0;0;0;0; ; ;0;2; ; ;0;0;0;0;0;0;0;0;0;0;0; ; ; ; ; ; ;0;0;0;0;0;0;0;0;0; ;1;0;6;0;0;0;0;0;0;0;0;1;0;2;1;3;1…
1803;2021.07.29 15:01;2021.07.29 15:52;0.400732591;július;9;9;0;;1;;;0.0625;1:30:00 de.;2:00:00 de.;8:40:00;0.625694444;3:52:00 du.;0.400927146; ; ; ;2;1989;4;5;1042;398;9;0; ; ; ; ; ; ; ; ; ; ;2; ; ;2; ;3;62;174;3; ;3;2;4;2;2;3;0; ;0;0;0;0;0;0;0;0;0;0;0;0;0;0;0;0;0;0;0;0;0; ; ;0;0; ; ;0;0;0;0;0;0;0;0;0;0;0; ; ; ; ; ; ;2;1;0;1;1;1;0;0;0; ;0;0;5;0;0;0;0;0;0;0;0;1;0;2;2;1;2;2;2;2;3;3;1;3;4;2;2;2;2;…
1804;2021.08.03 13:08;2021.08.03 14:17;1.317695357;augusztus;8;9;1;;1;;;;;8:00:00 de.;;0.547222222;2:17:00 du.; ; ; ; ;2;1961;3;5;1048;398;8;0; ; ; ; ; ; ; ; ; ; ;2; ; ;2; ;3;67;180;4;70;3;3;2;4;1;3;0; ;1;0;0;0;0;0;0;0;0;0;0;0;0;0;0;0;0;0;0;0;0; ; ;0;0; ; ;0;0;0;0;0;0;0;0;0;2;0; ; ; ; ; ; ;1;0;0;0;0;0;0;0;0; ;1;0;6;0;0;0;0;0;0;0;0;1;0;3;2;1;2;1;1;3;2;1;2;1;2;2;2;3;2;2;1;1;1;0;2;2;1;9;7;1;1;1;2;2;…
1805;2021.08.03 14:50;2021.08.03 15:56;0.712946922;augusztus;1;7;6;3:20:00;1;3:20:00 de.;1.13889;0.065972222;1:35:00 de.;2:00:00 de.;9:20:00;0.618055556;3:56:00 du.; ; ; ; ;2;1965;1;6;1048;398;1;0; ; ; ; ; ; ; ; ; ; ;8; ; ;8; ;3;110;194;2;90;3;2;2;1;1;2;0; ;2;2;1;3;0;2;2;2;1;1;1;1;1;1;0;0;0;0;0;0;0; ; ;0;0; ; ;0;0;0;0;0;0;0;0;0;0;0; ; ; ; ; ; ;0;0;0;0;0;0;0;0;0; ;1;0;5;0;0;1;0;0;0;1;0;0;0;2;1;1;0…
1806;2021.08.03 16:25;2021.08.03 17:33;1.462461115;augusztus;7;8;1;4:15:00;1;4:15:00 de.;1.17708;0;12:00:00 de.;3:00:00 de.;7:30:00;0.684027778;5:33:00 du.; ; ; ; ;2;1951;1;6;1048;398;7;0; ; ; ; ; ; ; ; ; ; ;2; ; ;2; ;5;81;174;3; ;3;3;2;3;2;2;0; ;0;0;0;0;0;0;0;0;0;0;0;0;0;0;0;0;0;0;0;0;0; ; ;0;0; ; ;0;0;0;0;0;0;0;0;0;2;0; ; ; ; ; ; ;5;0;0;0;0;0;0;0;0; ;1;0;5;0;0;0;0;0;0;0;0;1;0;2;2;1;0;2;2;2;4;1;…
1807;2021.08.04 8:36;2021.08.04 9:47;0.486901423;augusztus;9;8;-1;3:10:00;1;3:10:00 de.;1.13194;0.041666667;1:00:00 de.;3:00:00 de.;9:40:00;0.358333333;9:47:00 de.; ; ; ; ;2;1969;3;4;1048;398;9;0; ; ; ; ; ; ; ; ; ; ;2; ; ;2; ;3;65;173;3; ;3;3;3;2;3;3;0; ;2;1;0;0;0;1;1;1;0;0;0;0;0;0;0;0;0;0;0;0;0; ; ;0;0; ; ;0;0;0;0;0;0;0;0;0;2;0; ; ; ; ; ; ;25;0;0;0;0;0;0;0;0; ;1;0;5;1;0;0;0;0;1;0;0;0;0;2;2;1;3;2…
1808;2021.08.04 10:18;2021.08.04 11:25;0.419356941;augusztus;8;8;0;4:25:00;1;4:25:00 de.;1.18403;0.041666667;1:00:00 de.;2:30:00 de.;9:10:00;0.429166667;11:25:00 de.; ; ; ; ;2;1965;1;3;1048;398;8;0; ; ; ; ; ; ; ; ; ; ;2; ; ;2; ;2;105;162;2;90;3;3;2;2;3;2;0; ;0;0;0;3;0;0;0;0;0;0;0;0;0;0;0;0;0;0;0;0;0; ; ;0;0; ; ;0;0;0;0;0;0;0;0;0;2;0; ; ; ; ; ; ;25;1;0;0;0;0;1;0;0; ;0;0;2;0;0;0;1;0;0;0;0;0;0;1;2;2…
1809;2021.08.04 12:14;2021.08.04 13:24;0.409346061;augusztus;9;8;-1;4:10:00;1;4:10:00 de.;1.17361;0.0625;1:30:00 de.;1:00:00 de.;9:40:00;0.509722222;1:24:00 du.; ; ; ; ;2;1974;2;5;1048;398;9;0; ; ; ; ; ; ; ; ; ; ;2; ; ;2; ;3;54;165;4;60;3;2;3;4;3;2;0; ;0;0;0;0;0;0;0;0;0;0;0;0;0;0;0;0;0;0;0;0;0; ; ;0;0; ; ;0;0;0;0;0;0;0;0;0;0;0; ; ; ; ; ; ;20;0;0;0;0;0;0;0;0; ;1;0;2;0;1;1;1;0;0;1;0;0;0;0;1;2;1;1;2…
1810;2021.08.04 15:00;2021.08.04 16:07;1.317695357;augusztus;8;9;1;4:25:00;1;4:25:00 de.;1.18403;0;12:00:00 de.;5:00:00 de.;9:10:00;0.625;4:07:00 du.; ; ; ; ;2;1958;1;5;1048;398;8;0; ; ; ; ; ; ; ; ; ; ;8; ; ;8; ;3;64;154;4;69;3;2;2;1;1;4;0; ;0;0;0;0;0;0;0;0;0;0;0;0;0;0;0;0;0;0;0;0;0; ; ;0;0; ; ;0;0;0;0;0;0;0;0;0;0;0; ; ; ; ; ; ;2;0;0;0;0;0;0;0;0; ;1;0;6;0;0;0;0;0;0;0;0;1;0;2;2;1;1;0;2;2;3;2;2;3;1…
1811;2021.08.04 16:34;2021.08.04 17:41;0.845583425;augusztus;1;8;7;2:40:30;1;2:40:30 de.;1.11146;0;12:00:00 de.;3:00:00 de.;6:39:00;0.690277778;5:41:00 du.; ; ; ; ;2;1978;1;3;1048;398;1;0; ; ; ; ; ; ; ; ; ; ;2; ; ;2; ;3;69;171;3; ;4;3;2;3;2;3;0; ;1;0;0;0;0;0;0;0;1;0;0;0;0;0;0;0;0;0;0;0;0; ; ;0;0; ; ;0;0;0;0;0;0;0;0;0;0;0; ; ; ; ; ; ;0;0;0;0;0;0;0;0;0; ;1;0;5;0;0;0;0;0;0;0;0;1;0;1;1;3;2;2;2;3;1;2;…
1812;2021.08.05 8:41;2021.08.05 9:48;0.989527207;augusztus;8;9;1;;0;;;;;5:00:00 de.;;0.361805556;9:48:00 de.; ; ; ; ;2;1980;1;6;1048;398;8;0; ; ; ; ; ; ; ; ; ; ;2; ; ;2; ;3;66;174;3; ;3;3;2;2;3;3;0; ;0;0;0;2;0;1;0;0;0;0;0;0;0;0;0;0;0;0;0;0;0; ; ;0;0; ; ;1;0;0;0;0;0;0;0;0;2;0; ; ;12; ; ; ;0;0;0;0;0;0;0;0;0; ;1;0;3;1;1;1;0;0;0;0;0;0;0;2;1;3;1;2;2;2;2; ;1;1;3;1;2;2;3;2;2;2;1;1;1;2;2;9;7;2;1;0;2;2;1;…
1813;2021.08.05 10:18;2021.08.05 11:23;0.409346061;augusztus;9;9;0;3:20:00;1;3:20:00 de.;1.13889;0;12:00:00 de.;3:00:00 de.;7:20:00;0.429166667;11:23:00 de.; ; ; ; ;2;1972;1;5;1048;398;9;0; ; ; ; ; ; ; ; ; ; ;2; ; ;2; ;4;74;181;3; ;4;3;4;3;4;4;0; ;0;0;0;0;0;0;0;0;0;0;0;0;0;0;0;0;0;0;0;0;0; ; ;0;0; ; ;0;0;0;0;0;0;0;0;0;0;0; ; ; ; ; ; ;0;0;0;1;0;1;0;0;0; ;0;0;1;1;1;1;0;0;0;0;0;0;0;2;1;1; ;3;2;2;1;1…
1814;2021.08.05 12:40;2021.08.05 13:47;0.409346061;augusztus;8;9;1;;1;;;;;5:00:00 de.;;0.527777778;1:47:00 du.; ; ; ; ;2;1974;1;5;1048;398;8;0; ; ; ; ; ; ; ; ; ; ;2; ; ;2; ;3;68;154;3; ;3;3;2;4;2;3;0; ;2;3;3;2;2;2;2;1;2;1;1;2;2;2;0;0;0;0;0;0;0; ; ;0;0; ; ;0;0;0;0;0;0;0;0;0;0;0; ; ; ; ; ; ;3;0;0;0;0;0;0;0;0; ;1;0;2;1;1;1;0;1;0;1;0;0;0;2;1;3;1;2;2;1;3;1;1;2;2;1;2;2;2;2;1;1;1;3;0;2;2;8;8;2;1;2;0;2;2…
1815;2021.07.29 16:20;2021.07.29 17:21;2.57865913;július;10;7;-3;;1;;;;;1:00:00 de.;;0.680555556;5:21:00 du.;3.01184187; ; ; ;1;1986;1;7;1042;398;10;0; ; ; ; ; ; ; ; ; ; ;4; ; ;4; ;3;64;175;3; ;2;2;1;3;1;2;0; ;1;0;0;0;0;0;0;0;0;0;0;0;0;0;0;0;0;0;0;0;0; ; ;0;0; ; ;0;0;0;0;0;0;0;0;0;0;0; ; ; ; ; ; ;11;0;0;0;0;0;0;0;0; ;1;0;4;0;0;0;0;0;0;0;0;0;0;1;1;2;2;1;2;3;2;2;3;2;1;2;1;3;2;2;1;1;1;1;1;1;1;5;6;2;…
1816;2021.08.05 15:07;2021.08.05 16:15;0.712946922;augusztus;7;9;2;1:30:30;1;1:30:30 de.;1.06285;-0.000347222;12:00:30 de.;3:00:00 de.;8:59:00;0.629861111;4:15:00 du.; ; ; ;1;2;1970;3;6;1048;398;7;0; ; ; ; ; ; ; ; ; ; ;2; ; ;2; ;3;91;190;3; ;3;3;2;4;2;3;0; ;0;0;0;0;0;1;0;0;0;0;0;0;0;0;0;0;0;0;0;0;0; ; ;0;0; ; ;0;0;0;0;0;0;0;0;0;0;0; ; ; ; ; ; ;0;0;0;0;0;0;0;0;0; ;1;0;5;0;0;0;0;0;0;0;0;0;0;2;2;3;2…
1817;2021.07.29 18:06;2021.07.29 19:16;0.400732591;július;8;1;-7;;1;;;;;11:00:00 de.;;0.754166667;7:16:00 du.;0.400927146; ; ; ;2;1987;1;5;1042;398;8;0; ; ; ; ; ; ; ; ; ; ;2; ; ;2; ;3;49;172;3; ;3;3;3;4;3;3;0; ;2;0;0;0;0;0;0;0;0;0;0;0;0;0;0;0;0;0;0;0;0; ; ;0;0; ; ;0;0;0;0;0;0;0;0;0;0;0; ; ; ; ; ; ;15;0;0;0;0;0;0;0;0; ;1;0;5;1;1;1;0;1;0;1;0;0;0;1;2;1;2;2;2;3;1;2;3;3;2;3;3;1;1;0;2;3;2;1;1;2;1;7;9;2…
1818;2021.07.29 14:30;2021.07.29 15:35;1.186459943;július;7;6;-1;3:32:52;1;3:32:52 de.;1.14782;0.069444444;1:40:00 de.;1:00:00 de.;7:45:43;0.604166667;3:35:00 du.;1.22698429; ; ; ;2;2000;1;5;1052;403;7;0; ; ; ; ; ; ; ; ; ; ;2; ; ;2; ;4;68;167;3; ;4;4;4;4;4;4;0; ;0;0;0;1;0;0;0;0;0;0;0;0;0;0;0;0;0;0;0;0;0; ; ;0;0; ; ;0;0;0;0;0;0;0;0;0;0;0; ; ; ; ; ; ;0;0;1;0;0;0;0;0;0; ;0;0;4;1;0;0;1;0;0;0;0;0;0;3;…
1819;2021.07.27 9:29;2021.07.27 10:20;0.946092422;július;8;1;-7;3:00:00;1;3:00:00 de.;1.12500;0.072916667;1:45:00 de.;1:00:00 de.;7:00:00;0.395138889;10:20:00 de.; ; ; ; ;1;1963;3;4;1053;403;8;0; ; ; ; ; ; ; ; ; ; ;2; ; ;2; ;5;89;172;3; ;4;4;4;4;4;4;0; ;0;0;0;2;0;0;0;0;0;0;0;0;0;0;0;0;0;0;0;0;0; ; ;0;0; ; ;0;0;0;0;0;0;0;0;0;0;0; ; ; ; ; ; ;0;0;1;0;0;0;0;0;0; ;0;0;4;1;0;0;0;0;0;0;0;0;0;3;3;3;3;3;0…
1820;2021.07.29 16:07;2021.07.29 17:10;1.186459943;július;2;3;1;3:55:00;1;3:55:00 de.;1.16319;0.020833333;12:30:00 de.;12:35:00 de.;8:20:00;0.671527778;5:10:00 du.;1.22698429; ; ; ;2;1993;3;5;1052;403;2;0; ; ; ; ; ; ; ; ; ; ;2; ; ;2; ;4;72;173;3; ;4;4;4;4;4;4;0; ;0;0;0;0;0;0;0;0;0;0;0;0;0;0;0;0;0;0;0;0;0; ; ;0;0; ; ;0;0;0;0;0;0;0;0;0;0;0; ; ; ; ; ; ;0;1;0;0;0;0;0;0;0; ;0;0;3;1;0;0;0;0;0;1;1;0;0;3…
1821;2021.07.27 10:55;2021.07.27 11:56;0.712946922;július;1;1;0;2:35:00;1;2:35:00 de.;1.10764;-0.005208333;12:07:30 de.;1:00:00 de.;8:50:00;0.454861111;11:56:00 de.; ; ; ;1;2;1967;4;6;1053;403;1;0; ; ; ; ; ; ; ; ; ; ;2; ; ;2; ;5;75;167;2;62;4;4;4;4;4;4;0; ;0;0;0;2;0;0;0;0;0;0;0;0;0;0;0;0;0;0;0;0;0; ; ;0;0; ; ;0;0;0;0;0;0;0;0;0;0;0; ; ; ; ; ; ;0;1;1;0;0;0;0;0;0; ;0;0;4;1;0;0;0;0;0;0;1;0;0;3;3;3;3;…
1822;2021.07.27 12:31;2021.07.27 13:20;0.409346061;július;1;1;0;###############################################################################################################################################################################################################################################################;1;#############################################################################…
1823;2021.07.29 17:53;2021.07.29 19:05;0.887732041;július;2;4;2;;1;;;0.016666667;12:24:00 de.;1:00:00 de.;8:58:00;0.745138889;7:05:00 du.;0.950455009; ; ; ;1;1993;2;3;1052;403;2;0; ; ; ; ; ; ; ; ; ; ;2; ; ;2; ;4;90;180;3; ;4;4;4;4;4;4;0; ;0;0;0;0;0;0;0;0;0;0;0;0;0;0;0;0;0;0;0;0;0; ; ;0;0; ; ;0;0;0;0;0;0;0;0;0;0;0; ; ; ; ; ; ;0;0;1;0;0;0;0;0;0; ;0;0;3;0;0;1;0;0;0;1;0;0;0;3;3;3;3;3;0;0;3;1;4;0;0;1;…
1824;2021.07.27 14:11;2021.07.27 14:58;0.419356941;július;1;1;0;2:33:56;1;2:33:56 de.;1.10689;0.048611111;1:10:00 de.;1:00:00 de.;8:57:51;0.590972222;2:58:00 du.; ; ; ;1;2;1968;4;3;1053;403;1;0; ; ; ; ; ; ; ; ; ; ;2; ; ;2; ;4;68;165;3; ;4;4;4;4;4;4;0; ;0;0;0;0;0;0;0;0;0;0;0;0;0;0;0;0;0;0;0;0;0; ; ;0;0; ; ;0;0;0;0;0;0;0;0;0;0;0; ; ; ; ; ; ;0;1;0;1;1;0;0;0;0; ;0;0;3;1;0;0;0;0;1;0;0;0;0;3;3;3;3;3;0;…
1825;2021.07.30 9:06;2021.07.30 10:13;0.400732591;július;3;3;0;;1;;;0;12:00:00 de.;1:30:00 de.;8:55:00;0.379166667;10:13:00 de.;0.400927146; ; ; ;2;1990;2;4;1052;403;3;0; ; ; ; ; ; ; ; ; ; ;2; ; ;2; ;4;92;168;2;80;4;4;4;4;4;4;0; ;0;0;0;0;0;0;0;0;0;0;0;0;0;0;0;0;0;0;0;0;0; ; ;0;0; ; ;0;0;0;0;0;0;0;0;0;0;0; ; ; ; ; ; ;0;0;1;0;0;0;0;0;0; ;0;0;3;1;0;0;0;0;0;0;0;0;0;3;3;3;3;3;0;0;0;2;1;1;2;1;0;0;0;0;0…
1826;2021.07.27 16:42;2021.07.27 17:37;0.353426972;július;1;1;0;;1;;;-0.024305556;12:35:00 de.;12:34:17 de.;8:00:43;0.695833333;5:37:00 du.; ; ; ; ;1;1963;4;3;1056;403;1;0; ; ; ; ; ; ; ; ; ; ;2; ; ;2; ;4;95;179;3; ;4;4;4;4;4;4;0; ;1;1;0;0;0;0;0;0;0;0;0;0;0;0;0;0;0;0;0;0;0; ; ;0;0; ; ;0;0;0;0;0;0;0;0;0;0;0; ; ; ; ; ; ;0;0;0;0;0;0;0;0;0; ;1;0;5;0;0;0;0;0;0;0;0;1;0;3;3;3;3;3;0;0;0;2;2;0;2;2;0;0;0;0;…
1827;2021.07.30 10:56;2021.07.30 12:20;0.400732591;július;3;3;0;;1;;;0.010416667;12:15:00 de.;1:00:00 de.;9:55:00;0.455555556;12:20:00 du.;0.400927146; ; ;1;2;1986;3;5;1052;403;3;0; ; ; ; ; ; ; ; ; ; ;2; ; ;2; ;3;91;168;3; ;4;4;4;4;4;4;0; ;0;0;0;0;0;0;0;0;0;0;0;0;0;0;0;0;0;0;0;0;0; ; ;0;0; ; ;0;0;0;0;0; ;0;0;0;0;0; ; ; ; ; ; ;0;1;0;0;0;0;0;0;0; ;0;0;2;1;0;0;0;0;0;0;0;0;0;3;3;3;3;3;0;0;0;4;2;0;1;2…
1828;2021.07.28 9:04;2021.07.28 9:55;0.486901423;július;1;1;0;2:37:52;1;2:37:52 de.;1.10962;0.022569444;12:32:30 de.;1:00:00 de.;9:25:43;0.377777778;9:55:00 de.; ; ; ;1;2;1966;6;4;1056;403;1;0; ; ; ; ; ; ; ; ; ; ;2; ; ;2; ;4;70;171;3; ;4;4;4;4;4;4;0; ;0;0;0;0;0;0;0;0;0;0;0;0;0;0;0;0;0;0;0;0;0; ; ;0;0; ; ;0;0;0;0;0;0;0;0;0;0;0; ; ; ; ; ; ;0;0;1;0;0;0;0;0;0; ;0;0;4;1;0;0;0;0;0;0;0;0;0;2;3;3;2;2;0;0…
1829;2021.07.30 13:08;2021.07.30 14:21;1.760865612;július;4;3;-1;;1;;;;;1:00:00 de.;;0.547222222;2:21:00 du.;1.655462888; ; ; ;2;1992;3;6;1052;403;4;0; ; ; ; ; ; ; ; ; ; ;2; ; ;2; ;4;78;163;3; ;4;4;4;4;4;4;0; ;0;0;0;0;0;0;0;0;0;0;0;0;0;0;0;0;0;0;0;0;0; ; ;0;0; ; ;0;0;0;0;0;0;0;0;0;0;0; ; ; ; ; ; ;0;1;0;0;0;0;0;0;0; ;0;0;2;1;0;1;0;0;0;0;0;0;0;3;3;3;3;3;0;0;0;1;1;0;2;1;0;0;2;1;1;2;2;3;3;1;2;9;9;1;2…
1830;2021.08.01 12:01;2021.08.01 13:05;1.186459943;augusztus;2;2;0;;1;;;0;12:00:00 de.;1:20:00 de.;8:55:00;0.500694444;1:05:00 du.;1.22698429; ; ; ;2;1993;3;5;1052;403;2;0; ; ; ; ; ; ; ; ; ; ;2; ; ;2; ;5;71;168;3; ;4;4;4;4;4;4;0; ;0;0;0;0;0;0;0;0;0;0;0;0;0;0;0;0;0;0;0;0;0; ; ;0;0; ; ;0;0;0;0;0;0;0;0;0;0;0; ; ; ; ; ; ;0;0;1;0;0;0;0;0;0; ;0;0;4;1;0;0;0;0;0;0;0;0;0;3;3;3;3;3;0;0;0;0;2;0;1;2;0;0;0;0;…
1831;2021.07.28 10:40;2021.07.28 11:30;0.486901423;július;1;1;0;3:27:30;1;3:27:30 de.;1.14410;0.013888889;12:20:00 de.;1:00:00 de.;8:05:00;0.444444444;11:30:00 de.; ; ; ;1;2;1970;4;4;1056;403;1;1;0;0;0;0;1;0;0;0; ;0;2; ; ;2; ;5;73;169;3; ;4;4;4;4;4;4;0; ;0;0;0;0;0;0;0;0;0;0;0;0;0;0;0;0;0;0;0;0;0; ; ;0;0; ; ;0;0;0;0;0;0;0;0;0;0;0; ; ; ; ; ; ;50;0;0;1;0;0;0;0;0; ;0;0;4;1;1;0;0;0;0;0;0;0;0;2;2;2;2;2…
1832;2021.07.28 12:13;2021.07.28 13:08;0.419356941;július;1;1;0;2:55:00;1;2:55:00 de.;1.12153;0.026041667;12:37:30 de.;12:30:00 de.;9:10:00;0.509027778;1:08:00 du.; ; ; ; ;2;1967;4;3;1056;403;1;0; ; ; ; ; ; ; ; ; ; ;2; ; ;2; ;5;70;170;3; ;4;4;4;4;4;4;0; ;0;0;0;0;0;0;0;0;0;0;0;0;0;0;0;0;0;0;0;0;0; ; ;0;0; ; ;0;0;0;0;0;0;0;0;0;0;0; ; ; ; ; ; ;0;0;1;0;1;0;0;0;0; ;0;0;4;0;0;0;0;0;0;0;1;0;0;3;3;3;2;3;…
1833;2021.08.01 13:55;2021.08.01 15:06;0.574048102;augusztus;2;2;0;;1;;;0;12:00:00 de.;12:30:00 de.;8:55:00;0.579861111;3:06:00 du.;0.569908902; ; ; ;1;1990;2;3;1052;403;2;0; ; ; ; ; ; ; ; ; ; ;2; ; ;2; ;5;85;170;3; ;4;4;4;4;4;4;0; ;0;0;0;0;0;0;0;0;0;0;0;0;0;0;0;0;0;0;0;0;0; ; ;0;0; ; ;0;0;0;0;0;0;0;0;0;0;0; ; ; ; ; ; ;0;1;1;0;0;0;0;0;0; ;0;0;4;0;0;1;0;0;0;0;0;0;0;3;3;3;3;3;1;0;1;2;2;1;1;1;0;0;0;…
1834;2021.07.28 13:41;2021.07.28 14:35;0.486901423;július;1;1;0;4:02:30;1;4:02:30 de.;1.16840;0.041666667;1:00:00 de.;1:00:00 de.;7:55:00;0.570138889;2:35:00 du.; ; ; ;1;2;1971;3;4;1056;403;1;0; ; ; ; ; ; ; ; ; ; ;2; ; ;2; ;5;72;171;3; ;4;4;4;4;4;4;0; ;0;1;0;0;0;0;0;0;0;0;0;0;0;0;0;0;0;0;0;0;0; ; ;0;0; ; ;0;0;0;0;0;0;0;0;0;0;0; ; ; ; ; ; ;0;0;0;0;0;0;0;0;0; ;1;0;5;1;0;0;0;0;0;0;1;0;0;3;2;3;3;2;0;…
1835;2021.07.28 15:36;2021.07.28 16:28;0.353426972;július;2;1;-1;4:07:30;1;4:07:30 de.;1.17188;0.050347222;1:12:30 de.;1:00:00 de.;7:45:00;0.65;4:28:00 du.; ; ; ; ;1;1964;4;3;1056;403;2;0; ; ; ; ; ; ; ; ; ; ;2; ; ;2; ;4;80;172;3; ;4;4;4;4;4;4;0; ;0;0;0;0;0;0;0;0;0;0;0;0;0;0;0;0;0;0;0;0;0; ; ;0;0; ; ;0;0;0;0;0;0;0;0;0;0;0; ; ; ; ; ; ;0;0;0;0;0;0;0;0;0; ;1;0;5;0;0;0;0;0;0;0;0;1;0;3;3;3;3;2;0;0;0;4;…
1836;2021.07.22 17:41;2021.07.22 18:45;0.409346061;július;10;10;0;1:15:00;1;1:15:00 de.;1.05208;-0.021180556;12:30:30 de.;12:10:00 de.;6:28:00;0.736805556;6:45:00 du.; ; ; ;1;2;1975;6;5;1064;402;10;1;0;0;1;0;0;0;0;0; ;0;2; ; ;2; ;3;120;169;1;80;1;3;3;3;1;3;1;4;2;3;2;2;2;0;0;0;2;0;0;1;2;0;0;0;0;0;0;0;0;0; ;0;0; ; ;0;0;0;0;0;0;0;0;0;0;0; ; ; ; ; ; ;0;0;1;0;0;0;0;0;0; ;0;0;4;0;1;0;1;0;0;0;1;0;0;2;1;…
1837;2021.07.28 16:17;2021.07.28 17:18;0.946092422;július;1;5;4;3:30:30;1;3:30:30 de.;1.14618;0.020833333;12:30:00 de.;1:00:00 de.;6:59:00;0.678472222;5:18:00 du.; ; ; ; ;1;1968;1;5;1064;402;1;0; ; ; ; ; ; ; ; ; ; ;2; ; ;2; ;3;82;185;3; ;3;4;4;3;3;4;0; ;0;0;0;2;0;0;0;0;0;0;0;0;2;0;0;0;0;0;0;0;0;0; ;0;0; ; ;0;0;0;0;0;0;0;0;0;0;0; ; ; ; ; ; ;5;1;0;1;0;0;1;0;0; ;0;0;4;1;1;0;0;0;0;0;0;0;0;2;2;2;2;2;1…
1838;2021.07.28 17:33;2021.07.28 18:35;1.116111069;július;3;4;1;3:28:22;1;3:28:22 de.;1.14469;0.09375;2:15:00 de.;2:08:34 de.;6:54:43;0.73125;6:35:00 du.; ; ; ; ;1;1975;7;3;1067;402;3;0; ; ; ; ; ; ; ; ; ; ;2; ; ;2; ;4;75;180;3; ;4;4;4;4;4;4;1;5;0;2;2;0;0;0;0;0;0;0;0;2;2;0;0;0;0;0;0;0;0; ; ;0;0; ; ;0;0;0;0;0;0;0;0;0;0;0; ; ; ; ; ; ;0;0;0;0;0;0;0;0;0; ;1;0;5;0;1;0;0;0;0;0;0;0;0;1;1;1;1;1;4;3;4;4;4;…
1839;2021.07.28 19:52;2021.07.28 20:51;1.317695357;július;7;9;2;1:02:30;1;1:02:30 de.;1.04340;0;12:00:00 de.;2:00:00 de.;5:55:00;0.827777778;8:51:00 du.; ; ; ;1;2;1948;6;5;1064;402;7;0; ; ; ; ; ; ; ; ; ; ;8; ; ;8; ;4;52;160;3; ;4;4;4;4;4;4;0; ;0;0;0;0;0;0;0;0;0;0;0;0;1;2;0;0;0;0;0;0;0; ; ;0;0; ; ;0;0;0;0;0;0;0;0;0;0;0; ; ; ; ; ; ;0;0;0;0;0;0;0;1;0; ;0;0;4;0;0;0;0;0;0;0;0;1;0;2;1;2;1;3;1;0;0;1;1;2…
1840;2021.07.29 14:18;2021.07.29 15:22;1.116111069;július;2;5;3;3:06:56;1;3:06:56 de.;1.12981;0.052083333;1:15:00 de.;1:34:17 de.;6:11:51;0.595833333;3:22:00 du.; ; ; ; ;1;1976;2;3;1064;402;2;0; ; ; ; ; ; ; ; ; ; ;2; ; ;2; ;3;90;180;2;80;2;2;2;2;2;2;0; ;0;0;0;0;0;0;0;0;0;0;0;0;0;0;0;0;0;0;0;0;0;0; ;0;0; ; ;0;0;0;0;0;0;0;0;0;0;0; ; ; ; ; ; ;2;0;0;0;0;0;0;0;0; ;1;0;5;0;0;1;0;0;0;0;0;0;0;2;2;2;2;2;1…
1841;2021.07.29 15:51;2021.07.29 16:53;1.317695357;július;2;2;0;3:01:00;1;3:01:00 de.;1.12569;0.010416667;12:15:00 de.;3:00:00 de.;8:58:00;0.660416667;4:53:00 du.; ; ; ;1;2;1958;8;5;1062;402;2;0; ; ; ; ; ; ; ; ; ; ;8; ; ;8; ;3;78;165;2;60;2;2;2;2;2;2;1;5;0;2;2;1;0;0;0;0;0;0;0;0;2;0;0;0;0;0;0;0;0; ; ;0;0; ; ;0;0;0;0;0;0;0;0;0;0;0; ; ; ; ; ; ;0;0;0;0;0;0;0;0;0; ;1;0;5;1;0;0;0;0;0;0;0;0;0;2;1;2;2;1;…
1842;2021.07.30 15:57;2021.07.30 16:31;1.462461115;július;2;3;1;2:47:30;1;2:47:30 de.;1.11632;0;12:00:00 de.;1:00:00 de.;9:25:00;0.664583333;4:31:00 du.; ; ; ;1;2;1953;3;6;1061;402;2;0; ; ; ; ; ; ; ; ; ; ;8; ; ;8; ;4;58;165;3; ;4;4;3;4;4;3;0; ;0;2;0;0;0;0;0;0;0;0;0;2;0;0;0;0;0;0;0;0;0; ; ;0;0; ; ;0;0;0;0;0;0;0;0;0;0;0; ; ; ; ; ; ;0;0;0;0;0;0;0;0;0; ;1;0;4;1;0;1;0;0;0;0;0;0;0;2;2;2;2;1;2;2;1;3;3;2…
1843;2021.07.30 16:55;2021.07.30 17:51;1.462461115;július;4;5;1;2:45:00;1;2:45:00 de.;1.11458;-0.001736111;12:02:30 de.;1:00:00 de.;8:20:00;0.704861111;5:51:00 du.; ; ; ;1;2;1953;8;7;1066;402;4;0; ; ; ; ; ; ; ; ; ; ;8; ; ;8; ;3;56;158;3; ;4;4;4;4;4;4;1;5;0;2;2;2;0;0;0;0;0;0;0;0;2;0;0;0;0;0;0;0;0; ; ;0;0; ; ;0;0;0;0;0;0;0;0;0;0;0; ; ; ; ; ; ;0;0;0;0;0;0;0;0;0; ;1;0;4;0;1;0;1;0;0;0;0;0;0;2;2;2;2;2;…
1844;2021.07.27 7:14;2021.07.27 8:17;1.317695357;július;2;3;1;4:00:30;1;4:00:30 de.;1.16701;0.052083333;1:15:00 de.;4:17:09 de.;9:03:17;0.301388889;8:17:00 de.; ; ; ; ;2;1960;1;5;1065;402;2;0; ; ; ; ; ; ; ; ; ; ;2; ; ;2; ;4;85;165;2;65;1;1;1;1;1;1;0; ;0;0;0;2;0;0;0;0;0;0;0;0;2;0;0;0;0;0;0;0;0; ; ;0;0; ; ;0;0;0;0;0;0;0;0;0;0;0; ; ; ; ; ; ;5;0;0;0;0;0;0;0;0; ;1;0;5;1;1;0;0;0;0;0;0;0;0;2;2;2;2;2;1;0…
1845;2021.07.28 18:44;2021.07.28 19:46;0.648759928;július;2;4;2;3:30:30;1;3:30:30 de.;1.14618;0.020833333;12:30:00 de.;2:00:00 de.;8:59:00;0.780555556;7:46:00 du.; ; ; ; ;1;1957;6;3;1067;402;2;0; ; ; ; ; ; ; ; ; ; ;8; ; ;8; ;3;60;168;3; ;4;4;4;4;4;4;1;5;0;3;3;0;0;0;0;0;0;0;0;0;2;0;0;0;0;0;0;0;0; ; ;0;0; ; ;0;0;0;0;0;0;0;0;0;0;0; ; ; ; ; ; ;0;0;0;0;0;0;1;0;0; ;0;0;4;0;0;1;0;0;0;0;0;0;0;2;1;2;1;1;3…
1846;2021.08.26 13:51;2021.08.26 14:59;0.979337706;augusztus;1;1;0;3:02:30;1;3:02:30 de.;1.12674;0.041666667;1:00:00 de.;1:00:00 de.;7:55:00;0.577083333;2:59:00 du.;0.93488091; ; ; ;1;1987;1;5;1061;402;1;0; ; ; ; ; ; ; ; ; ; ;4; ; ;4; ;5;78;176;3; ;3;3;3;3;3;3;0; ;0;0;0;2;0;0;0;0;0;0;0;0;0;0;0;0;0;0;0;0;0; ; ;0;0; ; ;0;0;0;0;0;0;0;0;0;0;0; ; ; ; ; ; ;0;0;0;0;0;0;0;0;0; ;1;0;4;0;0;1;1;0;1;1;1;0;0;…
1847;2021.07.30 18:42;2021.07.30 19:47;2.337057466;július;1;1;0;2:08:35;1;2:08:35 de.;1.08929;0.020833333;12:30:00 de.;2:17:09 de.;7:17:09;0.779166667;7:47:00 du.; ; ; ; ;1;1958;3;6;1066;402;1;1;0;0;1;0;0;0;0;0; ;0;2; ; ;2; ;3;90;180;3; ;4;4;4;4;4;4;0; ;0;2;0;0;0;0;0;0;0;0;0;0;2;2;0;0;0;0;0;0;0; ; ;0;0; ; ;0;0;0;0;0;0;0;0;0;0;0; ; ; ; ; ; ;0;0;0;0;0;0;0;0;0; ;1;0;4;0;0;0;0;0;0;0;0;1;0;2;2;0;0;0;3…
1848;2021.07.24 23:47;2021.07.25 0:47;0.979337706;július;1;4;3;3:06:56;1;3:06:56 de.;1.12981;0.052083333;1:15:00 de.;3:34:17 de.;6:11:51;0.990972222;12:47:00 de.;0.93488091; ; ; ;1;1986;1;5;1061;402;1;1;0;0;0;1;0;0;0;0; ;0;2; ; ;2; ;4;76;178;3; ;4;4;4;4;4;4;0; ;0;0;0;0;0;0;0;0;0;0;0;0;0;0;0;0;0;0;0;0;0;0; ;0;0; ; ;0;0;0;0;0;0;0;0;0;0;0; ; ; ; ; ; ;0;0;0;0;0;0;0;0;0; ;1;0;5;1;0;1;0;0;0;0;0;0;0;2;2…
1849;2021.07.31 15:37;2021.07.31 16:40;0.353426972;július;2;2;0;3:32:30;1;3:32:30 de.;1.14757;0;12:00:00 de.;1:00:00 de.;8:55:00;0.650694444;4:40:00 du.; ; ; ; ;1;1966;7;3;1066;402;2;0; ; ; ; ; ; ; ; ; ; ;6; ;4; ; ;2;85;168;2;70;2;2;2;2;2;2;1;2;0;3;3;2;2;0;0;0;0;0;0;3;3;2;0;0;0;0;0;0;0; ; ;0;0; ; ;0;0;3;0;0;0;0;0;0;0;0; ; ; ; ; ; ;18;0;0;0;0;0;0;0;0; ;1;0;4;0;0;0;0;0;0;0;0;1;0;1;0;0;0;0;4;4;4;0;0…
1850;2021.07.31 17:00;2021.07.31 17:57;1.116111069;július;2;2;0;2:53:56;1;2:53:56 de.;1.12078;0.052083333;1:15:00 de.;2:51:26 de.;6:37:51;0.708333333;5:57:00 du.; ; ; ; ;1;1972;2;3;1064;402;2;0; ; ; ; ; ; ; ; ; ; ;2; ; ;2; ;4;68;172;3; ;4;4;4;4;4;4;0; ;0;2;2;1;0;0;0;0;0;0;0;0;2;0;0;0;0;0;0;0;0; ; ;0;0; ; ;0;0;0;0;0;0;0;0;0;0;0; ; ; ; ; ; ;0;0;0;0;0;0;0;0;0; ;1;0;4;0;0;1;0;0;0;0;0;0;0;3;2;2;3;2;1;…
1851;2021.07.31 18:33;2021.07.31 19:32;1.317695357;július;2;2;0;2:15:30;1;2:15:30 de.;1.09410;0.072916667;1:45:00 de.;12:00:00 de.;6:29:00;0.772916667;7:32:00 du.; ; ; ;1;2;1957;6;5;1067;402;2;1;0;0;1;0;0;0;0;0; ;0;2; ; ;2; ;4;110;165;1;65;1;1;1;1;1;1;0; ;0;0;0;0;0;0;0;0;0;0;0;0;3;0;0;0;0;0;0;0;0; ; ;0;0; ; ;0;0;0;0;0;0;0;0;0;0;0; ; ; ; ; ; ;0;0;0;0;1;0;0;0;0; ;0;0;4;1;0;0;0;0;0;0;0;0;0;1;0;1;1;0…
1852;2021.07.25 1:37;2021.07.25 2:36;0.574048102;július;2;5;3;3:11:00;1;3:11:00 de.;1.13264;0.111458333;2:40:30 de.;1:00:00 de.;6:20:00;0.067361111;2:36:00 de.;0.569908902; ; ; ;1;1984;2;3;1067;402;2;0; ; ; ; ; ; ; ; ; ; ;2; ; ;2; ;3;70;186;4;80;4;4;4;4;4;4;0; ;2;0;0;2;0;0;2;2;0;0;3;0;2;0;0;0;0;0;0;0;0; ; ;0;0; ; ;0;0;0;0;0;0;0;0;0;0;0; ; ; ; ; ; ;20;0;1;0;0;0;0;0;0; ;0;0;3;1;0;0;1;0;0;0;0;0;0;2;…
1853;2021.07.31 19:54;2021.07.31 20:51;0.409346061;július;9;10;1;3:00:00;1;3:00:00 de.;1.12500;0.15625;3:45:00 de.;2:34:17 de.;6:00:00;0.829166667;8:51:00 du.;0.400927146; ; ; ;2;1981;2;4;1067;402;9;1;0;0;0;0;0;1;0;0; ;0;2; ; ;2; ;4;50;165;3; ;4;4;4;4;4;4;0; ;0;0;0;3;0;0;0;0;0;0;0;0;2;3;0;0;0;0;0;0;0; ; ;0;0; ; ;0;0;0;0;0;0;0;0;0;0;0; ; ; ; ; ; ;0;0;1;0;0;0;0;0;0; ;0;0;4;0;0;0;0;0;0;0;1;0;0;3;3;3…
1854;2021.08.04 11:06;2021.08.04 12:07;0.648759928;augusztus;1;2;1;2:23:43;1;2:23:43 de.;1.09980;0.041319444;12:59:30 de.;1:00:00 de.;7:45:26;0.4625;12:07:00 du.; ; ; ; ;1;1957;6;3;1066;402;1;1;0;0;1;0;0;0;0;0; ;0;2; ; ;2; ;4;62;164;3; ;3;3;3;3;3;3;0; ;0;2;2;0;0;0;0;0;0;0;0;0;3;0;0;0;0;0;0;0;0; ; ;0;0; ; ;0;0;0;0;0;0;0;0;0;0;0; ; ; ; ; ; ;0;0;0;0;0;0;0;0;0; ;1;0;4;0;0;0;0;0;0;0;0;1;0;2;2;2;1;2;2;…
1855;2021.08.04 12:15;2021.08.04 13:23;1.43405361;augusztus;2;2;0;3:33:08;1;3:33:08 de.;1.14802;0.083333333;2:00:00 de.;4:08:34 de.;7:02:17;0.510416667;1:23:00 du.; ; ; ; ;1;1976;2;5;1066;402;2;1;0;0;0;1;0;0;0;0; ;0;2; ; ;2; ;4;82;180;3; ;4;4;4;4;4;4;0; ;0;0;0;0;0;0;0;0;0;0;0;0;2;0;0;0;0;0;0;0;0; ; ;0;0; ; ;0;0;0;0;0;0;0;0;0;0;0; ; ; ; ; ; ;0;0;0;0;0;0;0;0;0; ;1;0;4;0;0;0;0;0;0;0;1;0;0;2;2;2;2;2;…
1856;2021.08.04 13:40;2021.08.04 14:36;1.641774659;augusztus;1;2;1;2:17:30;1;2:17:30 de.;1.09549;0.020833333;12:30:00 de.;1:00:00 de.;7:25:00;0.569444444;2:36:00 du.; ; ; ;1;2;1953;8;2;1066;402;1;1;0;0;0;0;0;0;0;0; ;0;2; ; ;5; ;2;56;160;3; ;4;4;4;4;4;4;1;4;0;3;3;0;0;0;0;0;0;0;0;0;3;0;0;0;0;0;0;0;0;0; ;0;0; ; ;0;0;0;0;0;0;0;0;0;0;0; ; ; ; ; ; ;0;0;0;0;0;0;0;0;0; ;1;0;4;0;0;0;0;0;0;0;0;1;0;2;1;2;1;…
1857;2021.08.04 15:00;2021.08.04 15:58;0.353426972;augusztus;1;1;0;3:09:35;1;3:09:35 de.;1.13165;0.0625;1:30:00 de.;1:00:00 de.;6:15:09;0.625;3:58:00 du.; ; ; ; ;1;1963;1;3;1066;402;1;1;0;0;1;0;0;0;0;0; ;0;2; ; ;2; ;4;70;174;3; ;4;4;4;4;4;4;0; ;0;0;2;0;0;0;0;0;0;0;0;0;3;0;0;0;0;0;0;0;0; ; ;0;0; ; ;0;0;0;0;0;0;0;0;0;0;0; ; ; ; ; ; ;0;0;0;0;0;0;0;0;0; ;1;0;4;0;0;0;0;0;0;0;0;1;0;2;1;2;1;1;1;1;2;2;2;…
1858;2021.08.04 16:22;2021.08.04 17:18;0.409346061;augusztus;1;1;0;6:02:30;1;6:02:30 de.;1.25174;0.083333333;2:00:00 de.;2:00:00 de.;7:55:00;0.681944444;5:18:00 du.; ; ; ; ;2;1979;1;5;1066;402;1;0; ; ; ; ; ; ; ; ; ; ;2; ; ;2; ;5;54;172;3; ;4;4;4;4;4;4;0; ;0;0;0;0;0;0;0;0;0;0;0;0;0;0;0;0;0;0;0;0;0; ; ;0;0; ; ;0;0;0;0;0;0;0;0;0;0;0; ; ; ; ; ; ;0;0;0;0;0;0;0;0;0; ;1;0;4;0;0;0;0;0;0;0;1;0;0;3;3;3;3;3…
1859;2021.08.12 17:40;2021.08.12 18:43;1.317695357;augusztus;1;3;2;3:33:22;1;3:33:22 de.;1.14817;0.029861111;12:43:00 de.;2:08:34 de.;9:04:43;0.736111111;6:43:00 du.; ; ; ;1;2;1961;3;5;1062;402;1;1;0;0;0;1;1;0;0;0; ;0;2; ; ;2; ;3;78;165;2;60;2;2;2;2;2;2;0; ;0;2;0;3;0;0;0;0;0;0;0;2;3;0;0;0;0;0;0;0;0; ; ;0;0; ; ;0;0;0;0;0;0;0;0;0;0;0; ; ; ; ; ; ;0;0;0;0;0;0;0;0;0; ;1;0;4;0;0;0;0;0;0;0;1;0;0;3;2;2;2…
1860;2021.08.02 10:47;2021.08.02 11:43;1.186459943;augusztus;1;2;1;4:06:47;1;4:06:47 de.;1.17138;0.072916667;1:45:00 de.;2:51:26 de.;8:03:34;0.449305556;11:43:00 de.;1.22698429; ; ; ;2;1994;2;5;1064;402;1;0; ; ; ; ; ; ; ; ; ; ;2; ; ;2; ;5;48;158;3; ;4;4;4;4;4;4;0; ;0;0;0;2;0;0;0;0;0;0;0;0;0;0;0;0;0;0;0;0;0; ; ;0;0;0; ;0;0;0;0;0;0;0;0;0;0;0; ; ; ; ; ; ;0;0;0;0;0;0;0;0;0; ;1;0;5;0;0;0;0;0;0;0;0;1;0…
1861;2021.08.02 14:57;2021.08.02 15:36;0.979337706;augusztus;1;2;1;4:46:00;1;4:46:00 de.;1.19861;0.023263889;12:33:30 de.;2:00:00 de.;9:28:00;0.622916667;3:36:00 du.;0.93488091; ; ; ;1;1982;1;5;1064;402;1;0; ; ; ; ; ; ; ; ; ; ;6; ;12; ; ;3;52;174;4;62;4;4;4;4;4;4;0; ;0;0;0;3;0;0;0;0;0;0;0;0;3;0;0;0;0;0;0;0;0; ; ;0;0; ; ;0;0;0;0;0;0;0;0;0;0;0; ; ; ; ; ; ;0;0;0;0;0;0;0;0;0; ;1;0;4;0;0;0;0;0;0;0;0;1…
1862;2021.07.25 3:10;2021.07.25 4:09;1.625453442;július;8;2;-6;1:00:30;1;1:00:30 de.;1.04201;0;12:00:00 de.;1:00:00 de.;9:59:00;0.131944444;4:09:00 de.; ; ; ; ;1;1949;6;4;1072;401;8;0; ; ; ; ; ; ; ; ; ; ;8; ; ;8; ;3;105;182;3; ;4;4;4;4;4;4;1;5;0;0;3;0;0;0;2;0;0;0;0;0;2;0;0;0;0;0;0;0;0; ; ;0;0; ; ;0;0;0;0;0;0;0;0;0;0;0; ; ; ; ; ; ;0;0;0;0;0;0;0;0;0; ;1;0;1;0;0;0;0;0;0;0;0;1;0;3;2;2;2;1;3;0;0;1;1;0…
1863;2021.07.27 1:19;2021.07.27 2:20;1.625453442;július;2;4;2;3:17:39;1;3:17:39 de.;1.13725;0.083333333;2:00:00 de.;1:00:00 de.;6:33:17;0.054861111;2:20:00 de.; ; ; ; ;1;1961;1;4;1077;401;2;1;1;0;0;0;0;0;0;0; ;0;2; ; ;2; ;2;85;175;3; ;3;3;3;3;3;3;1;5;0;2;3;1;0;1;2;2;2;0;0;0;3;0;0;0;0;0;0;0;0; ; ;0;0; ; ;0;0;0;0;0;0;0;0;0;0;0; ; ; ; ; ; ;10;0;0;0;0;0;0;0;0; ;1;0;4;0;0;1;0;0;0;0;0;0;0;2;1;1;1;1;3;3…
1864;2021.07.27 2:59;2021.07.27 3:51;1.462461115;július;2;5;3;4:01:00;1;4:01:00 de.;1.16736;0.0625;1:30:00 de.;1:30:00 de.;7:58:00;0.124305556;3:51:00 de.; ; ; ;1;2;1961;3;6;1071;401;2;0; ; ; ; ; ; ; ; ; ; ;1; ; ;3; ;4;90;162;2;70;2;2;2;2;2;2;0; ;0;2;2;3;0;0;0;0;0;0;2;2;2;0;0;0;0;0;0;0;0; ; ;0;0; ; ;0;0;0;0;0;0;0;0;0;0;0; ; ; ; ; ; ;7;0;0;0;0;0;0;0;0; ;1;0;4;1;0;1;0;0;0;0;0;0;0;2;2;2;2;1;3;2;2;1;…
1865;2021.07.27 4:23;2021.07.27 5:25;0.648759928;július;3;5;2;2:01:00;1;2:01:00 de.;1.08403;0;12:00:00 de.;1:00:00 de.;7:58:00;0.182638889;5:25:00 de.; ; ; ; ;1;1953;8;3;1072;401;3;0; ; ; ; ; ; ; ; ; ; ;8; ; ;8; ;2;60;172;4;75;4;4;4;4;4;4;1;5;2;2;0;0;0;0;2;0;2;0;2;2;2;0;0;0;0;0;0;0;0; ; ;0;0; ; ;0;0;0;0;0;0;0;0;0;0;0; ; ; ; ; ; ;0;0;0;0;0;0;1;0;0; ;0;0;5;0;0;0;0;0;0;0;0;1;0;1;1;0;0;0;4;4;4;0;0;4;…
1866;2021.07.27 5:40;2021.07.27 6:52;1.116111069;július;4;2;-2;3:36:35;1;3:36:35 de.;1.15040;0.072569444;1:44:30 de.;3:08:34 de.;7:11:09;0.236111111;6:52:00 de.; ; ; ; ;1;1980;3;3;1072;401;4;1;0;0;1;0;0;0;0;0; ;0;2; ; ;2; ;4;80;178;3; ;4;4;4;4;4;4;0; ;0;0;0;0;0;0;0;0;0;0;0;0;0;0;0;0;0;0;0;0;0; ; ;0;0; ; ;0;0;0;0;0;0;0;0;0;0;0; ; ; ; ; ; ;0;0;0;0;0;0;0;0;0; ;1;0;5;0;0;1;0;0;0;0;0;0;0;3;3;3;3;3;1;0…
1867;2021.07.29 19:05;2021.07.29 20:07;0.400732591;július;2;2;0;3:36:47;1;3:36:47 de.;1.15054;0.052083333;1:15:00 de.;2:00:00 de.;8:03:34;0.795138889;8:07:00 du.;0.400927146; ; ;1;2;1987;3;5;1072;401;2;0; ; ; ; ; ; ; ; ; ; ;2; ; ;2; ;4;50;162;3; ;4;4;4;4;4;4;0; ;0;0;0;1;0;0;0;0;0;0;0;0;0;0;0;0;0;0;0;0;0; ; ;0;0; ; ;0;0;0;0;0;0;0;0;0;0;0; ; ; ; ; ; ;0;0;0;0;0;0;0;0;0; ;1;0;4;1;0;0;0;0;0;0;0;0;0;3;…
1868;2021.07.29 17:30;2021.07.29 18:31;1.116111069;július;3;4;1;2:49:47;1;2:49:47 de.;1.11791;0.010416667;12:15:00 de.;1:34:17 de.;7:37:34;0.729166667;6:31:00 du.; ; ; ; ;1;1974;3;3;1072;401;3;0; ; ; ; ; ; ; ; ; ; ;2; ; ;2; ;2;80;179;3; ;4;4;4;4;4;4;1;5;0;0;3;2;0;0;0;0;0;0;0;0;3;0;0;0;0;0;0;0;0; ; ;0;0; ; ;0;0;0;0;0;0;0;0;0;0;0; ; ; ; ; ; ;7;0;0;0;0;0;0;0;0; ;1;0;4;1;1;0;0;0;0;0;0;0;0;2;2;2;2;2;1…
1869;2021.07.29 19:04;2021.07.30 14:18;0.353426972;július;2;2;0;2:56:56;1;2:56:56 de.;1.12286;0.0375;12:54:00 de.;1:17:09 de.;5:51:51;0.794444444;2:18:00 du.; ; ; ; ;1;1963;1;3;1072;401;2;0; ; ; ; ; ; ; ; ; ; ;2; ; ;2; ;4;76;175;3; ;4;4;4;4;4;4;0; ;0;0;0;2;0;0;0;0;0;0;2;0;2;0;0;0;0;0;0;0;0; ; ;0;0; ; ;0;0;0;0;0;0;0;0;0;0;0; ; ; ; ; ; ;0;0;0;0;0;0;0;0;0; ;1;0;4;0;0;1;0;0;0;0;0;0;0;2;2;2;1;2;2;2;2;…
1870;2021.08.02 15:49;2021.08.02 17:07;1.186459943;augusztus;1;2;1;1:46:00;0;1:46:00 de.;1.07361;0.021180556;12:30:30 de.;3:00:00 de.;7:30:00;0.659027778;5:07:00 du.;1.22698429; ; ; ;2;1994;2;5;1075;401;1;0; ; ; ; ; ; ; ; ; ; ;11; ; ;11; ;4;80;164;2;60;2;2;2;2;2;2;0; ;0;0;0;0;0;0;0;0;0;0;0;0;3;0;0;0;0;0;0;0;0; ; ;0;0; ; ;0;0;0;0;0;0;0;0;0;0;0; ; ; ; ; ; ;0;0;0;0;0;0;0;0;0; ;1;0;4;1;1;0;0;0;0;0;0;…
1871;2021.07.30 14:31;2021.07.30 15:26;0.946092422;július;1;2;1;3:59:05;1;3:59:05 de.;1.16602;0.040277778;12:58:00 de.;3:08:34 de.;7:56:09;0.604861111;3:26:00 du.; ; ; ; ;1;1967;2;5;1072;401;1;0; ; ; ; ; ; ; ; ; ; ;4; ; ;4; ;4;78;175;3; ;4;4;4;4;4;4;0; ;0;0;0;0;0;0;0;0;0;0;0;0;2;0;0;0;0;0;0;0;0; ; ;0;0; ; ;0;0;0;0;0;0;0;0;0;0;0; ; ; ; ; ; ;0;0;0;0;1;0;0;0;0; ;0;0;4;0;0;0;1;0;0;0;0;0;0;2;2;2;2;2;1…
1872;2021.08.06 14:16;2021.08.06 15:17;1.186459943;augusztus;1;3;2;1:45:30;0;1:45:30 de.;1.07326;0;12:00:00 de.;2:00:00 de.;7:29:00;0.594444444;3:17:00 du.;1.22698429; ; ; ;2;1994;3;5;1075;401;1;0; ; ; ; ; ; ; ; ; ; ;11; ; ;11; ;4;60;173;3; ;4;4;4;4;4;4;0; ;0;0;0;0;0;0;0;0;0;0;1;0;3;0;0;0;0;0;0;0;0; ; ;0;0; ; ;0;0;0;0;0;0;0;0;0;0;0; ; ; ; ; ; ;0;0;0;0;0;0;0;0;0; ;1;0;4;1;0;0;0;0;0;0;0;0;0;3;3;3;3…
1873;2021.08.02 12:07;2021.08.02 13:07;0.353426972;augusztus;1;2;1;3:53:52;1;3:53:52 de.;1.16240;0.069444444;1:40:00 de.;1:00:00 de.;7:43:43;0.504861111;1:07:00 du.; ; ; ; ;1;1962;6;3;1072;401;1;1;0;0;1;0;0;0;0;0; ;0;2; ; ;2; ;3;105;180;2;85;2;2;2;2;2;2;1;5;0;2;3;2;0;0;0;0;0;0;0;0;3;0;0;0;0;0;0;0;0;0; ;0;0; ; ;0;0;0;0;0;0;0;0;0;0;0; ; ; ; ; ; ;5;0;0;0;0;0;0;0;0; ;1;0;4;0;0;0;0;0;0;0;0;1;0;2;1;1;1…
1874;2021.08.06 15:23;2021.08.06 16:20;0.344586397;augusztus;3;4;1;4:08:56;1;4:08:56 de.;1.17286;0.052083333;1:15:00 de.;3:08:34 de.;8:07:51;0.640972222;4:20:00 du.;0.383389882; ; ; ;2;1990;2;3;1075;401;3;0; ; ; ; ; ; ; ; ; ; ;2; ; ;2; ;4;68;165;3; ;3;3;3;3;3;3;0; ;0;0;0;0;0;0;0;0;0;0;0;0;0;0;0;0;0;0;0;0;0; ; ;0;0; ; ;0;0;0;0;0;0;0;0;0;0;0; ; ; ; ; ; ;0;0;0;0;0;0;0;0;0; ;1;0;4;0;0;0;0;0;0;0;0;1;0…
1875;2021.08.06 16:40;2021.08.06 17:21;0.400732591;augusztus;1;3;2;2:40:00;1;2:40:00 de.;1.11111;0.036458333;12:52:30 de.;2:51:26 de.;8:10:00;0.694444444;5:21:00 du.;0.400927146; ; ;1;2;1984;3;5;1075;401;1;0; ; ; ; ; ; ; ; ; ; ;2; ; ;2; ;5;62;170;3; ;4;4;4;4;4;4;0; ;0;0;0;0;0;0;0;0;0;0;0;0;2;0;0;0;0;0;0;0;0; ; ;0;0; ; ;0;0;0;0;0;0;0;0;0;0;0; ; ; ; ; ; ;0;0;0;0;0;0;0;0;0; ;1;0;4;1;0;1;0;0;0;0;0;0;…
1876;2021.08.07 10:21;2021.08.07 11:20;0.400732591;augusztus;1;2;1;3:00:22;1;3:00:22 de.;1.12525;0.03125;12:45:00 de.;3:08:34 de.;7:50:43;0.43125;11:20:00 de.;0.400927146; ; ; ;2;1987;1;5;1075;401;1;1;0;0;1;0;0;0;0;0; ;0;2; ; ;2; ;3;65;165;3; ;3;3;3;3;3;3;1;5;0;3;3;2;0;0;0;0;0;0;0;0;0;0;0;0;0;0;0;0;0; ; ;0;0; ; ;0;0;0;0;0;0;0;0;0;0;0; ; ; ; ; ; ;0;0;0;0;0;0;0;0;0; ;1;0;4;0;0;0;0;0;0;1;1;0;0;3;3;3…
1877;2021.08.02 13:35;2021.08.02 14:42;0.353426972;augusztus;1;2;1;4:00:30;1;4:00:30 de.;1.16701;0.197916667;4:45:00 de.;;;0.565972222;2:42:00 du.; ; ; ; ;1;1970;7;2;1073;401;1;0; ; ; ; ; ; ; ; ; ; ;2; ; ;2; ;3;82;178;3; ;3;3;3;3;3;3;0; ;0;2;2;0;0;0;0;0;0;0;2;0;3;0;0;0;0;0;0;0;0; ; ;0;0; ; ;0;0;0;0;0;0;0;0;0;0;0; ; ; ; ; ; ;0;0;0;0;0;0;0;0;0; ;1;0;4;0;0;0;0;0;0;0;0;1;0;2;2;2;2;2;0;0;2;1;2;1;2;2;3…
1878;2021.08.03 16:27;2021.08.03 17:33;0.419356941;augusztus;1;1;0;2:25:21;1;2:25:21 de.;1.10094;0.053472222;1:17:00 de.;2:34:17 de.;7:40:43;0.685416667;5:33:00 du.; ; ; ;1;2;1966;6;3;1076;401;1;0; ; ; ; ; ; ; ; ; ; ;2; ; ;2; ;3;60;168;3; ;3;3;3;3;3;3;0; ;0;0;0;0;0;0;0;0;0;0;0;0;0;0;0;0;0;0;0;0;0; ; ;0;0; ; ;0;0;0;0;0;0;0;0;0;0;0; ; ; ; ; ; ;0;0;0;0;0;0;0;0;0; ;1;0;4;0;0;0;0;0;0;0;0;1;0;3;3;3;3;3…
1879;2021.08.05 15:37;2021.08.05 16:44;1.116111069;augusztus;1;2;1;1:52:51;1;1:52:51 de.;1.07837;0.084375;2:01:30 de.;1:17:09 de.;5:35:43;0.650694444;4:44:00 du.; ; ; ; ;1;1976;6;3;1072;401;1;1;0;0;1;0;0;0;0;0; ;0;2; ; ;2; ;4;82;175;3; ;4;4;4;4;4;4;0; ;0;2;0;0;0;0;0;0;0;0;0;0;0;0;0;0;0;0;0;0;0; ; ;0;0; ; ;0;0;0;0;0;0;0;0;0;0;0; ; ; ; ; ; ;0;0;0;0;0;0;0;0;0; ;1;0;4;0;0;0;0;0;0;0;0;1;0;2;1;2;2;2;2;…
1880;2021.08.07 13:39;2021.08.07 14:55;0.400732591;augusztus;1;1;0;3:00:22;1;3:00:22 de.;1.12525;0.03125;12:45:00 de.;2:00:00 de.;7:50:43;0.56875;2:55:00 du.;0.400927146; ; ; ;2;1984;1;5;1061;402;1;1;0;0;0;1;0;0;0;0; ;0;2; ; ;2; ;5;56;156;3; ;4;4;4;4;4;4;0; ;0;0;0;0;0;0;0;0;0;0;0;0;2;0;0;0;0;0;0;0;0; ; ;0;0; ; ;0;0;0;0;0;0;0;0;0;0;0; ; ; ; ; ; ;0;0;0;0;0;0;0;0;0; ;1;0;4;0;0;0;0;0;0;0;1;0;0;3;3;3;…
1881;2021.08.11 10:10;2021.08.11 11:08;1.186459943;augusztus;2;2;0;2:58:52;1;2:58:52 de.;1.12421;0.03125;12:45:00 de.;1:17:09 de.;7:53:43;0.423611111;11:08:00 de.;1.22698429; ; ; ;2;1992;2;5;1072;401;2;0; ; ; ; ; ; ; ; ; ; ;2; ; ;2; ;5;60;165;3; ;3;3;3;3;3;3;0; ;0;0;0;2;0;0;0;0;0;0;0;0;3;0;0;0;0;0;0;0;0; ; ;0;0; ; ;0;0;0;0;0;0;0;0;0;0;0; ; ; ; ; ; ;0;0;0;0;0;0;0;0;0; ;1;0;4;0;0;0;0;0;0;0;1;0;0;3;…
1882;2021.08.11 11:21;2021.08.11 12:16;1.92933133;augusztus;1;2;1;2:56:00;1;2:56:00 de.;1.12222;0.069444444;1:40:00 de.;2:25:43 de.;6:48:00;0.472916667;12:16:00 du.;1.881215873; ; ; ;1;1992;2;5;1072;401;1;1;0;0;1;0;0;0;0;0; ;0;2; ; ;2; ;4;70;176;3; ;4;4;4;4;4;4;0; ;0;0;0;0;0;0;0;0;0;0;0;0;3;0;0;0;0;0;0;0;0; ; ;0;0; ; ;0;0;0;0;0;0;0;0;0;0;0; ; ; ; ; ; ;0;0;0;0;0;0;0;0;0; ;1;0;4;0;0;0;0;0;0;0;1;0;0…
1883;2021.08.11 12:36;2021.08.11 13:35;0.400732591;augusztus;4;1;-3;3:00:22;1;3:00:22 de.;1.12525;0.03125;12:45:00 de.;1:17:09 de.;7:50:43;0.525;1:35:00 du.;0.400927146; ; ; ;2;1986;1;5;1072;401;4;1;0;0;1;0;0;0;0;0; ;0;2; ; ;2; ;4;65;163;3; ;4;4;4;4;4;4;0; ;0;0;0;0;0;0;0;0;0;0;0;0;0;0;0;0;0;0;0;0;0; ; ;0;0; ; ;0;0;0;0;0;0;0;0;0;0;0; ; ; ; ; ; ;0;0;0;0;0;0;0;0;0; ;1;0;4;0;0;0;0;0;0;0;1;0;0;2;2;2;2…
1884;2021.08.25 12:02;2021.08.25 13:09;1.641774659;augusztus;1;2;1;2:32:30;1;2:32:30 de.;1.10590;0.010416667;12:15:00 de.;12:00:00 de.;9:55:00;0.501388889;1:09:00 du.; ; ; ;1;2;1954;3;2;1074;401;1;0; ; ; ; ; ; ; ; ; ; ;8; ; ;8; ;3;96;162;2;60;2;2;2;2;2;2;1;5;0;3;3;2;0;0;0;0;0;0;2;2;3;0;0;0;0;0;0;0;0; ; ;0;0; ; ;0;0;0;0;0;0;0;0;0;0;0; ; ; ; ; ; ;0;0;0;0;0;0;1;0;0; ;0;0;6;0;0;0;0;0;0;0;0;1;0;2;2;2;…
1885;2021.08.25 13:26;2021.08.25 14:27;0.409346061;augusztus;1;3;2;2:46:00;1;2:46:00 de.;1.11528;0.020833333;12:30:00 de.;1:00:00 de.;8:28:00;0.559722222;2:27:00 du.; ; ; ; ;2;1975;1;4;1074;401;1;1;0;0;1;0;0;0;0;0; ;0;4; ; ;4; ;4;65;170;3; ;3;3;3;3;3;3;0; ;0;0;0;2;0;0;0;0;0;0;0;0;2;0;0;0;0;0;0;0;0; ; ;0;0; ; ;0;0;0;0;0;0;0;0;0;0;0; ; ; ; ; ; ;2;0;0;0;0;0;0;0;0; ;1;0;4;0;0;0;0;0;0;0;1;0;0;2;2;2;2;…
1886;2021.08.11 13:42;2021.08.11 14:47;0.400732591;augusztus;3;2;-1;3:17:25;1;3:17:25 de.;1.13710;0.048611111;1:10:00 de.;1:34:17 de.;7:30:51;0.570833333;2:47:00 du.;0.400927146; ; ; ;2;1990;1;5;1072;401;3;1;0;0;1;0;0;0;0;0; ;0;2; ; ;2; ;4;62;175;3; ;3;4;3;4;4;4;0; ;0;0;0;3;0;0;0;0;0;0;3;3;3;0;0;0;0;0;0;0;0; ; ;0;0; ; ;0;0;0;0;0;0;0;0;0;0;0; ; ; ; ; ; ;0;0;0;0;0;0;0;0;0; ;1;0;4;0;0;0;0;0;0;0;1;0;…
1887;2021.08.11 13:53;2021.08.11 14:51;1.116111069;augusztus;1;1;0;3:50:00;1;3:50:00 de.;1.15972;0.177083333;4:15:00 de.;1:34:17 de.;10:50:00;0.578472222;2:51:00 du.; ; ; ; ;1;1980;1;3;1072;401;1;0; ; ; ; ; ; ; ; ; ; ;2; ; ;2; ;4;76;178;3; ;4;4;4;4;4;4;0; ;0;0;0;2;0;0;0;0;0;0;0;0;3;0;0;0;0;0;0;0;0; ; ;0;0; ; ;0;0;0;0;0;0;0;0;0;0;0; ; ; ; ; ; ;0;0;0;0;0;0;0;0;0; ;1;0;4;0;0;0;0;0;0;0;1;0;0;3;3;3;2;…
1888;2021.08.11 16:07;2021.08.11 16:58;0.353426972;augusztus;1;2;1;3:07:30;1;3:07:30 de.;1.13021;0.012152778;12:17:30 de.;1:00:00 de.;9:20:00;0.671527778;4:58:00 du.; ; ; ; ;1;1963;6;3;1072;401;1;0; ; ; ; ; ; ; ; ; ; ;7; ; ;7; ;2;75;163;2;65;2;2;2;2;2;2;1;5;0;3;3;3;0;0;0;0;3;0;2;2;3;0;0;0;0;0;0;0;0; ; ;0;0; ; ;0;0;0;0;0;0;0;0;0;0;0; ; ; ; ; ; ;0;0;0;0;0;0;0;0;0; ;1;0;5;0;0;0;0;0;0;0;0;1;0;1;1;1;0…
1889;2021.08.11 17:09;2021.08.11 17:59;0.419356941;augusztus;2;4;2;3:20:00;1;3:20:00 de.;1.13889;0.020833333;12:30:00 de.;10:00:00 de.;9:20:00;0.714583333;5:59:00 du.; ; ; ;1;2;1968;6;2;1072;401;2;1;1;0;0;0;0;0;0;0; ;0;2; ; ;2; ;3;50;168;3; ;4;4;4;4;4;4;0; ;0;0;0;3;0;0;0;0;0;0;0;3;3;0;0;0;0;0;0;0;0; ; ;0;0; ; ;0;0;0;0;0;0;0;0;0;0;0; ; ; ; ; ; ;0;0;0;0;0;0;0;0;0; ;1;0;5;0;0;0;0;0;0;0;1;0;0;1;0;2;1…
1890;2021.08.11 19:11;2021.08.11 20:01;2.337057466;augusztus;1;1;0;2:31:00;1;2:31:00 de.;1.10486;0.03125;12:45:00 de.;1:00:00 de.;7:58:00;0.799305556;8:01:00 du.; ; ; ; ;1;1960;3;6;1072;401;1;0; ; ; ; ; ; ; ; ; ; ;4; ; ;4; ;4;110;172;2;80;1;1;1;1;1;1;1;5;0;3;3;2;0;0;0;0;0;0;0;3;3;0;0;0;0;0;0;0;0; ; ;0;0; ; ;0;0;0;0;0;0;0;0;0;0;0; ; ; ; ; ; ;0;0;0;0;0;0;0;0;0; ;1;0;4;0;0;0;0;0;0;0;1;0;0;2;1;2;2;2;…
1891;2021.08.13 9:51;2021.08.13 10:53;1.317695357;augusztus;5;5;0;3:16:00;1;3:16:00 de.;1.13611;0;12:00:00 de.;1:00:00 de.;9:28:00;0.410416667;10:53:00 de.; ; ; ;1;2;1949;7;5;1074;401;5;0; ; ; ; ; ; ; ; ; ; ;8; ; ;8; ;3;62;162;3; ;3;3;3;3;3;3;1;5;0;3;3;2;0;0;0;0;0;0;3;3;3;0;0;0;0;0;0;0;0; ; ;0;0; ; ;0;0;0;0;0;0;0;0;0;0;0; ; ; ; ; ; ;0;0;0;0;0;0;0;0;0; ;1;0;5;0;0;0;0;0;0;0;0;1;0;2;2;2;2;2;0;0;0;2;…
1892;2021.09.02 16:39;2021.09.02 17:35;2.337057466;szeptember;1;1;0;3:24:34;1;3:24:34 de.;1.14207;0.041666667;1:00:00 de.;3:34:17 de.;7:45:09;0.69375;5:35:00 du.; ; ; ; ;1;1954;3;6;1071;401;1;1;0;0;0;1;0;0;0;0; ;0;2; ; ;2; ;4;82;185;3; ;4;4;4;4;4;4;0; ;0;3;3;2;0;0;0;0;0;0;0;0;0;0;0;0;0;0;0;0;0; ; ;0;0; ; ;0;0;0;0;0;0;0;0;0;0;0; ; ; ; ; ; ;0;0;0;0;0;0;0;0;0; ;1;0;4;0;0;0;0;0;0;0;1;0;0;2;2;2;2;2;1;…
1893;2021.09.02 17:45;2021.09.02 19:04;1.625453442;szeptember;1;1;0;3:59:30;1;3:59:30 de.;1.16632;-0.001041667;12:01:30 de.;1:00:00 de.;8:55:00;0.739583333;7:04:00 du.; ; ; ; ;1;1949;3;5;1071;401;1;0; ; ; ; ; ; ; ; ; ; ;8; ; ;8; ;3;70;168;3; ;3;3;2;3;3;3;0; ;0;3;3;2;0;0;0;0;0;0;2;0;3;0;0;0;0;0;0;0;0; ; ;0;0; ; ;0;0;0;0;0;0;0;0;0;0;0; ; ; ; ; ; ;0;0;0;0;0;0;0;0;0; ;1;0;4;1;0;0;0;0;0;0;1;0;0;2;2;2;…
1894;2021.08.11 15:00;2021.08.11 15:55;0.979337706;augusztus;1;1;0;3:23:30;1;3:23:30 de.;1.14132;0.040625;12:58:30 de.;1:34:17 de.;8:43:00;0.625;3:55:00 du.;0.93488091; ; ; ;1;1987;7;4;1072;401;1;1;0;0;1;0;0;0;0;0; ;0;2; ; ;2; ;4;82;168;2;62;2;2;2;2;2;2;1;5;0;3;3;2;0;0;0;0;0;0;0;0;3;0;0;0;0;0;0;0;0; ; ;0;0; ; ;0;0;0;0;0;0;0;0;0;0;0; ; ; ; ; ; ;0;0;0;0;0;0;0;0;0; ;1;0;4;0;1;0;0;0;0;0;1;0;0;2;2;2;2…
1895;2021.08.12 19:02;2021.08.12 19:59;0.979337706;augusztus;1;1;0;2:57:09;1;2:57:09 de.;1.12302;0.094791667;2:16:30 de.;3:34:17 de.;7:44:17;0.793055556;7:59:00 du.;0.93488091; ; ; ;1;1982;2;5;1074;401;1;0; ; ; ; ; ; ; ; ; ; ;2; ; ;2; ;5;72;176;3; ;3;3;3;3;3;3;0; ;0;0;0;0;0;0;0;0;0;0;0;0;0;0;0;0;0;0;0;0;0; ; ;0;0; ; ;0;0;0;0;0;0;0;0;0;0;0; ; ; ; ; ; ;0;0;0;0;0;0;0;0;0; ;1;0;4;0;0;0;0;0;0;0;1;0;0;…
1896;2021.08.13 15:48;2021.08.13 16:50;0.419356941;augusztus;1;3;2;2:30:00;1;2:30:00 de.;1.10417;0.124652778;2:59:30 de.;1:00:00 de.;6:58:00;0.658333333;4:50:00 du.; ; ; ; ;2;1971;2;3;1074;401;1;1;0;0;1;0;0;0;0;0; ;0;2; ; ;2; ;4;90;164;2;60;2;2;2;2;2;2;0; ;0;0;0;2;0;0;0;0;0;0;0;0;3;0;0;0;0;0;0;0;0; ; ;0;0; ; ;0;0;0;0;0;0;0;0;0;0;0; ; ; ; ; ; ;0;0;0;0;0;0;0;0;0; ;1;0;4;0;1;1;0;0;0;0;1;0;0;2;2;2;2;…
1897;2021.08.13 13:30;2021.08.13 14:32;0.979337706;augusztus;1;1;0;3:14:39;1;3:14:39 de.;1.13517;0.017361111;12:25:00 de.;1:00:00 de.;8:19:17;0.5625;2:32:00 du.;0.93488091; ; ; ;1;1987;1;5;1074;401;1;1;1;0;0;0;0;0;0;0; ;0;2; ; ;2; ;4;68;172;3; ;4;4;4;4;4;4;0; ;0;0;0;2;0;0;0;0;0;0;0;0;0;0;0;0;0;0;0;0;0; ; ;0;0; ; ;0;0;0;0;0;0;0;0;0;0;0; ; ; ; ; ; ;0;0;0;0;0;0;0;0;0; ;1;0;4;0;0;0;0;0;0;0;1;0;0;3;3;…
1898;2021.08.13 14:40;2021.08.13 15:36;0.400732591;augusztus;1;2;1;2:57:09;1;2:57:09 de.;1.12302;0.021875;12:31:30 de.;1:51:26 de.;8:44:17;0.611111111;3:36:00 du.;0.400927146; ; ; ;2;1989;2;5;1074;401;1;0; ; ; ; ; ; ; ; ; ; ;2; ; ;2; ;5;58;162;3; ;3;3;3;3;3;3;0; ;0;0;0;0;0;0;0;0;0;0;0;0;0;0;0;0;0;0;0;0;0; ; ;0;0; ; ;0;0;0;0;0;0;0;0;0;0;0; ; ; ; ; ; ;0;0;0;0;0;0;0;0;0; ;1;0;4;0;0;0;0;0;0;0;1;0;0;2…
1899;2021.08.13 17:00;2021.08.13 17:59;0.486901423;augusztus;1;4;3;0:49:30;1;12:49:30 de.;1.03438;0.032638889;12:47:00 de.;1:00:00 de.;5:29:00;0.708333333;5:59:00 du.; ; ; ;1;2;1968;6;5;1074;401;1;1;0;0;1;0;0;0;0;0; ;0;2; ; ;2; ;4;51;162;4;55;4;4;4;4;4;4;1;4;0;3;3;3;0;0;0;0;0;0;0;0;3;0;0;0;0;0;0;0;0; ; ;0;0; ; ;0;0;0;0;0;0;0;0;0;0;0; ; ; ; ; ; ;0;0;0;0;0;0;0;0;0; ;1;0;5;0;0;0;0;0;0;0;0;1;0;2;2;2;…
1900;2021.08.13 18:10;2021.08.13 18:59;0.409346061;augusztus;4;4;0;4:28:00;1;4:28:00 de.;1.18611;0.114236111;2:44:30 de.;2:08:34 de.;8:54:00;0.756944444;6:59:00 du.; ; ; ; ;2;1978;1;4;1074;401;4;1;0;0;1;0;0;0;0;0; ;0;2; ; ;2; ;4;100;165;2;60;2;2;2;2;2;2;1;5;0;3;3;2;0;0;0;0;0;0;0;2;3;0;0;0;0;0;0;0;0; ; ;0;0; ; ;0;0;0;0;0;0;0;0;0;0;0; ; ; ; ; ; ;0;0;0;0;0;0;0;0;0; ;1;0;4;1;0;0;0;0;0;0;1;0;0;2;2;2;2…
1901;2021.07.28 8:43;2021.07.28 9:36;0.486901423;július;1;1;0;3:25:00;1;3:25:00 de.;1.14236;0.029513889;12:42:30 de.;1:00:00 de.;10:10:00;0.363194444;9:36:00 de.; ; ; ;1;2;1970;3;4;1084;400;1;0; ; ; ; ; ; ; ; ; ; ;2; ; ;2; ;5;78;170;3; ;4;4;4;4;4;4;0; ;0;0;0;0;0;0;0;0;0;0;0;0;0;0;0;0;0;0;0;0;0; ; ;0;0; ; ;0;0;0;0;0;0;0;0;0;0;0; ; ; ; ; ; ;0;1;0;0;0;0;0;0;0; ;0;0;3;1;0;0;0;0;0;0;0;0;0;3;3;3;3;3;0;…
1902;2021.08.05 9:04;2021.08.05 10:20;1.186459943;augusztus;1;1;0;3:22:30;1;3:22:30 de.;1.14063;0.013888889;12:20:00 de.;1:00:00 de.;8:15:00;0.377777778;10:20:00 de.;1.22698429; ; ; ;2;2000;4;4;1083;400;1;0; ; ; ; ; ; ; ; ; ; ;2; ; ;2; ;4;70;168;3; ;4;4;4;4;4;4;0; ;0;0;0;0;0;0;0;0;0;0;0;0;0;0;0;0;0;0;0;0;0; ; ;0;0; ; ;0;0;0;0;0;0;0;0;0;0;0; ; ; ; ; ; ;0;1;1;0;0;0;0;0;0; ;0;0;4;0;1;0;0;0;0;0;0;0;0…
1903;2021.07.28 10:25;2021.07.28 11:30;0.419356941;július;1;1;0;2:37:30;1;2:37:30 de.;1.10938;0.072916667;1:45:00 de.;1:00:00 de.;8:45:00;0.434027778;11:30:00 de.; ; ; ;1;2;1968;3;3;1084;400;1;0; ; ; ; ; ; ; ; ; ; ;2; ; ;2; ;4;82;166;2;72;4;4;4;4;4;3;0; ;0;0;0;0;0;0;0;0;0;0;0;0;0;0;0;0;0;0;0;0;0; ; ;0;0; ; ;0;0;0;0;0;0;0;0;0;0;0; ; ; ; ; ; ;0;0;1;1;0;0;0;0;0; ;0;0;4;1;0;0;0;0;0;0;1;0;0;3;3;3;2;2;…
1904;2021.07.28 12:11;2021.07.28 13:20;0.353426972;július;1;1;0;3:30:00;1;3:30:00 de.;1.14583;0.045138889;1:05:00 de.;;8:00:00;0.507638889;1:20:00 du.; ; ; ; ;1;1964;3;3;1084;400;1;0; ; ; ; ; ; ; ; ; ; ;2; ; ;2; ;5;98;172;3; ;4;4;4;4;4;4;0; ;0;0;0;0;0;0;0;0;0;0;0;0;0;0;0;0;0;0;0;0;0; ; ;0;0; ; ;0;0;0;0;0;0;0;0;0;0;0; ; ; ; ; ; ;0;0;0;0;0;0;0;0;0; ;1;0;5;0;0;0;0;0;0;0;0;1;0;3;3;3;3;3;0;0;0;2;2;0;2…
1905;2021.07.28 14:58;2021.07.28 16:06;0.486901423;július;1;1;0;2:37:30;1;2:37:30 de.;1.10938;0.024305556;12:35:00 de.;1:00:00 de.;8:45:00;0.623611111;4:06:00 du.; ; ; ;1;2;1967;3;4;1084;400;1;1;0;0;0;1;0;0;0;0; ;0;2; ; ;2; ;4;74;168;3; ;4;4;4;3;3;4;0; ;0;2;0;0;0;0;0;0;0;0;0;0;0;0;0;0;0;0;0;0;0; ; ;0;0; ; ;0;0;0;0;0;0;0;0;0;0;0; ; ; ; ; ; ;30;1;0;0;0;0;0;0;0; ;0;0;4;1;0;0;0;0;0;0;1;0;0;3;3;3;3;3;…
1906;2021.07.28 16:58;2021.07.28 18:07;1.641774659;július;1;1;0;2:40:00;1;2:40:00 de.;1.11111;0.020833333;12:30:00 de.;1:00:00 de.;9:22:51;0.706944444;6:07:00 du.; ; ; ;1;2;1961;6;3;1084;400;1;0; ; ; ; ; ; ; ; ; ; ;2; ; ;2; ;4;82;167;3; ;4;4;4;3;4;4;0; ;0;0;0;0;0;0;0;0;0;0;0;0;0;0;0;0;0;0;0;0;0; ; ;0;0; ; ;0;0;0;0;0;0;0;0;0;0;0; ; ; ; ; ; ;0;0;0;0;0;0;0;0;0; ;1;0;5;0;0;0;0;0;0;0;0;1;0;3;3;3;3;3;0…
1907;2021.07.29 9:08;2021.07.29 10:09;0.353426972;július;1;1;0;2:10:00;1;2:10:00 de.;1.09028;0.024305556;12:35:00 de.;2:00:00 de.;7:40:00;0.380555556;10:09:00 de.; ; ; ; ;1;1964;4;3;1084;400;1;0; ; ; ; ; ; ; ; ; ; ;2; ; ;2; ;4;110;170;2;90;4;4;4;4;4;4;0; ;0;0;0;0;0;0;0;0;0;0;0;0;0;0;0;0;0;0;0;0;0; ; ;0;0; ; ;0;0;0;0;0;0;0;0;0;0;0; ; ; ; ; ; ;0;0;0;0;0;0;0;0;0; ;1;0;5;0;0;0;0;0;0;0;0;1;0;3;2;3;3;3…
1908;2021.07.29 12:28;2021.07.29 13:32;0.419356941;július;1;1;0;3:05:00;1;3:05:00 de.;1.12847;0.022569444;12:32:30 de.;1:00:00 de.;9:50:00;0.519444444;1:32:00 du.; ; ; ;1;2;1963;4;3;1084;400;1;0; ; ; ; ; ; ; ; ; ; ;2; ; ;2; ;4;93;168;2;70;4;4;4;4;4;4;0; ;2;0;0;2;0;0;0;0;0;0;0;0;0;0;0;0;0;0;0;0;0; ; ;0;0; ; ;0;0;0;0;0;0;0;0;0;0;0; ; ; ; ; ; ;0;1;0;0;0;0;0;0;0; ;0;0;3;1;1;0;0;0;0;0;0;0;0;3;3;3;2;2;…
1909;2021.07.29 15:21;2021.07.29 16:18;1.641774659;július;1;1;0;3:22:30;1;3:22:30 de.;1.14063;0.048611111;1:10:00 de.;1:00:00 de.;9:15:00;0.639583333;4:18:00 du.; ; ; ;1;2;1961;4;3;1084;400;1;0; ; ; ; ; ; ; ; ; ; ;2; ; ;2; ;5;68;163;3; ;1;1;1;1;1;1;0; ;0;0;0;0;0;0;0;0;0;0;0;0;0;0;0;0;0;0;0;0;0; ; ;0;0; ; ;0;0;0;0;0;0;0;0;0;0;0; ; ; ; ; ; ;0;1;0;0;0;0;0;0;0; ;0;0;3;1;0;0;0;0;0;0;0;0;0;3;3;2;3;2;0;…
1910;2021.08.05 10:55;2021.08.05 12:10;0.574048102;augusztus;1;1;0;3:40:00;1;3:40:00 de.;1.15278;0.026041667;12:37:30 de.;1:00:00 de.;6:40:00;0.454861111;12:10:00 du.;0.569908902; ; ; ;1;1988;4;3;1083;400;1;0; ; ; ; ; ; ; ; ; ; ;2; ; ;2; ;5;90;172;3; ;4;4;4;4;4;4;0; ;0;0;0;0;0;0;0;0;0;0;0;0;0;0;0;0;0;0;0;0;0; ; ;0;0; ; ;0;0;0;0;0;0;0;0;0;0;0; ; ; ; ; ; ;0;0;0;0;0;0;0;0;0; ;1;0;5;0;0;0;0;0;0;0;0;1…
1911;2021.08.05 12:57;2021.08.05 14:07;0.400732591;augusztus;1;1;0;2:40:00;1;2:40:00 de.;1.11111;0.03125;12:45:00 de.;2:00:00 de.;8:40:00;0.539583333;2:07:00 du.;0.400927146; ; ;1;2;1986;4;4;1083;400;1;0; ; ; ; ; ; ; ; ; ; ;2; ; ;2; ;5;85;164;2;68;4;4;4;4;4;3;0; ;0;0;0;0;0;0;0;0;0;0;0;0;0;0;0;0;0;0;0;0;0; ; ;0;0; ; ;0;0;0;0;0;0;0;0;0;0;0; ; ; ; ; ; ;0;1;0;0;0;0;0;0;0; ;0;0;3;1;1;0;0;0;0;0;0;0;0;3…
1912;2021.07.30 9:50;2021.07.30 10:55;0.486901423;július;1;1;0;4:05:43;1;4:05:43 de.;1.17064;0.039930556;12:57:30 de.;1:17:09 de.;7:41:26;0.409722222;10:55:00 de.; ; ; ;1;2;1970;4;4;1084;400;1;0; ; ; ; ; ; ; ; ; ; ;2; ; ;2; ;5;79;164;2;61;4;4;4;4;4;4;0; ;0;0;0;0;0;0;0;0;0;0;0;0;0;0;0;0;0;0;0;0;0; ; ;0;0; ; ;0;0;0;0;0;0;0;0;0;0;0; ; ; ; ; ; ;0;0;0;1;1;0;0;0;0; ;0;0;4;0;0;0;0;0;0;0;1;0;0;3;3;3;3;3;…
1913;2021.07.30 11:45;2021.07.30 12:50;0.845583425;július;1;1;0;4:27:30;1;4:27:30 de.;1.18576;0.065972222;1:35:00 de.;1:00:00 de.;8:05:00;0.489583333;12:50:00 du.; ; ; ;1;2;1972;4;3;1084;400;1;0; ; ; ; ; ; ; ; ; ; ;2; ; ;2; ;5;91;168;2;65;4;4;4;4;3;4;0; ;1;0;0;1;0;0;0;0;0;0;0;0;0;0;0;0;0;0;0;0;0; ; ;0;0; ; ;0;0;0;0;0;0;0;0;0;0;0; ; ; ; ; ; ;0;1;0;1;0;0;0;0;0; ;0;0;4;0;1;0;0;0;0;0;1;0;0;3;2;2;3;2;…
1914;2021.07.30 13:35;2021.07.30 14:32;0.353426972;július;1;1;0;3:37:30;1;3:37:30 de.;1.15104;0.022569444;12:32:30 de.;1:00:00 de.;6:45:00;0.565972222;2:32:00 du.; ; ; ; ;1;1963;4;3;1084;400;1;0; ; ; ; ; ; ; ; ; ; ;2; ; ;2; ;4;105;172;2;95;4;4;4;4;4;4;0; ;0;0;0;0;0;0;0;0;0;0;0;0;0;0;0;0;0;0;0;0;0; ; ;0;0; ; ;0;0;0;0;0;0;0;0;0;0;0; ; ; ; ; ; ;0;1;0;0;0;0;0;0;0; ;0;0;4;1;0;0;0;0;0;0;0;0;0;3;3;3;3;3…
1915;2021.07.30 16:21;2021.07.30 17:15;1.641774659;július;1;1;0;3:10:00;1;3:10:00 de.;1.13194;0.032986111;12:47:30 de.;;7:40:00;0.68125;5:15:00 du.; ; ; ;1;2;1960;4;3;1084;400;1;0; ; ; ; ; ; ; ; ; ; ;2; ; ;2; ;4;73;164;3; ;4;4;4;4;4;4;0; ;0;0;0;2;0;0;0;0;0;0;0;0;0;0;0;0;0;0;0;0;0; ; ;0;0; ; ;0;0;0;0;0;0;0;0;0;0;0; ; ; ; ; ; ;0;1;0;0;0;0;0;0;0; ;0;0;4;1;0;0;0;0;0;0;1;0;0;3;3;3;3;3;0;0;0;4;4;2;1;1;…
1916;2021.08.05 14:55;2021.08.05 16:12;0.777640498;augusztus;1;1;0;3:42:30;1;3:42:30 de.;1.15451;0.057291667;1:22:30 de.;2:00:00 de.;6:35:00;0.621527778;4:12:00 du.;0.804201339; ; ; ;2;1997;4;3;1083;400;1;0; ; ; ; ; ; ; ; ; ; ;2; ; ;2; ;5;88;172;2;76;4;4;4;4;4;4;0; ;0;0;0;0;0;0;0;0;0;0;0;0;0;0;0;0;0;0;0;0;0; ; ;0;0; ; ;0;0;0;0;0;0;0;0;0;0;0; ; ; ; ; ; ;0;1;1;1;0;0;0;0;0; ;0;0;3;0;1;0;1;0;0;0;0;0;…
1917;2021.08.05 16:50;2021.08.05 18:08;0.400732591;augusztus;1;1;0;;1;;;0;12:00:00 de.;1:25:43 de.;7:30:00;0.701388889;6:08:00 du.;0.400927146; ; ; ;2;1990;4;4;1083;400;1;0; ; ; ; ; ; ; ; ; ; ;2; ; ;2; ;5;69;170;3; ;4;4;4;4;4;4;0; ;0;0;0;0;0;0;0;0;0;0;0;0;0;0;0;0;0;0;0;0;0; ; ;0;0; ; ;0;0;0;0;0;0;0;0;0;0;0; ; ; ; ; ; ;0;1;1;1;0;0;0;0;0; ;0;0;2;1;0;1;0;0;0;0;0;0;0;3;3;3;3;3;0;0;0;4;1;0;4;1;0;0;0;0…
1918;2021.07.30 17:55;2021.07.30 18:50;0.353426972;július;1;1;0;3:07:30;1;3:07:30 de.;1.13021;0.008680556;12:12:30 de.;1:00:00 de.;7:45:00;0.746527778;6:50:00 du.; ; ; ; ;1;1963;4;3;1084;400;1;0; ; ; ; ; ; ; ; ; ; ;2; ; ;2; ;4;88;171;3; ;4;4;4;4;4;4;0; ;0;0;0;0;0;0;0;0;0;0;0;0;0;0;0;0;0;0;0;0;0; ; ;0;0; ; ;0;0;0;0;0;0;0;0;0;0;0; ; ; ; ; ; ;0;1;0;0;0;0;0;0;0; ;0;0;3;1;0;0;0;0;0;0;0;0;0;3;3;3;3;3;0…
1919;2021.07.31 8:58;2021.07.31 9:50;0.486901423;július;1;1;0;3:35:00;1;3:35:00 de.;1.14931;0.043402778;1:02:30 de.;1:00:00 de.;8:50:00;0.373611111;9:50:00 de.; ; ; ;1;2;1971;4;4;1089;400;1;0; ; ; ; ; ; ; ; ; ; ;2; ; ;2; ;4;82;173;3; ;4;4;4;4;4;4;0; ;0;0;0;0;0;0;0;0;0;0;0;0;0;0;0;0;0;0;0;0;0; ; ;0;0; ; ;0;0;0;0;0;0;0;0;0;0;0; ; ; ; ; ; ;0;1;1;0;0;0;0;0;0; ;0;0;4;1;1;1;0;0;0;0;0;0;0;3;3;3;3;3;0;0;…
1920;2021.07.31 10:35;2021.07.31 11:30;0.353426972;július;1;1;0;3:02:30;1;3:02:30 de.;1.12674;0.041666667;1:00:00 de.;1:00:00 de.;7:55:00;0.440972222;11:30:00 de.; ; ; ; ;1;1967;4;3;1089;400;1;0; ; ; ; ; ; ; ; ; ; ;2; ; ;2; ;5;87;166;2;75;4;4;4;4;4;4;0; ;0;0;0;0;0;0;0;0;0;0;0;0;0;0;0;0;0;0;0;0;0; ; ;0;0; ; ;0;0;0;0;0;0;0;0;0;0;0; ; ; ; ; ; ;0;0;0;0;0;0;0;0;0; ;1;0;5;0;0;0;0;0;0;0;0;1;0;3;3;3;2;3;…
1921;2021.07.31 12:20;2021.07.31 13:14;0.486901423;július;1;1;0;3:17:30;1;3:17:30 de.;1.13715;0.017361111;12:25:00 de.;1:00:00 de.;8:25:00;0.513888889;1:14:00 du.; ; ; ;1;2;1963;4;4;1089;400;1;0; ; ; ; ; ; ; ; ; ; ;2; ; ;2; ;4;80;167;3; ;4;4;4;4;4;4;0; ;0;0;0;0;0;0;0;0;0;0;0;0;0;0;0;0;0;0;0;0;0; ; ;0;0; ; ;0;0;0;0;0;0;0;0;0;0;0; ; ; ; ; ; ;0;0;0;1;0;0;0;0;0; ;0;0;3;0;0;0;0;0;0;0;1;0;0;3;3;3;3;3;0…
1922;2021.08.06 9:12;2021.08.06 10:27;0.574048102;augusztus;1;2;1;4:07:30;1;4:07:30 de.;1.17188;0.053819444;1:17:30 de.;1:00:00 de.;7:45:00;0.383333333;10:27:00 de.;0.569908902; ; ; ;1;1982;4;3;1089;400;1;0; ; ; ; ; ; ; ; ; ; ;2; ; ;2; ;5;70;172;3; ;4;4;4;4;4;4;0; ;0;0;0;0;0;0;0;0;0;0;0;0;0;0;0;0;0;0;0;0;0; ; ;0;0; ; ;0;0;0;0;0;0;0;0;0;0;0; ; ; ; ; ; ;0;0;0;0;0;0;0;0;0; ;1;0;5;0;0;0;0;0;0;0;0;1;0…
1923;2021.07.31 13:56;2021.07.31 15:15;0.353426972;július;1;2;1;4:22:30;1;4:22:30 de.;1.18229;0.03125;12:45:00 de.;;8:15:00;0.580555556;3:15:00 du.; ; ; ; ;1;1970;4;3;1089;400;1;0; ; ; ; ; ; ; ; ; ; ;2; ; ;2; ;4;85;170;3; ;4;4;4;4;4;4;0; ;0;0;0;0;0;0;0;0;0;0;0;0;0;0;0;0;0;0;0;0;0; ; ;0;0; ; ;0;0;0;0;0;0;0;0;0;0;0; ; ; ; ; ; ;0;1;0;0;0;0;0;0;0; ;0;0;3;0;1;0;0;0;0;0;0;0;0;3;3;3;3;2;1;0;0;4;3;1;3;4;…
1924;2021.07.31 16:07;2021.07.31 17:05;0.419356941;július;1;1;0;2:32:30;1;2:32:30 de.;1.10590;0.041666667;1:00:00 de.;1:00:00 de.;8:55:00;0.671527778;5:05:00 du.; ; ; ;1;2;1965;6;3;1089;400;1;0; ; ; ; ; ; ; ; ; ; ;2; ; ;2; ;4;93;167;2;75;4;4;4;4;3;3;0; ;1;1;0;0;0;0;0;0;0;0;0;0;0;0;0;0;0;0;0;0;0; ; ;0;0; ; ;0;0;0;2;0;0;0;0;0;0;0; ; ; ; ; ; ;0;0;1;0;0;0;0;0;0; ;0;0;3;0;0;0;0;0;0;0;1;0;0;3;3;2;2;3;0…
1925;2021.07.31 17:52;2021.07.31 18:48;0.486901423;július;1;1;0;3:37:30;1;3:37:30 de.;1.15104;-0.005208333;12:07:30 de.;1:00:00 de.;8:45:00;0.744444444;6:48:00 du.; ; ; ;1;2;1968;4;4;1089;400;1;0; ; ; ; ; ; ; ; ; ; ;2; ; ;2; ;4;77;168;3; ;4;4;4;4;4;4;0; ;0;0;0;0;0;0;0;0;0;0;0;0;0;0;0;0;0;0;0;0;0; ; ;0;0; ; ;0;0;0;0;0;0;0;0;0;0;0; ; ; ; ; ; ;0;1;1;0;0;0;0;0;0; ;0;0;4;0;0;0;0;0;0;0;1;0;0;3;3;3;3;2;…
1926;2021.08.01 9:19;2021.08.01 10:13;0.409346061;augusztus;1;1;0;3:37:30;1;3:37:30 de.;1.15104;0.043402778;1:02:30 de.;1:00:00 de.;8:45:00;0.388194444;10:13:00 de.; ; ; ;1;2;1976;4;4;1089;400;1;0; ; ; ; ; ; ; ; ; ; ;2; ; ;2; ;5;80;168;3; ;4;4;4;4;4;4;0; ;0;0;0;0;0;0;0;0;0;0;0;0;0;0;0;0;0;0;0;0;0; ; ;0;0; ; ;0;0;0;0;0;0;0;0;0;0;0; ; ; ; ; ; ;0;1;0;0;0;0;0;0;0; ;0;0;3;1;1;0;0;0;0;0;0;0;0;3;3;3;3;3…
1927;2021.08.06 11:02;2021.08.06 12:18;0.400732591;augusztus;1;1;0;3:37:30;1;3:37:30 de.;1.15104;0.0625;1:30:00 de.;;8:45:00;0.459722222;12:18:00 du.;0.400927146; ; ; ;2;1986;3;4;1089;400;1;0; ; ; ; ; ; ; ; ; ; ;2; ; ;2; ;5;75;165;2;55;4;4;4;4;4;4;0; ;0;0;0;0;0;0;0;0;0;0;0;0;0;0;0;0;0;0;0;0;0; ; ;0;0; ; ;0;0;0;0;0;0;0;0;0;0;0; ; ; ; ; ; ;0;0;0;1;0;0;0;0;0; ;0;0;3;0;0;1;0;0;0;0;0;0;0;3;3;3;2;3;0;0…
1928;2021.08.06 13:41;2021.08.06 14:57;1.820323087;augusztus;1;1;0;2:52:30;1;2:52:30 de.;1.11979;0.026041667;12:37:30 de.;;9:15:00;0.570138889;2:57:00 du.;1.850226077; ; ; ;2;1991;4;6;1083;400;1;0; ; ; ; ; ; ; ; ; ; ;2; ; ;2; ;5;80;172;2;72;4;4;4;4;4;4;0; ;0;0;0;0;0;0;0;0;0;0;0;0;0;0;0;0;0;0;0;0;0; ; ;0;0; ; ;0;0;0;0;0;0;0;0;0;0;0; ; ; ; ; ; ;0;0;0;0;0;0;0;0;0; ;1;0;4;1;1;0;0;0;0;0;0;0;0;3;3;3;3;…
1929;2021.08.01 10:57;2021.08.01 11:50;1.116111069;augusztus;1;1;0;3:52:30;1;3:52:30 de.;1.16146;0.041666667;1:00:00 de.;1:00:00 de.;7:15:00;0.45625;11:50:00 de.; ; ; ; ;1;1972;4;3;1089;400;1;0; ; ; ; ; ; ; ; ; ; ;2; ; ;2; ;5;97;173;3; ;4;4;4;4;4;4;0; ;0;0;0;0;0;0;0;0;0;0;0;0;0;0;0;0;0;0;0;0;0; ; ;0;0; ; ;0;0;0;0;0;0;0;0;0;0;0; ; ; ; ; ; ;0;1;1;0;0;0;0;0;0; ;0;0;4;0;0;0;0;0;0;0;1;0;0;3;3;2;2;2;0;…
1930;2021.08.01 12:19;2021.08.01 13:16;0.409346061;augusztus;1;1;0;3:02:30;1;3:02:30 de.;1.12674;0.038194444;12:55:00 de.;1:00:00 de.;7:55:00;0.513194444;1:16:00 du.; ; ; ;1;2;1974;4;4;1089;400;1;0; ; ; ; ; ; ; ; ; ; ;2; ; ;2; ;5;78;167;3; ;4;4;4;4;4;4;0; ;0;0;0;0;0;0;0;0;0;0;0;0;0;0;0;0;0;0;0;0;0; ; ;0;0; ; ;0;0;0;0;0;0;0;0;0;0;0; ; ; ; ; ; ;0;0;1;0;0;0;0;0;0; ;0;0;4;1;1;0;0;0;0;0;0;0;0;3;2;3;3;…
1931;2021.08.01 14:28;2021.08.01 15:18;0.419356941;augusztus;1;1;0;3:37:30;1;3:37:30 de.;1.15104;0.039930556;12:57:30 de.;1:00:00 de.;8:45:00;0.602777778;3:18:00 du.; ; ; ;1;2;1967;4;3;1089;400;1;0; ; ; ; ; ; ; ; ; ; ;2; ; ;2; ;5;97;168;2;78;4;4;4;4;4;4;0; ;0;0;0;0;0;0;0;0;0;0;0;0;0;0;0;0;0;0;0;0;0; ; ;0;0; ; ;0;0;0;0;0;0;0;0;0;0;0; ; ; ; ; ; ;0;1;1;0;0;0;0;0;0; ;0;0;4;1;1;0;0;0;0;0;0;0;0;3;2;3;3…
1932;2021.08.26 9:41;2021.08.26 10:50;0.946092422;augusztus;2;2;0;;1;;;0;12:00:00 de.;2:00:00 de.;10:55:00;0.403472222;10:50:00 de.; ; ; ; ;1;1963;1;4;1085;400;2;0; ; ; ; ; ; ; ; ; ; ;2; ; ;2; ;4;80;169;3; ;4;4;4; ;4;4;0; ;0;0;0;0;0;0;0;0;0;0;0;0;0;0;0;0;0;0;0;0;0; ; ;0;0; ; ;0;0;0;0;0;0;0;0;0;0;0; ; ; ; ; ; ;0;1;0;0;0;0;0;0;0; ;0;0;5;0;1;0;0;0;0;0;0;0;0;3;3;3;3;3;0;1;0;0;1;0;0;1;0;0;0;0;0;0;0;0;…
1933;2021.08.02 8:44;2021.08.02 9:36;0.353426972;augusztus;1;1;0;3:32:30;1;3:32:30 de.;1.14757;0.059027778;1:25:00 de.;1:00:00 de.;6:55:00;0.363888889;9:36:00 de.; ; ; ; ;1;1962;4;3;1089;400;1;0; ; ; ; ; ; ; ; ; ; ;2; ; ;2; ;5;88;169;3; ;4;4;4;4;4;4;0; ;0;0;0;0;0;0;0;0;0;0;0;0;0;0;0;0;0;0;0;0;0; ; ;0;0; ; ;0;0;0;0;0;0;0;0;0;0;0; ; ; ; ; ; ;0;1;0;0;0;0;0;0;0; ;0;0;4;0;0;0;0;0;0;0;0;1;0;3;3;3;2;3;1…
1934;2021.08.02 10:23;2021.08.02 11:20;0.486901423;augusztus;1;2;1;3:40:00;1;3:40:00 de.;1.15278;0.078125;1:52:30 de.;12:00:00 de.;8:40:00;0.432638889;11:20:00 de.; ; ; ;1;2;1965;4;4;1089;400;1;0; ; ; ; ; ; ; ; ; ; ;2; ; ;2; ;4;85;172;3; ;4;4;4;4;4;4;0; ;0;0;0;0;0;0;0;0;0;0;0;0;0;0;0;0;0;0;0;0;0; ; ;0;0; ; ;0;0;0;0;0;0;0;0;0;0;0; ; ; ; ; ; ;0;1;0;0;0;0;0;0;0; ;0;0;3;1;1;0;0;0;0;0;0;0;0;3;2;3;2;2;…
1935;2021.08.02 12:01;2021.08.02 12:55;1.317695357;augusztus;1;1;0;2:07:30;1;2:07:30 de.;1.08854;0.024305556;12:35:00 de.;1:00:00 de.;7:45:00;0.500694444;12:55:00 du.; ; ; ;1;2;1960;4;4;1089;400;1;0; ; ; ; ; ; ; ; ; ; ;2; ; ;2; ;4;81;170;3; ;4;4;4;4;4;4;0; ;0;0;0;0;0;0;0;0;0;0;0;0;0;0;0;0;0;0;0;0;0; ; ;0;0; ; ;0;0;0;0;0;0;0;0;0;0;0; ; ; ; ; ; ;0;1;1;0;0;0;0;0;0; ;0;0;4;0;0;0;0;1;0;1;1;0;0;3;3;3;3…
1936;2021.08.02 13:30;2021.08.02 14:24;0.486901423;augusztus;1;1;0;3:01:04;1;3:01:04 de.;1.12575;0.032986111;12:47:30 de.;1:00:00 de.;7:22:09;0.5625;2:24:00 du.; ; ; ;1;2;1968;4;4;1089;400;1;0; ; ; ; ; ; ; ; ; ; ;2; ; ;2; ;4;72;169;3; ;4;4;4;4;4;4;0; ;0;0;0;0;0;0;0;0;0;0;0;0;0;0;0;0;0;0;0;0;0; ; ;0;0; ; ;0;0;0;0;0;0;0;0;0;0;0; ; ; ; ; ; ;0;1;1;0;0;0;0;0;0; ;0;0;3;1;1;0;0;0;0;0;0;0;0;3;3;3;3;2;0;1…
1937;2021.08.02 16:33;2021.08.02 17:21;0.419356941;augusztus;1;1;0;2:37:30;1;2:37:30 de.;1.10938;0.052083333;1:15:00 de.;1:00:00 de.;8:45:00;0.689583333;5:21:00 du.; ; ; ;1;2;1965;4;3;1089;400;1;0; ; ; ; ; ; ; ; ; ; ;2; ; ;2; ;4;65;162;3; ;4;4;4;4;4;4;0; ;0;0;0;0;0;0;0;0;0;0;0;0;0;0;0;0;0;0;0;0;0; ; ;0;0; ; ;0;0;0;0;0;0;0;0;0;0;0; ; ; ; ; ; ;0;1;1;0;0;0;0;0;0; ;0;0;2;1;0;0;0;0;0;0;0;0;0;3;3;3;3;3…
1938;2021.08.02 18:05;2021.08.02 19:02;0.353426972;augusztus;1;1;0;4:10:00;1;4:10:00 de.;1.17361;0.045138889;1:05:00 de.;1:00:00 de.;5:40:00;0.753472222;7:02:00 du.; ; ; ; ;1;1963;4;3;1089;400;1;0; ; ; ; ; ; ; ; ; ; ;2; ; ;2; ;4;103;170;2;92;4;4;4;4;4;4;0; ;0;0;0;0;0;0;0;0;0;0;0;0;0;0;0;0;0;0;0;0;0; ; ;0;0; ; ;0;0;0;0;0;0;0;0;0;0;0; ; ; ; ; ; ;0;0;0;0;0;0;0;0;0; ;1;0;5;0;0;0;0;0;0;0;0;1;0;3;3;3;3…
1939;2021.08.03 9:02;2021.08.03 10:00;0.648759928;augusztus;1;1;0;5:02:30;1;5:02:30 de.;1.21007;0.055555556;1:20:00 de.;1:00:00 de.;5:55:00;0.376388889;10:00:00 de.; ; ; ; ;1;1961;6;3;1089;400;1;0; ; ; ; ; ; ; ; ; ; ;2; ; ;2; ;5;110;172;2;95;4;4;4;4;4;4;0; ;0;0;0;0;0;0;0;0;0;0;0;0;0;0;0;0;0;0;0;0;0; ; ;0;0; ; ;0;0;0;0;0;0;0;0;0;0;0; ; ; ; ; ; ;0;1;0;0;0;0;0;0;0; ;0;0;4;0;0;0;0;0;0;0;0;1;0;3;3;3;3…
1940;2021.08.03 10:47;2021.08.03 11:40;0.353426972;augusztus;1;1;0;4:07:30;1;4:07:30 de.;1.17188;0.041666667;1:00:00 de.;2:00:00 de.;7:45:00;0.449305556;11:40:00 de.; ; ; ; ;1;1964;4;3;1089;400;1;0; ; ; ; ; ; ; ; ; ; ;2; ; ;2; ;4;89;168;3; ;4;4;4;4;4;4;0; ;0;0;0;2;0;0;0;0;0;0;0;0;0;0;0;0;0;0;0;0;0; ; ;0;0; ; ;0;0;0;0;0;0;0;0;0;0;0; ; ; ; ; ; ;0;1;1;0;0;0;0;0;0; ;0;0;4;0;1;0;0;0;0;0;0;0;0;3;2;2;2;…
1941;2021.08.03 12:25;2021.08.03 13:27;0.486901423;augusztus;1;1;0;3:37:30;1;3:37:30 de.;1.15104;0.041666667;1:00:00 de.;2:00:00 de.;6:45:00;0.517361111;1:27:00 du.; ; ; ;1;2;1970;4;4;1089;400;1;0; ; ; ; ; ; ; ; ; ; ;2; ; ;2; ;4;80;165;2;68;4;4;4;3;3;4;0; ;0;0;0;2;0;0;0;0;0;0;0;0;0;0;0;0;0;0;0;0;0; ; ;0;0; ; ;0;0;0;0;0;0;0;0;0;0;0; ; ; ; ; ; ;15;1;1;0;0;0;0;0;0; ;0;0;4;1;0;1;0;0;0;0;0;0;0;3;3;3;3…
1942;2021.08.03 14:10;2021.08.03 15:03;0.486901423;augusztus;1;1;0;4:02:30;1;4:02:30 de.;1.16840;0.053819444;1:17:30 de.;1:00:00 de.;7:55:00;0.590277778;3:03:00 du.; ; ; ;1;2;1962;4;4;1089;400;1;0; ; ; ; ; ; ; ; ; ; ;2; ; ;2; ;4;70;168;3; ;4;4;4;4;4;4;0; ;0;0;0;0;0;0;0;0;0;0;0;0;0;0;0;0;0;0;0;0;0; ; ;0;0; ; ;0;0;0;0;0;0;0;0;0;0;0; ; ; ; ; ; ;0;1;0;0;0;0;0;0;0; ;0;0;2;1;1;0;0;0;0;0;0;0;0;3;3;3;3;3…
1943;2021.08.06 15:39;2021.08.06 16:45;0.574048102;augusztus;1;1;0;4:17:30;1;4:17:30 de.;1.17882;0.052083333;1:15:00 de.;1:00:00 de.;8:25:00;0.652083333;4:45:00 du.;0.569908902; ; ; ;1;1991;3;3;1089;400;1;0; ; ; ; ; ; ; ; ; ; ;2; ; ;2; ;5;78;169;3; ;4;4;4;4;4;4;0; ;0;0;0;0;0;0;0;0;0;0;0;0;0;0;0;0;0;0;0;0;0; ; ;0;0; ; ;0;0;0;0;0;0;0;0;0;0;0; ; ; ; ; ; ;0;0;0;0;0;0;0;0;0; ;1;0;5;0;0;0;0;0;0;0;0;1;0…
1944;2021.08.06 17:34;2021.08.06 18:43;0.887732041;augusztus;1;1;0;4:00:00;1;4:00:00 de.;1.16667;0.020833333;12:30:00 de.;1:00:00 de.;8:00:00;0.731944444;6:43:00 du.;0.950455009; ; ; ;1;1993;2;3;1089;400;1;0; ; ; ; ; ; ; ; ; ; ;2; ; ;2; ;5;82;172;3; ;4;4;4;4;4;4;0; ;0;0;0;0;0;0;0;0;0;0;0;0;0;0;0;0;0;0;0;0;0; ; ;0;0; ; ;0;0;0;0;0;0;0;0;0;0;0; ; ; ; ; ; ;0;1;0;1;1;0;0;0;0; ;0;0;3;0;0;0;0;0;0;0;1;0;…
1945;2021.08.07 8:50;2021.08.07 9:57;0.979337706;augusztus;1;1;0;3:52:30;1;3:52:30 de.;1.16146;0.046875;1:07:30 de.;1:00:00 de.;7:15:00;0.368055556;9:57:00 de.;0.93488091; ; ; ;1;1983;3;4;1089;400;1;0; ; ; ; ; ; ; ; ; ; ;2; ; ;2; ;5;85;169;3; ;4;4;4;4;4;4;0; ;0;0;0;0;0;0;0;0;0;0;0;0;0;0;0;0;0;0;0;0;0; ; ;0;0; ; ;0;0;0;0;0;0;0;0;0;0;0; ; ; ; ; ; ;0;0;0;0;0;0;0;0;0; ;1;0;5;0;0;0;0;0;0;0;0;1;0;3;2;3…
1946;2021.08.04 8:56;2021.08.04 9:50;0.353426972;augusztus;2;1;-1;4:07:30;1;4:07:30 de.;1.17188;0.043402778;1:02:30 de.;2:00:00 de.;7:45:00;0.372222222;9:50:00 de.; ; ; ; ;1;1966;4;3;1081;400;2;0; ; ; ; ; ; ; ; ; ; ;2; ; ;2; ;5;90;168;3; ;4;4;4;4;4;4;0; ;0;0;0;0;0;0;0;0;0;0;0;0;0;0;0;0;0;0;0;0;0; ; ;0;0; ; ;0;0;0;0;0;0;0;0;0;0;0; ; ; ; ; ; ;0;1;1;0;0;0;0;0;0; ;0;0;4;0;1;0;0;0;0;0;0;0;0;3;3;3;3;3;…
1947;2021.08.07 10:56;2021.08.07 12:15;1.186459943;augusztus;1;1;0;2:39:17;1;2:39:17 de.;1.11061;0.060763889;1:27:30 de.;1:00:00 de.;9:08:34;0.455555556;12:15:00 du.;1.22698429; ; ; ;2;2000;3;4;1089;400;1;0; ; ; ; ; ; ; ; ; ; ;2; ; ;2; ;5;68;169;3; ;4;4;4;4;4;4;0; ;0;0;0;0;0;0;0;0;0;0;0;0;0;0;0;0;0;0;0;0;0; ; ;0;0; ; ;0;0;0;0;0;0;0;0;0;0;0; ; ; ; ; ; ;0;1;1;0;0;0;0;0;0; ;0;0;4;1;1;0;0;0;0;0;0;0;0…
1948;2021.08.04 10:30;2021.08.04 11:23;0.486901423;augusztus;1;1;0;3:35:00;1;3:35:00 de.;1.14931;0.036458333;12:52:30 de.;1:00:00 de.;8:50:00;0.4375;11:23:00 de.; ; ; ;1;2;1971;4;4;1081;400;1;0; ; ; ; ; ; ; ; ; ; ;2; ; ;2; ;4;68;165;3; ;4;4;4;4;4;4;0; ;0;0;0;0;0;0;0;0;0;0;0;0;0;0;0;0;0;0;0;0;0; ; ;0;0; ; ;0;0;0;0;0;0;0;0;0;0;0; ; ; ; ; ; ;0;1;0;0;0;0;0;0;0; ;0;0;4;1;0;0;0;0;0;0;0;0;0;3;3;2;3;3;0;…
1949;2021.08.04 12:10;2021.08.04 12:58;0.353426972;augusztus;1;1;0;4:02:30;1;4:02:30 de.;1.16840;0.041666667;1:00:00 de.;1:00:00 de.;7:55:00;0.506944444;12:58:00 du.; ; ; ; ;1;1968;4;3;1081;400;1;0; ; ; ; ; ; ; ; ; ; ;2; ; ;2; ;4;85;170;3; ;4;4;4;4;4;4;0; ;0;0;0;0;0;0;0;0;0;0;0;0;0;0;0;0;0;0;0;0;0; ; ;0;0; ; ;0;0;0;0;0;0;0;0;0;0;0; ; ; ; ; ; ;5;1;0;0;0;0;0;0;0; ;0;0;4;0;0;0;0;0;0;0;1;0;0;3;2;3;2;…
1950;2021.08.07 13:09;2021.08.07 14:18;0.777640498;augusztus;1;2;1;3:27:30;1;3:27:30 de.;1.14410;0.019097222;12:27:30 de.;1:00:00 de.;8:25:00;0.547916667;2:18:00 du.;0.804201339; ; ; ;2;1996;3;3;1089;400;1;0; ; ; ; ; ; ; ; ; ; ;2; ; ;2; ;5;72;168;2;65;4;4;4;3;4;3;0; ;0;0;0;0;0;0;0;0;0;0;0;0;0;0;0;0;0;0;0;0;0; ; ;0;0; ; ;0;0;0;0;0;0;0;0;0;0;0; ; ; ; ; ; ;0;0;0;1;0;0;0;0;0; ;0;0;3;0;1;0;0;0;0;0;0;0…
1951;2021.08.07 15:08;2021.08.07 16:19;3.005098089;augusztus;1;2;1;;1;;;0.010416667;12:15:00 de.;2:00:00 de.;10:35:00;0.630555556;4:19:00 du.;3.013340132; ; ; ;1;1993;1;6;1089;400;1;0; ; ; ; ; ; ; ; ; ; ;2; ; ;2; ;4;87;170;3; ;4;4;4;4;4;4;0; ;0;0;0;0;0;0;0;0;0;0;0;0;0;0;0;0;0;0;0;0;0; ; ;0;0; ; ;0;0;0;0;0;0;0;0;0;0;0; ; ; ; ; ; ; ;0;1;0;0;0;0;0;0; ;0;0;4;0;0;1;0;0;0;0;0;0;0;3;3;3;3;3;0;0;0;2;1;0;…
1952;2021.08.04 13:50;2021.08.04 14:47;0.353426972;augusztus;1;1;0;;1;;;0;12:00:00 de.;;6:55:00;0.576388889;2:47:00 du.; ; ; ; ;1;1965;4;3;1081;400;1;0; ; ; ; ; ; ; ; ; ; ;2; ; ;2; ;5;100;179;3; ;4;4;4;4;4;4;0; ;0;0;0;0;0;0;0;0;0;0;0;0;0;0;0;0;0;0;0;0;0; ; ;0;0; ; ;0;0;0;0;0;0;0;0;0;0;0; ; ; ; ; ; ;0;0;0;0;0;0;0;0;0; ;1;0;5;0;0;0;0;0;0;0;0;1;0;3;2;3;2;2;0;0;0;1;2;0;2;1;0;0;0;0;0;0;0;0;0;0;0;8;9;1…
1953;2021.08.07 16:58;2021.08.07 18:13;0.400732591;augusztus;1;2;1;;1;;;;;;;0.706944444;6:13:00 du.;0.400927146; ; ; ;2;1984;1;5;1089;400;1;0; ; ; ; ; ; ; ; ; ; ;2; ; ;2; ;4;67;164;3; ;4;4;4; ;4;4;0; ;0;0;0;0;0;0;0;0;0;0;0;0;0;0;0;0;0;0;0;0;0; ; ;0;0; ; ;0;0;0;0;0;0;0;0;0;0;0; ; ; ; ; ; ;0;0;1;0;0;0;0;0;0; ;0;0;4;0;0;1;0;0;0;0;0;0;0;3;3;3;3;3;0;0;0;0;1;0;2;3;0;0;0;0;0;0;0;0;0;0;0;9;9;2;2;1;1;1;1;…
1954;2021.08.04 15:35;2021.08.04 16:25;0.648759928;augusztus;1;1;0;3:07:30;1;3:07:30 de.;1.13021;0.064236111;1:32:30 de.;1:00:00 de.;7:45:00;0.649305556;4:25:00 du.; ; ; ; ;1;1961;4;3;1081;400;1;0; ; ; ; ; ; ; ; ; ; ;2; ; ;2; ;5;98;176;3; ;4;4;4;4;4;4;0; ;0;0;0;0;0;0;0;0;0;0;0;0;0;0;0;0;0;0;0;0;0; ; ;0;0; ; ;0;0;0;0;0;0;0;0;0;0;0; ; ; ; ; ; ;3;1;0;0;0;0;0;0;0; ;0;0;4;0;0;0;0;0;0;0;1;0;0;3;2;3;2;2…
1955;2021.07.28 14:20;2021.07.28 15:23;0.979337706;július;2;1;-1;3:25:51;1;3:25:51 de.;1.14296;0.103819444;2:29:30 de.;2:00:00 de.;8:49:43;0.597222222;3:23:00 du.;0.93488091; ; ; ;1;1990;1;4;1092;399;2;0; ; ; ; ; ; ; ; ; ; ;2; ; ;14; ;4;80;175;3; ;3;2;2;2;3;2;0; ;0;0;0;0;0;0;0;0;0;0;0;0;0;0;0;0;0;0;0;0;0; ; ;0;0; ; ;0;0;0;0;0;0;0;0;0;0;0; ; ; ; ; ; ;6;0;1;0;0;1;0;0;0; ;0;0;5;0;1;0;0;0;0;1;0;0;0;2…
1956;2021.07.23 9:10;2021.07.23 10:21;0.845583425;július;1;8;7;2:53:56;1;2:53:56 de.;1.12078;0.072916667;1:45:00 de.;1:42:51 de.;8:37:51;0.381944444;10:21:00 de.; ; ; ; ;2;1978;3;3;1092;399;1;0; ; ; ; ; ; ; ; ; ; ;2; ; ;14; ;4;130;178;3; ;2;1;2;2;2;1;0; ;0;0;0;0;0;0;0;0;0;0;0;0;0;0;0;0;0;0;0;0;0; ; ;0;0; ; ;0;0;0;0;0;0;0;0;0;0;0; ; ; ; ; ; ;0;0;1;0;0;0;0;0;0; ;0;0;1;0;0;0;0;0;0;0;0;1;0;3;3;3;3;3;…
1957;2021.07.28 16:02;2021.07.28 17:05;0.400732591;július;6;4;-2;4:35:00;1;4:35:00 de.;1.19097;0.069444444;1:40:00 de.;2:00:00 de.;10:50:00;0.668055556;5:05:00 du.;0.400927146; ; ;1;2;1986;3;4;1092;399;6;0; ; ; ; ; ; ; ; ; ; ;2; ; ;14; ;4;70;169;3; ;3;2;2;2;3;2;0; ;0;0;0;0;0;0;0;0;0;0;0;0;0;0;0;0;0;0;0;0;0; ; ;0;0; ; ;0;0;0;0;0;0;0;0;0;0;0; ; ; ; ; ; ;8;1;0;0;0;0;1;0;0; ;0;0;4;0;0;0;0;0;0;0;0;1;0…
1958;2021.07.28 17:55;2021.07.28 19:55;0.400732591;július;3;1;-2;3:51:47;1;3:51:47 de.;1.16096;0.119791667;2:52:30 de.;2:17:09 de.;9:03:34;0.746527778;7:55:00 du.;0.400927146; ; ;1;2;1988;6;5;1092;399;3;0; ; ; ; ; ; ; ; ; ; ;2; ; ;14; ;4;60;168;3; ;4;4;3;4;4;3;0; ;1;0;0;0;0;0;0;0;0;0;0;0;0;0;0;0;0;0;0;0;0; ; ;0;0; ; ;0;0;0;0;0;0;0;0;0;0;0; ; ; ; ; ; ;12;1;0;0;0;0;1;0;0; ;0;0;4;0;0;0;1;0;1;0;0;0;0…
1959;2021.08.25 9:09;2021.08.25 9:58;0.353426972;augusztus;7;7;0;4:35:00;1;4:35:00 de.;1.19097;0.123263889;2:57:30 de.;3:00:00 de.;10:50:00;0.38125;9:58:00 de.; ; ; ; ;1;1964;3;3;1092;399;7;0; ; ; ; ; ; ; ; ; ; ;2; ; ;2; ;3;80;170;3; ;2;2;2;3;3;3;0; ;0;0;0;0;0;0;0;0;0;0;0;0;0;0;0;0;0;0;0;0;0; ; ;0;0; ; ;0;0;0;0;0;0;0;0;0;0;0; ; ; ; ; ; ;5;1;0;0;0;0;0;0;0; ;0;0;5;0;0;1;0;0;1;0;0;0;0;2;2;1;2;2;1;0;…
1960;2021.07.23 12:40;2021.07.23 13:43;0.353426972;július;3;2;-1;3:44:38;1;3:44:38 de.;1.15600;0.109375;2:37:30 de.;4:42:51 de.;7:09:17;0.527777778;1:43:00 du.; ; ; ; ;1;1963;3;3;1092;399;3;0; ; ; ; ; ; ; ; ; ; ;2; ; ;14; ;3;99;174;2;85;2;1;2;2;2;1;0; ;0;1;0;0;0;0;0;0;0;0;0;0;0;0;0;0;0;0;0;0;0; ; ;0;0; ; ;0;0;0;0;0;0;0;0;0;0;0; ; ; ; ; ; ;7;0;0;0;0;0;1;0;0; ;0;0;4;0;0;0;0;1;0;0;1;0;0;2;3;2;2;2;0;…
1961;2021.07.23 14:44;2021.07.23 15:50;0.409346061;július;3;5;2;3:45:00;1;3:45:00 de.;1.15625;0.067708333;1:37:30 de.;3:00:00 de.;8:30:00;0.613888889;3:50:00 du.; ; ; ; ;2;1977;3;4;1092;399;3;0; ; ; ; ; ; ; ; ; ; ;2; ; ;14; ;4;75;169;3; ;1;3;1;3;2;1;0; ;0;0;0;2;0;0;0;0;0;0;0;0;0;0;0;0;0;0;0;0;0; ; ;0;0; ; ;0;0;0;0;0;0;0;0;0;0;0; ; ; ; ; ; ;5;0;0;0;0;0;0;0;0; ;1;0;4;0;0;0;0;0;0;0;0;1;0;3;2;2; ;3;1…
1962;2021.07.23 16:38;2021.07.23 17:30;0.648759928;július;2;1;-1;2:45:00;1;2:45:00 de.;1.11458;0.125;3:00:00 de.;3:00:00 de.;11:10:00;0.693055556;5:30:00 du.; ; ; ; ;1;1960;3;3;1092;399;2;0; ; ; ; ; ; ; ; ; ; ;2; ; ;14; ;3;100;178;3; ;2;2;2;1;2;2;0; ;0;0;0;3;0;0;0;0;0;0;0;0;0;0;0;0;0;0;0;0;0; ; ;0;0; ; ;0;0;0;0;0;0;0;0;0;0;0; ; ; ; ; ; ;4;0;0;0;0;1;1;0;0; ;0;0;4;0;0;1;0;1;0;0;0;0;0;3;3;3;3;3;1;0;…
1963;2021.07.29 9:09;2021.07.29 10:10;1.186459943;július;3;2;-1;3:52:30;1;3:52:30 de.;1.16146;0.057291667;1:22:30 de.;3:42:51 de.;9:15:00;0.38125;10:10:00 de.;1.22698429; ; ; ;2;1994;2;5;1092;399;3;1;0;0;0;1;1;0;0;0; ;0;2; ; ;14; ;4;80;169;3; ;2;3;3;2;3;2;0; ;0;0;0;0;0;0;0;0;0;0;0;0;0;0;0;0;0;0;0;0;0; ; ;0;0; ; ;0;0;0;0;0;0;0;0;0;0;0; ; ; ; ; ; ;18;0;0;0;0;0;1;0;0; ;0;0;1;0;0;1;0;1;0;0;0;0;0;2;1;…
1964;2021.07.23 18:25;2021.07.23 19:14;0.419356941;július;2;7;5;;1;;;0.052083333;1:15:00 de.;2:00:00 de.;9:45:00;0.767361111;7:14:00 du.; ; ; ; ;2;1970;3;3;1092;399;2;0; ; ; ; ; ; ; ; ; ; ;2; ; ;14; ;4;70;165;2;65;2;2;2;1;1;1;0; ;0;0;0;0;0;0;0;0;0;0;0;0;0;0;0;0;0;0;0;0;0; ; ;0;0; ; ;0;0;0;0;0;0;0;0;0;0;0; ; ; ; ; ; ;9;0;0;0;0;1;1;0;0; ;0;0;4;0;0;0;1;0;0;0;0;0;0;3;2;3;3;3;0;0;0;3;4;0;4;3;0;0;1;1;1…
1965;2021.07.29 10:50;2021.07.29 11:51;0.979337706;július;3;1;-2;4:13:13;1;4:13:13 de.;1.17584;0.095486111;2:17:30 de.;4:17:09 de.;8:06:26;0.451388889;11:51:00 de.;0.93488091; ; ; ;1;1990;2;5;1092;399;3;0; ; ; ; ; ; ; ; ; ; ;4; ; ;14; ;4;108;175;3; ;2;3;2;3;3;1;0; ;0;0;0;2;0;0;0;0;0;0;0;0;0;0;0;0;0;0;0;0;0; ; ;0;0; ; ;0;0;0;0;0;0;0;0;0;0;0; ; ; ; ; ; ;1;0;0;0;0;0;1;0;0; ;0;0;4;0;0;0;0;0;0;1;0;0;0…
1966;2021.07.24 9:02;2021.07.24 9:49;0.486901423;július;6;5;-1;3:52:09;1;3:52:09 de.;1.16121;0.107638889;2:35:00 de.;2:17:09 de.;9:04:17;0.376388889;9:49:00 de.; ; ; ;1;2;1970;3;4;1092;399;6;0; ; ; ; ; ; ; ; ; ; ;2; ; ;2; ;4;90;166;2;70;1;2;1;1;2;2;0; ;0;0;0;2;0;0;0;0;0;0;0;0;2;0;0;0;0;0;0;0;0; ; ;0;0; ; ;0;0;0;0;0;0;0;0;0;0;0; ; ; ; ; ; ;10;0;0;0;0;0;0;0;0; ;1;0;4;0;0;0;0;0;0;0;0;1;0;1;0;2;2;1;2…
1967;2021.07.24 12:26;2021.07.24 13:15;0.419356941;július;5;4;-1;;1;;;-0.017361111;12:25:00 de.;1:00:00 de.;8:40:00;0.518055556;1:15:00 du.; ; ; ;1;2;1971;3;3;1092;399;5;1;1;0;0;0;0;0;0;0; ;0;6; ;14; ; ;4;59;162;3; ;1;1;1;1;2;1;0; ;0;1;0;1;0;0;0;0;0;0;0;0;0;0;0;0;0;0;0;0;0; ; ;0;0; ; ;0;0;0;0;0;0;0;0;0;0;0; ; ; ; ; ; ;0;0;0;0;0;0;1;0;0; ;0;0;1;0;0;0;0;0;0;0;0;1;0;3;2;2;3;3;2;1;0;3;3;0;3;4;0;1;1;0…
1968;2021.07.29 12:37;2021.07.29 13:36;1.186459943;július;2;1;-1;4:35:00;1;4:35:00 de.;1.19097;0.104166667;2:30:00 de.;3:00:00 de.;10:50:00;0.525694444;1:36:00 du.;1.22698429; ; ; ;2;1992;3;5;1092;399;2;0; ; ; ; ; ; ; ; ; ; ;2; ; ;14; ;4;85;169;3; ;2;2;3;3;2;2;0; ;0;0;0;0;0;0;0;0;0;0;0;0;0;0;0;0;0;0;0;0;0; ; ;0;0; ; ;0;0;0;0;0;0;0;0;0;0;0; ; ; ; ; ; ;5;0;0;0;0;0;1;0;0; ;0;0;4;0;0;1;0;1;0;0;0;0;0;…
1969;2021.07.29 14:06;2021.07.29 15:08;0.979337706;július;1;2;1;4:39:00;1;4:39:00 de.;1.19375;0.105208333;2:31:30 de.;2:00:00 de.;8:42:00;0.5875;3:08:00 du.;0.93488091; ; ; ;1;1983;6;4;1092;399;1;1;0;0;0;0;1;0;0;0; ;0;2; ; ;14; ;4;120;165;1;70;2;1;3;3;3;2;0; ;0;0;0;0;0;0;0;0;0;0;0;0;0;0;0;0;0;0;0;0;0; ; ;0;0; ; ;0;0;0;0;0;0;0;0;0;0;0; ; ; ; ; ; ;0;0;0;0;0;0;1;0;0; ;0;0;4;1;0;0;1;0;0;0;0;0;0;2;3;1…
1970;2021.07.24 10:45;2021.07.24 11:40;0.419356941;július;2;4;2;2:37:30;1;2:37:30 de.;1.10938;0.071180556;1:42:30 de.;2:00:00 de.;8:45:00;0.447916667;11:40:00 de.; ; ; ;1;2;1964;3;3;1092;399;2;0; ; ; ; ; ; ; ; ; ; ;2; ; ;14; ;4;66;156;3; ;3;2;3;4;4;3;0; ;0;0;0;2;0;0;0;0;0;0;0;0;2;0;0;0;0;0;0;0;0; ; ;0;0; ; ;0;0;0;0;0;0;0;0;0;0;0; ; ; ; ; ; ;10;0;0;0;0;0;1;0;0; ;0;0;4;1;0;1;0;1;0;0;0;0;0;3;3;3;2;2…
1971;2021.07.24 14:35;2021.07.24 15:22;0.409346061;július;1;7;6;3:22:52;1;3:22:52 de.;1.14087;0.03125;12:45:00 de.;3:00:00 de.;8:05:43;0.607638889;3:22:00 du.; ; ; ;1;2;1974;3;4;1094;397;1;1;0;0;0;1;1;0;0;0; ;0;2; ; ;14; ;4;68;166;2;60;1;2;2;2;2;1;0; ;0;1;0;1;0;0;0;0;0;0;0;0;1;0;0;0;0;0;0;0;0; ; ;0;0; ; ;0;0;0;0;0;0;0;0;0;0;0; ; ; ; ; ; ;10;1;1;0;0;0;1;0;0; ;0;0;4;0;1;0;1;0;0;0;0;0;0;3;2;3;2;3;1;…
1972;2021.07.24 16:10;2021.07.24 17:08;0.648759928;július;5;6;1;1:35:00;1;1:35:00 de.;1.06597;0;12:00:00 de.;1:00:00 de.;8:50:00;0.673611111;5:08:00 du.; ; ; ; ;1;1956;3;2;1094;399;5;0; ; ; ; ; ; ; ; ; ; ;8; ; ;14; ;2;70;169;3; ;2;1;1;1;1;1;1;5;1;2;2;0;0;0;0;0;0;0;1;0;1;0;0;0;0;0;0;0;0; ; ;0;0; ; ;0;0;0;0;0;0;0;0;0;0;0; ; ; ; ; ; ;0;0;0;0;0;0;1;0;0; ;0;0;5;0;0;0;0;0;0;0;0;1;0;0;0;0;0;0;2;1;1;4;3;…
1973;2021.07.24 18:03;2021.07.24 18:52;0.353426972;július;4;6;2;3:10:00;1;3:10:00 de.;1.13194;0.038194444;12:55:00 de.;1:00:00 de.;9:40:00;0.752083333;6:52:00 du.; ; ; ; ;1;1964;3;2;1094;399;4;0; ; ; ; ; ; ; ; ; ; ;2; ; ;14; ;3;80;171;3; ;3;2;3;2;3;2;0; ;0;0;0;0;2;0;0;0;0;0;0;0;0;0;0;0;0;0;0;0;0; ; ;0;0; ; ;0;0;0;0;0;0;0;0;0;0;0; ; ; ; ; ; ;7;0;0;0;0;0;0;0;0; ;1;0;4;0;0;0;1;0;1;0;0;0;0;3;2;2;2;2;…
1974;2021.07.25 9:08;2021.07.25 9:57;0.353426972;július;2;2;0;5:28:25;1;5:28:25 de.;1.22807;0.188194444;4:31:00 de.;6:17:09 de.;6:48:51;0.380555556;9:57:00 de.; ; ; ; ;1;1971;1;3;1094;399;2;1;0;0;0;1;0;0;0;0; ;0;2; ; ;14; ;4;96;174;3; ;3;2;3;4;4;3;0; ;0;0;0;2;0;0;0;0;0;0;0;0;0;0;0;0;0;0;0;0;0; ; ;0;0; ; ;0;0;0;0;0;0;0;0;0;0;0; ; ; ; ; ; ;0;0;1;1;0;0;0;0;0; ;0;0;4;0;0;1;1;0;0;0;0;0;0;2;3;2;3;2;1;1…
1975;2021.07.25 10:40;2021.07.25 11:34;0.486901423;július;3;4;1;4:32:30;1;4:32:30 de.;1.18924;0.104861111;2:31:00 de.;2:00:00 de.;10:55:00;0.444444444;11:34:00 de.; ; ; ;1;2;1966;3;5;1094;399;3;0; ; ; ; ; ; ; ; ; ; ;2; ; ;14; ;4;88;168;3; ;1;1;1;1;1;1;0; ;0;0;0;1;0;0;0;0;0;0;0;0;0;0;0;0;0;0;0;0;0; ; ;0;0; ; ;0;0;0;0;0;0;0;0;0;0;0; ; ; ; ; ; ;6;1;0;1;0;0;0;0;0; ;0;0;4;0;0;0;1;1;0;0;0;0;0;3;3;2;2;3…
1976;2021.07.25 12:37;2021.07.25 13:27;0.409346061;július;2;3;1;4:32:30;1;4:32:30 de.;1.18924;0.098958333;2:22:30 de.;2:00:00 de.;10:55:00;0.525694444;1:27:00 du.; ; ; ; ;2;1975;3;5;1094;399;2;0; ; ; ; ; ; ; ; ; ; ;2; ; ;14; ;4;61;165;3; ;1;1;1;1;1;1;0; ;0;0;0;0;0;0;0; ;0;0;0;0;0;0;0;0;0;0;0;0;0; ; ;0;0; ; ;0;0;0;0;0;0;0;0;0;0;0; ; ; ; ; ; ;6;0;0;0;0;0;0;0;0; ;1;0;5;0;0;1;0;1;0;1;0;0;0;3;2;3;2;2;…
[truncated: 6,023 more rows]
[truncated: 4 more columns]
