# Supplementary material for: Daily rhythms, light exposure and social jetlag correlate with demographic characteristics and health in a nationally representative survey
Source: Sci Rep. 2023 Jul 29;13:12287. doi: 10.1038/s41598-023-39011-x (PMC10387097; doi:10.1038/s41598-023-39011-x)
Supplement: Supplementary file 4 — Supplementary Information 4. [file 41598_2023_39011_MOESM4_ESM.xlsx]

## Sheet: Demographic
	B	SE	p
Female	-22.1462	6.18732	0.000349164
Age	-1.81292	0.0813181	4.12109e-103
Intermediate education	18.909	2.35816	1.44269e-15
Advanced education	22.9642	3.48535	5.09439e-11
Cohabits w/anyone	1.70459	2.54285	0.502682
Cohabits w/child	-28.558	6.57676	1.44993e-05
Gypsy/Roma	9.95562	5.54965	0.0729116
Religiousness	-7.67583	1.08479	1.78335e-12
Age*sex	0.236542	0.113541	0.0372942
R^2	0.289343
N	3535

## Sheet: Demographic with income
	B	SE	p
Female	-24.4277	7.40188	0.000979119
Age	-1.89637	0.0962347	1.03614e-80
Income	4.52094	1.47306	0.00216914
Intermediate education	18.7642	2.85887	6.31535e-11
Advanced education	19.8127	4.48962	1.0608e-05
Cohabits w/anyone	1.42277	3.05343	0.641284
Cohabits w/child	-28.9945	7.94854	0.000269683
Gypsy/Roma	15.1098	6.66026	0.0233707
Religiousness	-7.16269	1.31251	5.28927e-08
Age*sex	0.32069	0.134333	0.0170445
R^2	0.294701
N	2627

## Sheet: Demographic, SJL
	B	SE	p
Female	-0.355704	0.105576	0.00076028
Age	-0.0245366	0.00143753	2.45293e-63
Intermediate education	-0.00901437	0.0402147	0.822646
Advanced education	0.0292552	0.0570424	0.608068
Cohabits w/anyone	0.0446794	0.0452339	0.323333
Cohabits w/child	-0.519142	0.0872008	2.82672e-09
Gypsy/Roma	-0.204692	0.0903989	0.0236023
Religiousness	-0.0737194	0.0181436	4.92534e-05
Age*sex	0.00399437	0.00197564	0.0432555
R^2	0.127793
N	4492

## Sheet: Demographic with income, SJL
	B	SE	p
Female	-0.424854	0.125822	0.000742482
Age	-0.0265888	0.00168808	6.50448e-54
Income	0.174522	0.0244781	1.23508e-12
Intermediate education	-0.0230131	0.0482533	0.63345
Advanced education	-0.185203	0.0728421	0.0110518
Cohabits w/anyone	-0.0170266	0.0536196	0.75085
Cohabits w/child	-0.417201	0.107131	0.000100472
Gypsy/Roma	-0.135695	0.107777	0.20811
Religiousness	-0.0447468	0.0219947	0.041989
Age*sex	0.00582392	0.00232774	0.0123999
R^2	0.147827
N	3245

## Sheet: Demogr w inc chronotype, SJL
	B	SE	p
Female	-0.0656272	0.0966558	0.497212
Age	-0.0140284	0.00134391	5.09348e-25
Chronotype	0.397224	0.0152868	1.28972e-132
Income	0.165269	0.0192302	1.4178e-17
Intermediate education	-0.173505	0.0375599	4.03455e-06
Advanced education	-0.303735	0.0587224	2.48614e-07
Cohabits w/anyone	0.0323349	0.0397913	0.416515
Cohabits w/child	-0.358509	0.103842	0.000564341
Gypsy/Roma	-0.114582	0.0868763	0.187313
Religiousness	-0.0200234	0.0172006	0.244486
Age*sex	0.00109632	0.00175242	0.531632
R^2	0.410316
N	2627

## Sheet: Geographic
	Unadjusted			Age and sex adjusted			Income and education adjusted
	B	SE	p	B	SE	p	B	SE	p
Latitude	9.32016	1.87356	6.77826e-07	8.97151	1.65684	6.4485e-08	13.7529	1.98755	5.40435e-12
Longitude	-8.65728	0.788996	1.14226e-27	-6.2553	0.703384	8.39821e-19	-6.4811	0.851845	3.58494e-14
Population	1.57273	0.170979	5.39416e-20	1.64688	0.15218	5.73263e-27	1.6173	0.180848	6.13215e-19
R^2	0.0509103			0.25794			0.292622
N	4583			4583			3365

## Sheet: Geographic, SJL
	Unadjusted			Age and sex adjusted			Income and education adjusted			Income, education and chronotype adjusted
	B	SE	p	B	SE	p	B	SE	p	B	SE	p
Latitude	0.153066	0.0308566	7.22384e-07	0.157798	0.0294965	9.1387e-08	0.170102	0.0345743	8.98798e-07	0.415655	0.0142837	3.36255e-166
Longitude	-0.100327	0.0125821	1.83105e-15	-0.0781253	0.0120814	1.08241e-10	-0.0547431	0.0146693	0.000192607	0.0365146	0.0276013	0.185949
Population	0.00118945	0.00287554	0.67915	0.00388713	0.00276391	0.159661	0.0019453	0.00322178	0.546012	-0.0279427	0.0118471	0.0184
R^2	0.0115238			0.0969694			0.127749
N	5956			5956			4240

## Sheet: Anthropometric and biomedical
	Unadjusted			Age and sex adjusted			Income and education adjusted			Sleep and light duration adjusted
	B	SE	p	B	SE	p	B	SE	p	B	SE	p
Smoking	9.62323	2.16597	9.08399e-06	0.621928	1.95182	0.750014	3.39627	2.33055	0.145132	0.48883	3.09549	0.874542
Psychotropic medication	28.4818	4.61345	7.25101e-10	4.78264	4.1616	0.250522	0.648317	4.84592	0.89358	-6.17949	6.04672	0.30695
Alcohol/month	0.277105	0.0641709	1.60629e-05	0.193535	0.0595329	0.0011588	0.260543	0.070978	0.000245617	0.285238	0.0955508	0.00287543
Physical activity	1.01159	1.02261	0.322607	-5.4291	0.921031	4.02631e-09	-6.46075	1.10299	5.15416e-09	1.72585	1.57994	0.274837
Days of illness	-0.131655	0.0473411	0.00544301	-0.0571224	0.0419468	0.173338	-0.0581128	0.0460283	0.206847	-0.0164495	0.0719592	0.819214
Beck depression	-4.14837	1.06121	9.39857e-05	0.708089	0.951668	0.456885	0.56327	1.06238	0.596013	0.652806	1.61445	0.686006
PHQ total	-12.0755	1.01061	1.99275e-32	-1.85351	0.962323	0.0541562	0.0023518	1.16164	0.998385	3.15281	1.53555	0.0402078
WHO QoL	12.6389	1.00378	9.17067e-36	3.74633	0.942163	7.10723e-05	2.36103	1.08687	0.0299017	2.83004	1.54186	0.0666141
Athens insomnia	-4.83357	1.04666	3.97903e-06	0.476379	0.945319	0.614332	2.02573	1.08764	0.0626196	1.77782	1.50821	0.23866
BMI	-1.76255	0.234966	7.60833e-14	-0.278841	0.215322	0.19539	-0.0597269	0.248636	0.810176	-0.617737	0.340447	0.0697883
PSS10	-2.81744	1.05118	0.00738263	0.567457	0.936154	0.54444	-0.142523	1.10949	0.897794	0.0188433	1.37857	0.989096
Type 1 diabetes	-31.1158	6.22986	6.11792e-07	-5.98579	5.56467	0.282129	1.45571	6.58486	0.825052	-12.0993	9.99052	0.226042
Type 2 diabetes	-35.9731	4.90362	2.5949e-13	-8.1934	4.43829	0.0649473	-8.83525	5.44891	0.105012	-6.99086	7.18332	0.330594
Liver disease	-17.5936	10.7908	0.103081	-0.802403	9.55364	0.933069	7.78385	10.4996	0.458536	-7.03164	16.1276	0.662895
Asthma	-29.0919	7.28241	6.57761e-05	-11.6643	6.46694	0.0713469	-8.13881	7.21836	0.259606	-0.967737	9.38961	0.917924
Other resp. illness	-34.8792	8.31148	2.76274e-05	-12.4335	7.38569	0.0923555	-7.214	8.16147	0.37681	-0.890135	9.74043	0.927197
Allergy	-11.1929	6.31007	0.0761608	-3.2851	5.58832	0.556662	0.0859646	6.34015	0.989183	4.15693	8.31848	0.617338
Ulcer	-18.173	7.99929	0.0231438	-0.0227727	7.09289	0.997438	0.944558	8.13108	0.907528	0.469131	13.7245	0.972736
Other digestive	27.2146	14.5628	0.0621555	25.0099	13.0487	0.0557719	21.3708	13.6303	0.117544	-1.68869	17.0445	0.921173
Kidney disease	-28.869	8.8926	0.00117727	-7.75204	7.89791	0.326384	-13.9522	9.50232	0.142119	-6.66111	11.3164	0.556196
Rheuma	-41.2712	3.71214	2.38587e-28	-8.15679	3.47006	0.0187848	-3.65301	3.89414	0.348272	-0.53728	5.02521	0.914868
Other musculoskeletal	3.91172	11.2073	0.727194	23.7108	10.2969	0.0216575	25.6313	10.9159	0.0192618	4.42551	13.5747	0.744751
Traffic accident	-26.3978	13.6894	0.0538749	-15.6786	12.1025	0.195221	-6.15762	13.8428	0.656476	-19.3887	19.3825	0.317304
Work accident	-5.13724	13.6943	0.707575	-14.0602	12.1043	0.245465	-13.2559	12.9155	0.304797	5.32144	16.828	0.751872
Home accident	-18.0345	9.27256	0.0518445	-5.63727	8.20747	0.492215	-1.87162	9.59276	0.84532	-13.2068	12.4375	0.28846
High BP	-41.3691	2.76925	2.71067e-49	-11.1724	2.67734	3.06347e-05	-10.0323	3.19225	0.00168867	-6.03085	4.07813	0.139378
Cancer	-40.4584	9.18225	1.07664e-05	-11.5229	8.17117	0.158553	-12.0977	9.33248	0.194961	-5.00435	12.0318	0.677517
Psychiatric	-9.46624	8.76524	0.280211	0.11333	7.76546	0.988357	2.89877	8.83865	0.742959	-0.205937	9.9761	0.983533
Anxiety	-15.8579	7.21641	0.0280365	-2.61874	6.41939	0.683336	2.83226	7.63889	0.710834	-1.63467	9.3876	0.861784
Heart disease	-39.6808	4.96597	1.69213e-15	-4.51017	4.53775	0.320315	-0.900357	5.2539	0.863944	2.63402	6.54312	0.687323
Cerebrovascular	-55.3887	11.314	1.01446e-06	-28.0795	10.0682	0.00531068	-33.2845	11.3761	0.00345883	-32.4393	14.677	0.0272289
COVID-19	1.44651	4.57156	0.751702	2.87408	4.04544	0.477461	3.19274	4.61572	0.489168	-4.85242	7.21275	0.501198
C19 vaccination	-14.0415	7.53164	0.062339	-4.59949	6.66865	0.490407	-6.84942	7.51445	0.362099	-15.9634	11.703	0.172743
Other disease	-14.5188	10.0038	0.147232	-5.12572	9.07384	0.572369	1.31154	10.6175	0.901741	-11.6598	13.9028	0.402662
Stomach pain	-6.03942	3.3515	0.0716104	4.63649	2.9824	0.120107	8.61736	3.52215	0.0144712	12.0373	4.58844	0.00878549
Back pain	-32.1956	2.23365	4.2627e-46	-8.14123	2.14985	0.000154505	-5.34739	2.53928	0.0352901	0.639016	3.36059	0.849215
Limb pain	-34.9444	2.26324	1.81449e-52	-8.04755	2.22355	0.000298673	-3.67666	2.6482	0.165119	6.23056	3.49326	0.0746719
Headache	0.154455	2.58699	0.952393	4.28171	2.30741	0.0635692	9.17444	2.76531	0.00091732	13.4199	3.42379	9.22885e-05
Chest pain	-29.5524	6.05051	1.07342e-06	-11.9156	5.38717	0.027026	-8.86298	6.35351	0.163116	-3.67576	8.52208	0.66629
Dizzyness	-23.2652	4.37352	1.08977e-07	-3.48269	3.94604	0.377511	1.45495	4.7051	0.757167	2.59939	6.08283	0.669193
Fainting and weakness	-20.7534	6.65965	0.00184276	-10.127	5.91161	0.0867676	-4.74466	7.15159	0.507093	4.32046	9.21871	0.639373
Palpitation	-27.6796	4.36876	2.58838e-10	-7.03686	3.93223	0.0735953	-1.98225	4.75249	0.676634	0.982039	6.10366	0.872197
Breathing difficulty	-34.7022	5.17792	2.30538e-11	-12.7986	4.6412	0.00584593	-8.29205	5.49391	0.131312	-4.29517	6.81919	0.52887
Sexual problems	-32.314	10.0062	0.00124955	-13.057	8.86319	0.140776	-13.657	10.1008	0.176447	-13.4117	14.9752	0.370605
Constipation or diarrhea	3.47624	5.10439	0.495887	13.2038	4.52006	0.00350436	13.9484	5.48822	0.0110818	20.9443	6.71076	0.00183346
Digestion problems	-5.10823	4.27034	0.231676	3.80181	3.79496	0.31649	3.91076	4.58172	0.393411	0.320709	5.69144	0.95507
Tiredness	-19.4502	2.82737	6.82744e-12	-4.33614	2.55749	0.090055	-1.06026	3.06969	0.729817	7.55275	3.80255	0.0471716
Sleep problems	-26.1434	3.35513	8.10029e-15	-6.37052	3.05097	0.0368499	-2.46121	3.65651	0.500928	0.0627919	4.76815	0.989495

## Sheet: Anthropom. and biomedical, SJL
	Unadjusted			Age and sex adjusted			Income and education adjusted			Income, education and chronotype adjusted			Sleep and light duration adjusted
	B	SE	p	B	SE	p	B	SE	p	B	SE	p	B	SE	p
Smoking	0.272264	0.0347926	5.95059e-15	0.170302	0.0337759	4.74046e-07	0.166154	0.0397805	3.01648e-05	0.100607	0.0313522	0.00134484	0.175623	0.045949	0.000137182
Psychotropic medication	0.485643	0.0765467	2.39771e-10	0.203813	0.0744782	0.00622725	0.112647	0.0867518	0.194186	0.0911154	0.0650122	0.161154	0.00310365	0.0895267	0.972349
Alcohol/month	0.00469682	0.00108523	1.52982e-05	0.0029154	0.00108109	0.00702235	0.00332883	0.00126692	0.00863277	0.00044015	0.000955022	0.644915	0.00369078	0.00141745	0.00930122
Physical activity	0.0376745	0.016563	0.0229643	-0.0396905	0.0161591	0.0140688	-0.0536049	0.0191377	0.00511739	-0.0222038	0.0150156	0.139311	-0.0318498	0.023617	0.17765
Days of illness	-0.000117075	0.000789529	0.882124	0.000854636	0.000755772	0.258183	0.00118532	0.000822596	0.149676	0.000711452	0.000620491	0.251637	0.00128159	0.00107823	0.234782
Beck depression	-0.112102	0.0168638	3.24853e-11	-0.0593596	0.0163068	0.000274785	-0.0530359	0.0181824	0.00355429	-0.0609698	0.0142002	1.80831e-05	-0.026018	0.0239454	0.277392
PHQ total	-0.132598	0.0165237	1.2161e-15	-0.0163221	0.0167111	0.328746	-0.00846491	0.0195822	0.665563	-0.0219869	0.0155839	0.158374	-0.0149129	0.0227991	0.513138
WHO QoL	0.145814	0.0164346	9.32931e-19	0.0480438	0.0163877	0.00338395	0.0494729	0.0187485	0.00835123	0.0410002	0.0145887	0.00497673	0.0272639	0.0228744	0.233471
Athens insomnia	-0.0893268	0.0166111	7.83927e-08	-0.0362001	0.0161211	0.0247722	-0.0218949	0.0181557	0.227903	-0.0176297	0.0146049	0.227476	0.00653386	0.0223411	0.769972
BMI	-0.0126819	0.0037453	0.00071379	0.00160687	0.00365991	0.660645	0.000518578	0.0043403	0.904901	-0.00452998	0.0033424	0.175414	-2.9417e-06	0.00509909	0.99954
PSS10	-0.0681115	0.0169386	5.86511e-05	-0.0346209	0.0162646	0.0333279	-0.0692822	0.0191775	0.000306587	-0.0552174	0.0148499	0.000203804	-0.0114048	0.0204792	0.577672
Type 1 diabetes	-0.443409	0.102226	1.46493e-05	-0.16919	0.0984738	0.0858261	-0.082493	0.112157	0.462068	-0.015841	0.0885851	0.858089	0.0323951	0.148407	0.827234
Type 2 diabetes	-0.47788	0.0828127	8.30156e-09	-0.149026	0.0806478	0.0646727	-0.196729	0.0976063	0.0439126	-0.131386	0.0733022	0.073162	-0.100994	0.106581	0.343483
Liver disease	-0.531693	0.16944	0.00170984	-0.367385	0.16212	0.0234801	-0.264983	0.182233	0.145995	-0.130242	0.141335	0.356852	-0.0150792	0.239833	0.949875
Asthma	-0.570821	0.114159	5.89204e-07	-0.393506	0.109395	0.000324414	-0.330492	0.121763	0.00667039	-0.163595	0.0971636	0.0923333	-0.219975	0.139428	0.11483
Other resp. illness	-0.516962	0.133458	0.00010841	-0.256382	0.128008	0.0452394	-0.24627	0.141761	0.0824216	-0.126781	0.109861	0.248578	-0.254227	0.144697	0.0791113
Allergy	-0.293735	0.0917192	0.00136946	-0.223088	0.0877558	0.011043	-0.27644	0.100993	0.00622242	-0.146696	0.0853253	0.0856613	-0.10655	0.123777	0.389464
Ulcer	-0.203666	0.128982	0.114383	0.0193141	0.123514	0.875745	0.055585	0.136894	0.684731	0.150728	0.109415	0.168423	0.279594	0.203956	0.170609
Other digestive	0.475734	0.289728	0.101028	0.499008	0.283951	0.0792823	0.536745	0.309536	0.08341	0.312178	0.268087	0.244796	0.413324	0.373152	0.26929
Kidney disease	-0.590416	0.143583	3.97583e-05	-0.302555	0.137901	0.0282744	-0.337728	0.160957	0.0359429	-0.14937	0.127963	0.243177	-0.150751	0.168261	0.370422
Rheuma	-0.518934	0.0640724	6.67e-16	-0.130684	0.0641634	0.0417216	-0.0861124	0.0706107	0.222709	-0.0779804	0.0523707	0.13658	-0.103199	0.0745171	0.16627
Other musculoskeletal	0.22036	0.235367	0.349476	0.447976	0.236545	0.0586637	0.477312	0.259116	0.0659448	-0.0369338	0.211091	0.861178	0.00243421	0.301018	0.993556
Traffic accident	-0.556999	0.211818	0.00857043	-0.419777	0.20234	0.0380658	-0.49134	0.227713	0.0310065	-0.145162	0.186347	0.436042	0.205172	0.288336	0.476832
Work accident	0.0944539	0.203888	0.643193	0.0368149	0.194707	0.850038	0.0405872	0.213223	0.849043	0.0943713	0.173916	0.587425	-0.219872	0.250176	0.379602
Home accident	-0.0619833	0.157483	0.693899	0.0732819	0.150595	0.626549	0.0630962	0.169425	0.709604	0.12813	0.129121	0.321112	0.0364075	0.185061	0.844062
High BP	-0.48545	0.0478022	4.94143e-24	-0.126684	0.0491923	0.01004	-0.0856529	0.0576785	0.137618	-0.0683836	0.0431002	0.112694	-0.0720779	0.0607743	0.235797
Cancer	-0.687171	0.148104	3.56327e-06	-0.355751	0.142268	0.0124261	-0.158055	0.157197	0.314735	0.0795457	0.125683	0.526838	0.0716916	0.178913	0.68869
Psychiatric	-0.413293	0.149272	0.0056454	-0.268824	0.142827	0.0598638	-0.187788	0.160881	0.243178	-0.0740135	0.118959	0.533869	-0.0354776	0.148235	0.810877
Anxiety	-0.423065	0.121421	0.000497061	-0.232935	0.116605	0.0458023	-0.17205	0.132645	0.194679	-0.18059	0.10277	0.0789719	-0.159903	0.139456	0.251708
Heart disease	-0.543033	0.0837282	9.55555e-11	-0.138863	0.0822617	0.0914521	-0.0215694	0.0954171	0.821171	-0.106417	0.0706796	0.13226	-0.143911	0.0971974	0.138905
Cerebrovascular	-0.849673	0.178677	2.02835e-06	-0.47887	0.171801	0.00533105	-0.486812	0.187525	0.00946496	0.01631	0.153541	0.91541	0.07045	0.218883	0.747599
COVID-19	0.00800803	0.0754432	0.91547	0.0530717	0.0720874	0.46163	0.00131821	0.0810059	0.987017	-0.0694645	0.062122	0.263565	0.121075	0.10722	0.258969
C19 vaccination	0.0602466	0.120496	0.617102	0.164213	0.115117	0.153783	0.128029	0.127452	0.315182	0.032866	0.101172	0.745313	-0.163715	0.174167	0.347364
Other disease	-0.536528	0.211906	0.0115578	-0.362736	0.210289	0.0849731	-0.280349	0.246429	0.255709	-0.266427	0.207016	0.198703	-0.222039	0.311779	0.477198
Stomach pain	-0.0257825	0.0551384	0.64009	0.118855	0.0529838	0.0249183	0.0873317	0.0609112	0.151716	0.0219179	0.047348	0.643459	0.0694134	0.0682236	0.309092
Back pain	-0.241523	0.0375056	1.29119e-10	0.036378	0.038006	0.338522	0.0529072	0.0438285	0.227445	-0.012692	0.0341201	0.709931	-0.0246608	0.0497742	0.620345
Limb pain	-0.322065	0.0382745	4.88737e-17	-0.0122351	0.0394512	0.756471	0.0198856	0.0458527	0.66454	-0.0619575	0.0355416	0.0813835	-0.0781882	0.0518054	0.13142
Headache	0.0471486	0.0426517	0.269017	0.117676	0.0410572	0.00416968	0.212967	0.047813	8.63939e-06	0.0753345	0.0372079	0.0429781	0.0966173	0.0511265	0.0589626
Chest pain	-0.357089	0.0955602	0.000188123	-0.151944	0.0918019	0.0979516	-0.183501	0.106357	0.0845401	-0.135985	0.0852776	0.110892	0.100104	0.126219	0.427832
Dizzyness	-0.246394	0.0714478	0.000567427	-0.00487507	0.0693503	0.94396	0.0479301	0.0809963	0.554046	-0.0832039	0.0631252	0.187567	-0.0248751	0.0901063	0.782533
Fainting and weakness	-0.351443	0.107803	0.00112022	-0.191003	0.103352	0.0646388	-0.239133	0.122309	0.0506307	-0.10623	0.0959653	0.268388	-0.0882059	0.136548	0.518387
Palpitation	-0.402334	0.0725517	3.05774e-08	-0.149131	0.070404	0.034198	-0.132986	0.0832079	0.110064	-0.160625	0.0637199	0.0117551	-0.0979827	0.0903763	0.27845
Breathing difficulty	-0.392461	0.0850299	4.00256e-06	-0.143667	0.0820209	0.0798956	-0.137928	0.0954565	0.14855	-0.0596011	0.073768	0.419174	-0.103787	0.100997	0.304276
Sexual problems	-0.598536	0.152901	9.16166e-05	-0.41972	0.146588	0.00420794	-0.355817	0.163682	0.0297743	0.136528	0.136437	0.317059	0.390171	0.224591	0.0825357
Constipation or diarrhea	0.0531805	0.0837454	0.525436	0.180556	0.080129	0.0242758	0.238635	0.0950721	0.0121089	0.0190982	0.0737962	0.795808	0.00620807	0.0999851	0.950499
Digestion problems	-0.150205	0.0704578	0.0330602	-0.0301282	0.0676382	0.656024	-0.093403	0.0788701	0.236375	-0.00461797	0.0614868	0.940136	-0.00509425	0.0842699	0.951803
Tiredness	-0.14142	0.0463587	0.00229424	0.0226516	0.0449235	0.614122	0.0650551	0.0523398	0.21396	0.0115068	0.0412198	0.780142	0.0239085	0.0564536	0.671981
Sleep problems	-0.366115	0.0549846	3.01427e-11	-0.14843	0.0536374	0.00566988	-0.0723296	0.0624124	0.246563	-0.0324933	0.0490717	0.507915	-0.0116958	0.0706249	0.868489

## Sheet: Light exposure
	Unadjusted			Age and sex adjusted			Income and education adjusted			Residence adjusted
	B	SE	p	B	SE	p	B	SE	p	B	SE	p
Depression (BDI)	0.00012707	0.000833531	0.878842	-0.0006201	0.000837316	0.458996	-0.00221713	0.0011549	0.0550107	-0.00174272	0.00117216	0.137216
Stress (PSS10)	-0.00202409	0.001008	0.0447147	-0.00253335	0.00101805	0.0128754	-0.00141096	0.00131277	0.282576	-0.00194567	0.00133198	0.144223
Wellbeing (WHO5)	-0.00396248	0.000931326	2.14695e-05	-0.00248881	0.000900566	0.00574578	0.000322858	0.00116287	0.781315	0.00078593	0.00118275	0.506439
