# Supplementary material for: Daily rhythms, light exposure and social jetlag correlate with demographic characteristics and health in a nationally representative survey
Source: Sci Rep. 2023 Jul 29;13:12287. doi: 10.1038/s41598-023-39011-x (PMC10387097; doi:10.1038/s41598-023-39011-x)
Supplement: Supplementary file 5 — Supplementary Information 5. [file 41598_2023_39011_MOESM5_ESM.txt]

1011	Budapest I. kerület	BU	47.5011	19.0469	09566	2	341	24728	16600
1012	Budapest I. kerület	BU	47.5	19.0833	09566	2	341	24728	16600
1013	Budapest I. kerület	BU	47.4961	19.0309	09566	2	341	24728	16600
1014	Budapest I. kerület	BU	47.5034	19.0349	09566	2	341	24728	16600
1015	Budapest I. kerület	BU	47.5	19.0833	09566	2	341	24728	16600
1016	Budapest I. kerület	BU	47.48	19.02	09566	2	341	24728	16600
1021	Budapest II. kerület	BU	47.496	19.0771	03179	2	3634	88729	47668
1022	Budapest II. kerület	BU	47.5	19.0833	03179	2	3634	88729	47668
1023	Budapest II. kerület	BU	47.521	19.0347	03179	2	3634	88729	47668
1024	Budapest II. kerület	BU	47.507	19.0569	03179	2	3634	88729	47668
1025	Budapest II. kerület	BU	47.403	19.0915	03179	2	3634	88729	47668
1026	Budapest II. kerület	BU	47.5117	19.0131	03179	2	3634	88729	47668
1027	Budapest II. kerület	BU	47.5083	19.0386	03179	2	3634	88729	47668
1028	Budapest II. kerület	BU	47.5	19.0833	03179	2	3634	88729	47668
1029	Budapest II. kerület	BU	47.5	19.0833	03179	2	3634	88729	47668
1031	Budapest III. kerület	BU	47.5729	19.0538	18069	2	3970	123723	61137
1032	Budapest III. kerület	BU	47.5	19.0833	18069	2	3970	123723	61137
1033	Budapest III. kerület	BU	47.5	19.0833	18069	2	3970	123723	61137
1034	Budapest III. kerület	BU	47.5	19.0833	18069	2	3970	123723	61137
1035	Budapest III. kerület	BU	47.5	19.0833	18069	2	3970	123723	61137
1036	Budapest III. kerület	BU	47.5328	19.0419	18069	2	3970	123723	61137
1037	Budapest III. kerület	BU	47.5	19.0833	18069	2	3970	123723	61137
1038	Budapest III. kerület	BU	47.5915	19.0486	18069	2	3970	123723	61137
1039	Budapest III. kerület	BU	47.5562	19.0684	18069	2	3970	123723	61137
1041	Budapest IV. kerület	BU	47.5	19.0833	05467	2	1882	98374	47019
1042	Budapest IV. kerület	BU	47.5	19.0833	05467	2	1882	98374	47019
1043	Budapest IV. kerület	BU	47.5	19.0833	05467	2	1882	98374	47019
1044	Budapest IV. kerület	BU	47.5	19.0833	05467	2	1882	98374	47019
1045	Budapest IV. kerület	BU	47.5	19.0833	05467	2	1882	98374	47019
1046	Budapest IV. kerület	BU	47.5	19.0833	05467	2	1882	98374	47019
1047	Budapest IV. kerület	BU	47.5	19.0833	05467	2	1882	98374	47019
1048	Budapest IV. kerület	BU	47.5	19.0833	05467	2	1882	98374	47019
1051	Budapest V. kerület	BU	47.4986	19.0499	13392	2	259	27283	19250
1052	Budapest V. kerület	BU	47.4968	19.0555	13392	2	259	27283	19250
1053	Budapest V. kerület	BU	47.4839	19.0597	13392	2	259	27283	19250
1054	Budapest V. kerület	BU	47.5068	19.0526	13392	2	259	27283	19250
1055	Budapest V. kerület	BU	47.5	19.0833	13392	2	259	27283	19250
1056	Budapest V. kerület	BU	47.4926	19.0516	13392	2	259	27283	19250
1061	Budapest VI. kerület	BU	47.4996	19.0574	16586	2	238	42120	26049
1062	Budapest VI. kerület	BU	47.525	19.0766	16586	2	238	42120	26049
1063	Budapest VI. kerület	BU	47.5102	19.0702	16586	2	238	42120	26049
1064	Budapest VI. kerület	BU	47.5062	19.069	16586	2	238	42120	26049
1065	Budapest VI. kerület	BU	47.4767	19.0851	16586	2	238	42120	26049
1066	Budapest VI. kerület	BU	47.5075	19.0589	16586	2	238	42120	26049
1067	Budapest VI. kerület	BU	47.5077	19.0602	16586	2	238	42120	26049
1068	Budapest VI. kerület	BU	47.5096	19.0717	16586	2	238	42120	26049
1071	Budapest VII. kerület	BU	47.5	19.0833	29744	2	209	62530	36577
1072	Budapest VII. kerület	BU	47.4997	19.0716	29744	2	209	62530	36577
1073	Budapest VII. kerület	BU	47.4992	19.0718	29744	2	209	62530	36577
1074	Budapest VII. kerület	BU	47.4768	19.071	29744	2	209	62530	36577
1075	Budapest VII. kerület	BU	47.4971	19.0566	29744	2	209	62530	36577
1076	Budapest VII. kerület	BU	47.5	19.0833	29744	2	209	62530	36577
1077	Budapest VII. kerület	BU	47.5007	19.0786	29744	2	209	62530	36577
1078	Budapest VII. kerület	BU	47.5034	19.0821	29744	2	209	62530	36577
1081	Budapest VIII. kerület	BU	47.4946	19.0776	25405	2	685	82222	41816
1082	Budapest VIII. kerület	BU	47.514	19.0788	25405	2	685	82222	41816
1083	Budapest VIII. kerület	BU	47.5	19.0833	25405	2	685	82222	41816
1084	Budapest VIII. kerület	BU	47.5	19.0833	25405	2	685	82222	41816
1085	Budapest VIII. kerület	BU	47.497	19.0756	25405	2	685	82222	41816
1086	Budapest VIII. kerület	BU	47.5	19.0833	25405	2	685	82222	41816
1087	Budapest VIII. kerület	BU	47.4996	19.0817	25405	2	685	82222	41816
1088	Budapest VIII. kerület	BU	47.4902	19.0905	25405	2	685	82222	41816
1089	Budapest VIII. kerület	BU	47.4935	19.0882	25405	2	685	82222	41816
1091	Budapest IX. kerület	BU	47.5	19.0833	29586	2	1253	61576	38982
1092	Budapest IX. kerület	BU	47.5	19.0833	29586	2	1253	61576	38982
1093	Budapest IX. kerület	BU	47.4919	19.0691	29586	2	1253	61576	38982
1094	Budapest IX. kerület	BU	47.481	19.0724	29586	2	1253	61576	38982
1095	Budapest IX. kerület	BU	47.4845	19.0492	29586	2	1253	61576	38982
1096	Budapest IX. kerület	BU	47.5	19.0833	29586	2	1253	61576	38982
1097	Budapest IX. kerület	BU	47.4892	19.074	29586	2	1253	61576	38982
1098	Budapest IX. kerület	BU	47.5	19.0833	29586	2	1253	61576	38982
1101	Budapest X. kerület	BU	47.5	19.0833	10700	2	3249	79270	37353
1102	Budapest X. kerület	BU	47.5	19.0833	10700	2	3249	79270	37353
1103	Budapest X. kerület	BU	47.5	19.0833	10700	2	3249	79270	37353
1104	Budapest X. kerület	BU	47.5	19.0833	10700	2	3249	79270	37353
1105	Budapest X. kerület	BU	47.5	19.0833	10700	2	3249	79270	37353
1106	Budapest X. kerület	BU	47.5032	19.1367	10700	2	3249	79270	37353
1107	Budapest X. kerület	BU	47.5	19.0833	10700	2	3249	79270	37353
1108	Budapest X. kerület	BU	47.5	19.0833	10700	2	3249	79270	37353
1111	Budapest XI. kerület	BU	47.482	19.0536	14216	2	3349	139049	73690
1112	Budapest XI. kerület	BU	47.4734	19.0076	14216	2	3349	139049	73690
1113	Budapest XI. kerület	BU	47.4748	19.037	14216	2	3349	139049	73690
1114	Budapest XI. kerület	BU	47.5	19.0833	14216	2	3349	139049	73690
1115	Budapest XI. kerület	BU	47.5	19.0833	14216	2	3349	139049	73690
1116	Budapest XI. kerület	BU	47.444	19.041	14216	2	3349	139049	73690
1117	Budapest XI. kerület	BU	47.501	19.038	14216	2	3349	139049	73690
1118	Budapest XI. kerület	BU	47.4846	19.0334	14216	2	3349	139049	73690
1119	Budapest XI. kerület	BU	47.4571	19.0402	14216	2	3349	139049	73690
1121	Budapest XII. kerület	BU	47.5014	19.0078	24697	2	2667	56544	33468
1122	Budapest XII. kerület	BU	47.5	19.0833	24697	2	2667	56544	33468
1123	Budapest XII. kerület	BU	47.4942	19.024	24697	2	2667	56544	33468
1124	Budapest XII. kerület	BU	47.5	19.0833	24697	2	2667	56544	33468
1125	Budapest XII. kerület	BU	47.5	19.0833	24697	2	2667	56544	33468
1126	Budapest XII. kerület	BU	47.5	19.0833	24697	2	2667	56544	33468
1131	Budapest XIII. kerület	BU	47.5	19.0833	24299	2	1344	113531	70249
1132	Budapest XIII. kerület	BU	47.4968	19.0776	24299	2	1344	113531	70249
1133	Budapest XIII. kerület	BU	47.5223	19.0564	24299	2	1344	113531	70249
1134	Budapest XIII. kerület	BU	47.5243	19.0647	24299	2	1344	113531	70249
1135	Budapest XIII. kerület	BU	47.5354	19.0818	24299	2	1344	113531	70249
1136	Budapest XIII. kerület	BU	47.5	19.0833	24299	2	1344	113531	70249
1137	Budapest XIII. kerület	BU	47.5086	19.0624	24299	2	1344	113531	70249
1138	Budapest XIII. kerület	BU	47.5239	19.0455	24299	2	1344	113531	70249
1139	Budapest XIII. kerület	BU	47.5	19.0833	24299	2	1344	113531	70249
1141	Budapest XIV. kerület	BU	47.4992	19.0688	16337	2	1813	120148	70146
1142	Budapest XIV. kerület	BU	47.515	19.0936	16337	2	1813	120148	70146
1143	Budapest XIV. kerület	BU	47.5139	19.1268	16337	2	1813	120148	70146
1144	Budapest XIV. kerület	BU	47.5	19.0833	16337	2	1813	120148	70146
1145	Budapest XIV. kerület	BU	47.5141	19.1038	16337	2	1813	120148	70146
1146	Budapest XIV. kerület	BU	47.5067	19.0836	16337	2	1813	120148	70146
1147	Budapest XIV. kerület	BU	47.5	19.0833	16337	2	1813	120148	70146
1148	Budapest XIV. kerület	BU	47.504	19.1192	16337	2	1813	120148	70146
1149	Budapest XIV. kerület	BU	47.5139	19.1268	16337	2	1813	120148	70146
1151	Budapest XV. kerület	BU	47.5	19.0833	11314	2	2694	80218	38177
1152	Budapest XV. kerület	BU	47.5481	19.1306	11314	2	2694	80218	38177
1153	Budapest XV. kerület	BU	47.5	19.0833	11314	2	2694	80218	38177
1154	Budapest XV. kerület	BU	47.5	19.0833	11314	2	2694	80218	38177
1155	Budapest XV. kerület	BU	47.5	19.0833	11314	2	2694	80218	38177
1156	Budapest XV. kerület	BU	47.5	19.0833	11314	2	2694	80218	38177
1157	Budapest XV. kerület	BU	47.5	19.0833	11314	2	2694	80218	38177
1158	Budapest XV. kerület	BU	47.5	19.0833	11314	2	2694	80218	38177
1161	Budapest XVI. kerület	BU	47.5	19.0833	08208	2	3351	68484	29383
1162	Budapest XVI. kerület	BU	47.5	19.0833	08208	2	3351	68484	29383
1163	Budapest XVI. kerület	BU	47.5	19.0833	08208	2	3351	68484	29383
1164	Budapest XVI. kerület	BU	47.5	19.0833	08208	2	3351	68484	29383
1165	Budapest XVI. kerület	BU	47.5	19.0833	08208	2	3351	68484	29383
1171	Budapest XVII. kerület	BU	47.5	19.0833	02112	2	5482	78250	30971
1172	Budapest XVII. kerület	BU	47.5	19.0833	02112	2	5482	78250	30971
1173	Budapest XVII. kerület	BU	47.5231	19.0554	02112	2	5482	78250	30971
1174	Budapest XVII. kerület	BU	47.5	19.0833	02112	2	5482	78250	30971
1181	Budapest XVIII. kerület	BU	47.5	19.0833	29285	2	3860	93225	42467
1182	Budapest XVIII. kerület	BU	47.5	19.0833	29285	2	3860	93225	42467
1183	Budapest XVIII. kerület	BU	47.5	19.0833	29285	2	3860	93225	42467
1184	Budapest XVIII. kerület	BU	47.5	19.0833	29285	2	3860	93225	42467
1185	Budapest XVIII. kerület	BU	47.5	19.0833	29285	2	3860	93225	42467
1186	Budapest XVIII. kerület	BU	47.5	19.0833	29285	2	3860	93225	42467
1188	Budapest XVIII. kerület	BU	47.5	19.0833	29285	2	3860	93225	42467
1191	Budapest XIX. kerület	BU	47.5	19.0833	04011	2	938	61610	27225
1192	Budapest XIX. kerület	BU	47.5	19.0833	04011	2	938	61610	27225
1193	Budapest XIX. kerület	BU	47.5	19.0833	04011	2	938	61610	27225
1194	Budapest XIX. kerület	BU	47.5	19.0833	04011	2	938	61610	27225
1195	Budapest XIX. kerület	BU	47.5	19.0833	04011	2	938	61610	27225
1196	Budapest XIX. kerület	BU	47.5	19.0833	04011	2	938	61610	27225
1201	Budapest XX. kerület	BU	47.5	19.0833	06026	2	1218	63371	30299
1202	Budapest XX. kerület	BU	47.5	19.0833	06026	2	1218	63371	30299
1203	Budapest XX. kerület	BU	47.5	19.0833	06026	2	1218	63371	30299
1204	Budapest XX. kerület	BU	47.5	19.0833	06026	2	1218	63371	30299
1205	Budapest XX. kerület	BU	47.5	19.0833	06026	2	1218	63371	30299
1211	Budapest XXI. kerület	BU	47.5	19.0833	13189	2	2575	76339	32634
1212	Budapest XXI. kerület	BU	47.484	19.123	13189	2	2575	76339	32634
1213	Budapest XXI. kerület	BU	47.5	19.0833	13189	2	2575	76339	32634
1214	Budapest XXI. kerület	BU	47.5	19.0833	13189	2	2575	76339	32634
1215	Budapest XXI. kerület	BU	47.5	19.0833	13189	2	2575	76339	32634
1221	Budapest XXII. kerület	BU	47.5	19.0833	10214	2	3425	50499	21248
1222	Budapest XXII. kerület	BU	47.5	19.0833	10214	2	3425	50499	21248
1223	Budapest XXII. kerület	BU	47.5	19.0833	10214	2	3425	50499	21248
1224	Budapest XXII. kerület	BU	47.5	19.0833	10214	2	3425	50499	21248
1225	Budapest XXII. kerület	BU	47.5	19.0833	10214	2	3425	50499	21248
1237	Budapest XXIII. kerület	BU	47.5	19.0833	34139	2	4077	20387	8592
1238	Budapest XXIII. kerület	BU	47.5	19.0833	34139	2	4077	20387	8592
1239	Budapest XXIII. kerület	BU	47.5	19.0833	34139	2	4077	20387	8592
1529	Budapest XII. kerület	BU	47.5	19.0833	24697	2	2667	56544	33468
2000	Szentendre	PE	47.6667	19.0833	15440	4	4382	25401	9519
2001	Szentendre	PE	47.6667	19.0833	15440	4	4382	25401	9519
2002	Szentendre	PE	47.6667	19.0833	15440	4	4382	25401	9519
2003	Szentendre	PE	47.6667	19.0833	15440	4	4382	25401	9519
2009	Pilisszentlászló	PE	47.7167	19	08457	6	1775	1123	427
2011	Budakalász	PE	47.6167	19.05	23463	5	1517	10299	3638
2012	Budakalász	PE	47.6167	19.05	23463	5	1517	10299	3638
2013	Budakalász	PE	47.6167	19.05	23463	5	1517	10299	3638
2014	Csobánka	PE	47.6333	18.9667	06822	6	2276	3169	989
2015	Szigetmonostor	PE	47.6833	19.1167	26213	6	2351	2213	708
2016	Leányfalu	PE	47.7167	19.0833	30809	5	1537	3475	1153
2017	Pócsmegyer	PE	47.7167	19.1	04905	6	1308	1733	566
2019	Pomáz	PE	47.65	19.0333	06372	4	4903	16677	5685
2021	Tahitótfalu	PE	47.75	19.1	31963	6	3917	5404	1971
2022	Tahitótfalu	PE	47.75	19.1	31963	6	3917	5404	1971
2023	Dunabogdány	PE	47.7833	19.0333	25362	6	2550	3143	1116
2024	Kisoroszi	PE	47.8	19.0167	29850	6	1094	938	411
2025	Visegrád	PE	47.7833	18.9833	28413	4	3327	1831	718
2026	Visegrád	PE	47.7833	18.9833	28413	4	3327	1831	718
2027	Dömös	KE	47.7667	18.9167	06594	6	2398	1167	486
2028	Pilismarót	KE	47.7833	18.8833	14669	6	4459	2072	738
2030	Érd	PE	47.3667	18.9333	30988	3	6054	63669	21993
2031	Érd	PE	47.3667	18.9333	30988	3	6054	63669	21993
2032	Érd	PE	47.3667	18.9333	30988	3	6054	63669	21993
2033	Érd	PE	47.3667	18.9333	30988	3	6054	63669	21993
2035	Érd	PE	47.3667	18.9333	30988	3	6054	63669	21993
2036	Érd	PE	47.3667	18.9333	30988	3	6054	63669	21993
2038	Sóskút	PE	47.4	18.8333	06840	6	2767	3160	1109
2039	Pusztazámor	PE	47.4	18.7833	15583	6	927	1166	437
2040	Budaörs	PE	47.4531	18.9602	23278	4	2359	28272	10269
2041	Budaörs	PE	47.45	18.9667	23278	4	2359	28272	10269
2042	Budaörs	PE	47.45	18.9667	23278	4	2359	28272	10269
2043	Budaörs	PE	47.45	18.9667	23278	4	2359	28272	10269
2044	Budaörs	PE	47.45	18.9667	23278	4	2359	28272	10269
2045	Törökbálint	PE	47.4333	18.9167	06859	4	2940	13010	4507
2046	Törökbálint	PE	47.4333	18.9167	06859	4	2940	13010	4507
2047	Törökbálint	PE	47.4333	18.9167	06859	4	2940	13010	4507
2049	Diósd	PE	47.4	18.95	24013	6	575	8612	3105
2050	Diósd	PE	47.4	18.95	24013	6	575	8612	3105
2051	Biatorbágy	PE	47.4667	18.8167	08891	4	4380	11769	4082
2052	Biatorbágy	PE	47.4667	18.8167	08891	4	4380	11769	4082
2053	Herceghalom	PE	47.5	18.75	33552	6	734	1883	616
2055	Herceghalom	PE	47.5	18.75	33552	6	734	1883	616
2056	Herceghalom	PE	47.5	18.75	33552	6	734	1883	616
2060	Bicske	FE	47.4833	18.6333	10481	4	7708	11552	3997
2061	Bicske	FE	47.4833	18.6333	10481	4	7708	11552	3997
2063	Bicske	FE	47.4833	18.6333	10481	4	7708	11552	3997
2064	Csabdi	FE	47.5167	18.6167	30544	6	1702	1205	432
2065	Mány	FE	47.5333	18.6667	23490	6	4472	2372	781
2066	Újbarok	FE	47.4833	18.5667	17482	6	149	415	143
2066	Szár	FE	47.4833	18.5167	19549	6	2263	1675	580
2067	Szárliget	FE	47.4952	18.6095	33491	6	1456	2328	809
2071	Páty	PE	47.5167	18.8333	15024	6	3930	6773	2011
2072	Zsámbék	PE	47.55	18.7167	25034	5	3366	5284	1640
2073	Tök	PE	47.5667	18.7333	24527	6	2473	1384	532
2074	Perbál	PE	47.6	18.7667	28185	6	2565	2192	748
2080	Pilisjászfalu	PE	47.6042	18.8521	34148	6	697	1435	467
2081	Piliscsaba	PE	47.6167	18.8333	07144	5	2557	7873	2468
2082	Piliscsaba	PE	47.6167	18.8333	07144	5	2557	7873	2468
2083	Solymár	PE	47.5833	18.9333	07384	5	1786	10043	3711
2084	Pilisszentiván	PE	47.6167	18.9	11396	6	812	4303	1589
2085	Pilisvörösvár	PE	47.6167	18.9167	14340	4	2430	13463	4565
2086	Tinnye	PE	47.6167	18.7833	07108	6	1610	1576	559
2087	Tinnye	PE	47.6167	18.7833	07108	6	1610	1576	559
2089	Telki	PE	47.55	18.8333	08280	6	1047	3448	1062
2090	Remeteszőlős	PE	47.6	18.8981	34315	6	56	651	206
2091	Etyek	FE	47.45	18.75	02316	6	5327	4236	1469
2092	Budakeszi	PE	47.5167	18.9333	12052	4	3710	13933	5382
2093	Budajenő	PE	47.55	18.8	03407	6	1242	1701	570
2094	Nagykovácsi	PE	47.5833	18.8833	09991	5	3001	6310	2175
2095	Pilisszántó	PE	47.6667	18.9	05290	6	1596	2467	817
2096	Üröm	PE	47.6	19.0167	11934	6	668	6937	2429
2097	Pilisborosjenő	PE	47.6167	19	29601	6	927	3453	1226
2098	Pilisszentkereszt	PE	47.7	18.9	18731	6	1721	2270	788
2099	Dobogókő	PE	47.7167	18.9	18731	6	1721	2270	788
2100	Gödöllő	PE	47.6	19.3667	32559	4	6197	33575	12070
2101	Gödöllő	PE	47.6	19.3667	32559	4	6197	33575	12070
2102	Gödöllő	PE	47.6	19.3667	32559	4	6197	33575	12070
2103	Gödöllő	PE	47.6	19.3667	32559	4	6197	33575	12070
2105	Gödöllő	PE	47.6	19.3667	32559	4	6197	33575	12070
2111	Szada	PE	47.6333	19.3167	21458	6	1671	4355	1630
2112	Veresegyház	PE	47.65	19.2833	18342	4	2856	15633	5149
2113	Erdőkertes	PE	47.6667	19.3167	13480	6	575	7437	2591
2114	Valkó	PE	47.5667	19.5167	17598	5	3759	2541	827
2115	Vácszentlászló	PE	47.5833	19.5333	09104	6	2987	2115	730
2116	Zsámbok	PE	47.55	19.6167	22035	6	2335	2414	995
2117	Isaszeg	PE	47.5333	19.4	07807	4	5483	11214	3641
2118	Dány	PE	47.5167	19.55	18397	6	4301	4364	1463
2119	Pécel	PE	47.4833	19.35	04057	4	4364	14868	4839
2120	Dunakeszi	PE	47.6333	19.1333	18616	4	3106	37153	14715
2121	Dunakeszi	PE	47.6333	19.1333	18616	4	3106	37153	14715
2122	Dunakeszi	PE	47.6333	19.1333	18616	4	3106	37153	14715
2123	Dunakeszi	PE	47.6333	19.1333	18616	4	3106	37153	14715
2131	Göd	PE	47.7	19.1333	23649	4	2224	17587	6531
2132	Göd	PE	47.6976	19.1539	23649	4	2224	17587	6531
2133	Sződliget	PE	47.7333	19.15	28866	6	731	4552	1501
2134	Sződ	PE	47.7167	19.2	12690	6	1576	3270	1145
2135	Csörög	PE	47.7333	19.1833	34333	6	504	2174	583
2141	Csömör	PE	47.55	19.2333	22804	5	2270	8904	3043
2142	Nagytarcsa	PE	47.5333	19.2833	23409	6	1214	3539	1110
2143	Kistarcsa	PE	47.5333	19.2667	34157	4	1102	10986	3715
2144	Kerepes	PE	47.5333	19.2667	34166	5	2408	9960	3304
2145	Kerepes	PE	47.5333	19.2667	34166	5	2408	9960	3304
2146	Mogyoród	PE	47.6	19.25	17783	5	3448	6018	1971
2151	Fót	PE	47.6167	19.2	32610	4	3740	18365	6119
2152	Fót	PE	47.6167	19.2	32610	4	3740	18365	6119
2153	Fót	PE	47.6167	19.2	32610	4	3740	18365	6119
2161	Csomád	PE	47.6667	19.2333	33118	6	1239	1405	506
2162	Őrbottyán	PE	47.6833	19.2667	08545	5	2737	7109	2365
2163	Vácrátót	PE	47.7167	19.2333	17668	6	1805	1864	644
2164	Váchartyán	PE	47.7333	19.2667	19886	6	1213	1835	641
2165	Kisnémedi	PE	47.7333	19.3	05227	6	1383	681	302
2166	Püspökszilágy	PE	47.7333	19.3167	04303	6	2530	767	294
2167	Vácduka	PE	47.75	19.2167	05917	6	840	1284	448
2170	Aszód	PE	47.65	19.5	16188	4	1620	6324	2399
2173	Kartal	PE	47.6667	19.55	30696	5	2911	5923	1870
2174	Verseg	PE	47.7167	19.55	22488	6	2958	1351	534
2175	Kálló	NO	47.75	19.5	08642	6	3697	1507	535
2176	Erdőkürt	NO	47.7667	19.4667	22655	6	2172	580	264
2177	Erdőtarcsa	NO	47.7667	19.55	21795	6	1507	534	246
2181	Iklad	PE	47.6667	19.45	03300	6	1121	2125	672
2182	Domony	PE	47.65	19.4333	04808	6	2180	2139	628
2183	Galgamácsa	PE	47.7	19.3833	27128	6	4331	1986	739
2184	Vácegres	PE	47.6833	19.3667	30331	6	1367	887	294
2185	Váckisújfalu	PE	47.7	19.35	05698	6	1069	472	156
2191	Bag	PE	47.6333	19.4833	09131	5	2355	3987	1314
2192	Hévízgyörk	PE	47.6333	19.5167	13949	6	2284	3130	1099
2193	Galgahévíz	PE	47.6167	19.5667	19503	6	3118	2527	982
2194	Tura	PE	47.6167	19.6	09593	4	5592	7945	2974
2200	Monor	PE	47.35	19.45	10551	4	4829	18526	6430
2201	Monor	PE	47.35	19.45	10551	4	4829	18526	6430
2202	Monor	PE	47.35	19.45	10551	4	4829	18526	6430
2209	Péteri	PE	47.3833	19.4167	21847	6	1189	2153	742
2211	Vasad	PE	47.3167	19.4	22585	6	3341	1781	734
2212	Csévharaszt	PE	47.3	19.4333	18476	6	4922	1953	690
2213	Csévharaszt	PE	47.3	19.4333	18476	6	4922	1953	690
2214	Pánd	PE	47.35	19.6333	22248	6	2221	2103	720
2215	Káva	PE	47.35	19.5833	27827	6	1131	607	276
2216	Bénye	PE	47.35	19.55	25098	6	1652	1268	498
2217	Gomba	PE	47.3667	19.5333	09441	6	3971	3030	1037
2220	Vecsés	PE	47.4018	19.2458	26815	4	3616	20550	7662
2221	Vecsés	PE	47.4	19.2833	26815	4	3616	20550	7662
2222	Vecsés	PE	47.4	19.2833	26815	4	3616	20550	7662
2225	Üllő	PE	47.3833	19.35	12894	4	4810	10924	3920
2230	Gyömrő	PE	47.4167	19.4	29735	4	2651	15714	5525
2233	Ecser	PE	47.45	19.3333	24518	6	1310	3589	1391
2234	Maglód	PE	47.45	19.3667	10922	4	2236	11319	3717
2235	Mende	PE	47.4167	19.45	03692	6	2717	4325	1485
2241	Sülysáp	PE	47.45	19.5583	21713	5	4719	8258	2888
2242	Sülysáp	PE	47.45	19.5583	21713	5	4719	8258	2888
2243	Kóka	PE	47.4833	19.5833	31361	6	4436	4530	1706
2244	Úri	PE	47.4167	19.5333	28644	6	2219	2713	957
2251	Tápiószecső	PE	47.45	19.6	31796	5	3838	6434	2323
2252	Tóalmás	PE	47.5167	19.6667	21467	6	3935	3407	1349
2253	Tápióság	PE	47.4	19.6167	09405	6	3354	2705	1136
2254	Szentmártonkáta	PE	47.45	19.7	28653	6	5220	4999	1927
2255	Szentlőrinckáta	PE	47.5167	19.75	07542	6	2015	1962	824
2300	Ráckeve	PE	47.1667	18.95	17260	4	6409	9842	3692
2301	Ráckeve	PE	47.1667	18.95	17260	4	6409	9842	3692
2309	Lórév	PE	47.1167	18.9	09140	6	988	315	126
2310	Szigetszentmiklós	PE	47.35	19.05	28954	4	4565	32340	11485
2311	Szigetszentmiklós	PE	47.35	19.05	28954	4	4565	32340	11485
2313	Szigetszentmiklós	PE	47.35	19.05	28954	4	4565	32340	11485
2314	Halásztelek	PE	47.3667	18.9833	09690	4	864	8620	3104
2315	Szigethalom	PE	47.3333	19	13277	4	912	16477	5236
2316	Tököl	PE	47.3104	19.0021	29823	4	3849	10164	3699
2317	Szigetcsép	PE	47.2667	18.9833	07870	6	1820	2354	901
2318	Szigetszentmárton	PE	47.2333	18.9667	15185	6	1073	2083	815
2319	Szigetújfalu	PE	47.2333	18.9333	22114	6	1083	2087	839
2321	Szigetbecse	PE	47.1333	18.95	26259	6	1712	1346	511
2322	Makád	PE	47.0833	18.9333	04394	6	3177	1252	528
2330	Dunaharaszti	PE	47.35	19.0833	09584	4	2917	19491	7467
2331	Dunaharaszti	PE	47.35	19.0833	09584	4	2917	19491	7467
2332	Dunaharaszti	PE	47.35	19.0833	09584	4	2917	19491	7467
2335	Taksony	PE	47.3333	19.0833	30720	5	2085	6369	2062
2336	Dunavarsány	PE	47.2833	19.0667	20534	4	2252	7112	2350
2337	Délegyháza	PE	47.25	19.0667	09973	6	2542	3187	1118
2338	Áporka	PE	47.2333	19.0167	10108	6	1747	1155	479
2339	Majosháza	PE	47.2667	19	10755	6	1142	1486	527
2340	Kiskunlacháza	PE	47.2	19.0167	10816	5	9350	9080	3351
2341	Kiskunlacháza	PE	47.2	19.0167	10816	5	9350	9080	3351
2342	Kiskunlacháza	PE	47.2	19.0167	10816	5	9350	9080	3351
2344	Dömsöd	PE	47.0833	19	29647	5	7242	5745	2336
2345	Apaj	PE	47.1167	19.1	33561	6	7104	1251	437
2347	Bugyi	PE	47.2167	19.15	32027	5	11555	5338	2026
2351	Alsónémedi	PE	47.3167	19.1667	23199	5	4907	4982	2037
2360	Gyál	PE	47.3833	19.2333	25627	4	2493	23220	8128
2363	Felsőpakony	PE	47.35	19.25	06035	6	1533	3415	1167
2364	Ócsa	PE	47.3	19.2333	04075	4	8166	8989	3249
2365	Inárcs	PE	47.2667	19.3333	32106	6	2253	4448	1533
2366	Kakucs	PE	47.25	19.3667	32230	6	2180	2729	966
2367	Újhartyán	PE	47.2167	19.3833	06293	6	2243	2755	1069
2370	Dabas	PE	47.1833	19.3167	09247	4	16599	16671	6007
2371	Dabas	PE	47.1833	19.3167	09247	4	16599	16671	6007
2372	Dabas	PE	47.1833	19.3167	09247	4	16599	16671	6007
2373	Dabas	PE	47.1833	19.3167	09247	4	16599	16671	6007
2374	Dabas	PE	47.1833	19.3167	09247	4	16599	16671	6007
2375	Tatárszentgyörgy	PE	47.0667	19.3833	27386	6	5506	1966	676
2376	Hernád	PE	47.1667	19.4333	09849	6	2706	4077	1411
2377	Örkény	PE	47.1333	19.4333	05281	4	3644	4924	1728
2378	Pusztavacs	PE	47.1667	19.5	23083	6	7907	1427	567
2381	Táborfalva	PE	47.0833	19.4667	08332	6	4205	3429	1380
2400	Dunaújváros	FE	46.9833	18.9333	03115	3	5267	48562	22831
2401	Dunaújváros	FE	46.9833	18.9333	03115	3	5267	48562	22831
2402	Dunaújváros	FE	46.9833	18.9333	03115	3	5267	48562	22831
2403	Dunaújváros	FE	46.9833	18.9333	03115	3	5267	48562	22831
2404	Dunaújváros	FE	46.9833	18.9333	03115	3	5267	48562	22831
2405	Dunaújváros	FE	46.9833	18.9333	03115	3	5267	48562	22831
2406	Dunaújváros	FE	46.9833	18.9333	03115	3	5267	48562	22831
2407	Dunaújváros	FE	46.9833	18.9333	03115	3	5267	48562	22831
2408	Dunaújváros	FE	46.9833	18.9333	03115	3	5267	48562	22831
2421	Nagyvenyim	FE	46.9667	18.85	26134	6	4368	4156	1469
2422	Mezőfalva	FE	46.9333	18.7667	17552	5	8042	4908	1724
2423	Daruszentmiklós	FE	46.8952	18.8452	34342	6	1912	1642	573
2424	Előszállás	FE	46.8333	18.8167	20358	5	3998	2233	952
2425	Nagykarácsony	FE	46.8667	18.7833	07001	6	3046	1433	589
2426	Baracs	FE	46.8833	18.8833	07047	6	5518	3573	1294
2427	Baracs	FE	46.8833	18.8833	07047	6	5518	3573	1294
2428	Kisapostag	FE	46.9	18.9333	12636	6	958	1448	508
2431	Perkáta	FE	47.05	18.8	19354	5	7452	4047	1564
2432	Szabadegyháza	FE	47.0667	18.6833	13259	6	4164	2216	788
2433	Sárosd	FE	47.05	18.65	25140	5	4812	3397	1126
2434	Hantos	FE	47	18.7	23427	6	3696	950	373
2435	Nagylók	FE	46.9667	18.6667	32364	6	3244	1081	461
2440	Százhalombatta	PE	47.3333	18.9333	17312	4	2806	18226	7187
2441	Százhalombatta	PE	47.3333	18.9333	17312	4	2806	18226	7187
2442	Százhalombatta	PE	47.3333	18.9333	17312	4	2806	18226	7187
2443	Százhalombatta	PE	47.3333	18.9333	17312	4	2806	18226	7187
2444	Százhalombatta	PE	47.3333	18.9333	17312	4	2806	18226	7187
2451	Ercsi	FE	47.25	18.9	23603	4	6531	8426	3142
2453	Ercsi	FE	47.25	18.9	23603	4	6531	8426	3142
2454	Iváncsa	FE	47.15	18.8167	13462	6	2517	2932	1009
2455	Beloiannisz	FE	47.1667	18.8333	08466	6	454	1161	436
2456	Besnyő	FE	47.1833	18.8167	16346	6	4464	1808	659
2457	Adony	FE	47.1167	18.8667	08925	4	6105	3839	1458
2458	Kulcs	FE	47.05	18.9167	34209	6	1673	2503	792
2459	Rácalmás	FE	47.0167	18.95	09900	5	4064	4461	1417
2461	Tárnok	PE	47.3667	18.85	04154	5	2360	9029	3320
2462	Martonvásár	FE	47.3167	18.7833	04659	4	3125	5702	1927
2463	Tordas	FE	47.35	18.75	21005	6	1676	2000	613
2464	Gyúró	FE	47.3833	18.7333	15918	6	2437	1287	439
2465	Ráckeresztúr	FE	47.2667	18.8333	02015	6	3530	3296	1253
2471	Baracska	FE	47.2833	18.7667	08581	6	3968	2723	975
2472	Kajászó	FE	47.3167	18.7333	21342	6	2398	1054	392
2473	Vál	FE	47.3667	18.6833	05829	6	4048	2494	890
2475	Kápolnásnyék	FE	47.2333	18.6833	21926	6	4150	3483	1421
2476	Pázmánd	FE	47.2833	18.6667	21786	6	2714	2054	883
2477	Vereb	FE	47.3167	18.6167	03498	6	2232	801	310
2481	Velence	FE	47.2333	18.65	25016	4	3337	5173	2084
2482	Velence	FE	47.2333	18.65	25016	4	3337	5173	2084
2483	Gárdony	FE	47.2	18.65	10296	4	6350	9303	3707
2484	Gárdony	FE	47.2	18.65	10296	4	6350	9303	3707
2485	Gárdony	FE	47.2	18.65	10296	4	6350	9303	3707
2490	Pusztaszabolcs	FE	47.1333	18.7667	29018	4	5167	6192	2229
2500	Esztergom	KE	47.8	18.75	25131	4	10035	30928	11930
2501	Esztergom	KE	47.8	18.75	25131	4	10035	30928	11930
2503	Esztergom	KE	47.8	18.75	25131	4	10035	30928	11930
2508	Esztergom	KE	47.8	18.75	25131	4	10035	30928	11930
2509	Esztergom	KE	47.8	18.75	25131	4	10035	30928	11930
2510	Dorog	KE	47.7167	18.7333	10490	4	1155	12262	4949
2511	Dorog	KE	47.7167	18.7333	10490	4	1155	12262	4949
2512	Dorog	KE	47.7167	18.7333	10490	4	1155	12262	4949
2517	Kesztölc	KE	47.7167	18.8	29577	6	2200	2669	984
2518	Leányvár	KE	47.6833	18.7833	25487	6	725	1721	647
2519	Piliscsév	KE	47.6833	18.8167	21874	6	2490	2378	919
2521	Csolnok	KE	47.7	18.7167	18926	6	1871	3377	1234
2522	Dág	KE	47.6667	18.7167	22910	6	1189	990	387
2523	Sárisáp	KE	47.6833	18.6833	26903	6	1448	2885	1102
2524	Nagysáp	KE	47.6833	18.6	27076	6	2477	1556	513
2525	Bajna	KE	47.65	18.6	16744	6	3727	1955	758
2526	Epöl	KE	47.65	18.65	29638	6	1253	610	258
2527	Máriahalom	KE	47.6333	18.7167	22637	6	1085	663	237
2528	Úny	KE	47.6333	18.7333	27632	6	1158	743	311
2529	Annavölgy	KE	47.6625	18.6771	34227	6	460	958	402
2531	Tokod	KE	47.7167	18.6667	14155	5	1491	4280	1593
2532	Tokodaltáró	KE	47.7444	18.5972	34023	6	527	3111	1055
2533	Bajót	KE	47.7333	18.5667	29355	6	1644	1567	537
2534	Tát	KE	47.75	18.65	08758	5	1177	5437	2011
2535	Mogyorósbánya	KE	47.7333	18.6	28255	6	732	870	313
2536	Nyergesújfalu	KE	47.7667	18.55	15352	4	3950	7660	2896
2537	Nyergesújfalu	KE	47.7667	18.55	15352	4	3950	7660	2896
2541	Lábatlan	KE	47.75	18.5	15255	4	2635	5115	2085
2542	Lábatlan	KE	47.75	18.5	15255	4	2635	5115	2085
2543	Süttő	KE	47.75	18.45	08688	6	3436	2024	789
2544	Neszmély	KE	47.7333	18.3667	33826	6	2776	1385	568
2545	Dunaalmás	KE	47.7333	18.3333	33835	6	1477	1639	599
2600	Vác	PE	47.7833	19.1333	24934	4	6160	33381	14210
2601	Vác	PE	47.7833	19.1333	24934	4	6160	33381	14210
2602	Vác	PE	47.7833	19.1333	24934	4	6160	33381	14210
2603	Vác	PE	47.7833	19.1333	24934	4	6160	33381	14210
2610	Nőtincs	NO	47.8833	19.15	29425	6	2047	1169	490
2611	Felsőpetény	NO	47.8833	19.2	24323	6	1450	735	266
2612	Kosd	PE	47.8	19.1833	27687	6	3408	2507	894
2613	Rád	PE	47.8	19.2333	02370	6	1774	1870	635
2614	Penc	PE	47.8	19.25	18689	6	2134	1476	532
2615	Csővár	PE	47.8167	19.3333	26985	6	1717	671	254
2616	Ősagárd	NO	47.8667	19.2	19318	6	1092	329	160
2616	Keszeg	NO	47.8333	19.25	31413	6	995	702	285
2617	Alsópetény	NO	47.8833	19.25	16425	6	1968	734	315
2618	Nézsa	NO	47.85	19.3	09797	6	1868	1091	471
2619	Legénd	NO	47.8833	19.3167	30395	6	1841	504	236
2621	Verőce	PE	47.8333	19.0333	33729	6	2019	3486	1142
2623	Kismaros	PE	47.8333	19.0333	33738	6	1211	2009	680
2624	Szokolya	PE	47.8667	19.0167	06947	6	5905	1791	688
2625	Kóspallag	PE	47.8833	18.9333	24679	6	1277	783	306
2626	Nagymaros	PE	47.7833	18.9667	31732	4	3437	4691	1802
2627	Zebegény	PE	47.8	18.9167	14960	6	964	1181	474
2628	Szob	PE	47.8167	18.8667	24916	4	1797	2986	1103
2629	Márianosztra	PE	47.8667	18.8833	04570	6	2026	937	397
2631	Ipolydamásd	PE	47.85	18.8333	28097	6	1160	354	210
2632	Letkés	PE	47.8833	18.7833	22682	6	2455	1153	456
2633	Ipolytölgyes	PE	47.9167	18.7833	04978	6	1366	476	129
2634	Nagybörzsöny	PE	47.9333	18.8333	14775	6	5069	784	354
2635	Vámosmikola	PE	47.9833	18.7833	10737	6	2529	1648	632
2636	Tésa	PE	48.0333	18.85	19248	6	438	84	61
2637	Perőcsény	PE	48	18.8667	04181	6	4140	349	211
2638	Kemence	PE	48.0167	18.9	22345	6	4275	1010	558
2639	Bernecebaráti	PE	48.0333	18.9167	18777	6	3769	860	456
2640	Szendehely	NO	47.85	19.1167	04507	6	1004	1629	628
2641	Berkenye	NO	47.8833	19.0833	09034	6	1346	670	253
2642	Nógrád	NO	47.9167	19.05	04358	6	2954	1572	677
2643	Diósjenő	NO	47.95	19.05	06743	6	5750	2937	1065
2644	Borsosberény	NO	47.9667	19.1167	09894	6	2026	1034	396
2645	Nagyoroszi	NO	48	19.1	23986	6	4003	2149	849
2646	Drégelypalánk	NO	48.05	19.05	08156	6	2218	1580	679
2647	Hont	NO	48.05	19	13204	6	2413	532	313
2648	Patak	NO	48.0333	19.15	07199	6	1622	925	427
2649	Dejtár	NO	48.0333	19.1667	12511	6	2174	1472	601
2651	Rétság	NO	47.9333	19.1333	23825	4	1978	2987	1150
2652	Tereske	NO	47.95	19.2	24174	6	1703	730	320
2653	Bánk	NO	47.9333	19.1833	24341	6	990	691	269
2654	Romhány	NO	47.9333	19.2667	12195	6	2547	2282	942
2655	Kétbodony	NO	47.9333	19.2667	11846	6	1305	484	234
2655	Kisecset	NO	47.9333	19.3167	33206	6	862	176	141
2655	Szente	NO	47.9667	19.2833	09043	6	753	357	158
2656	Szátok	NO	47.95	19.2333	15325	6	895	581	167
2657	Tolmács	NO	47.9333	19.1333	06381	6	1224	721	337
2658	Horpács	NO	48	19.1333	13718	6	672	178	92
2658	Pusztaberki	NO	47.9667	19.1667	17862	6	685	129	106
2659	Érsekvadkert	NO	48	19.2	21582	6	5537	3650	1391
2660	Balassagyarmat	NO	48.0833	19.3	13657	4	2374	16580	6730
2661	Balassagyarmat	NO	48.0833	19.3	13657	4	2374	16580	6730
2662	Balassagyarmat	NO	48.0833	19.3	13657	4	2374	16580	6730
2668	Patvarc	NO	48.0667	19.35	33880	6	784	645	270
2669	Ipolyvece	NO	48.0667	19.1167	29319	6	1390	879	366
2671	Őrhalom	NO	48.0833	19.4167	03249	6	1746	1076	403
2672	Hugyag	NO	48.0833	19.4333	16878	6	1090	886	336
2673	Csitár	NO	48.05	19.4333	05050	6	1685	398	209
2675	Iliny	NO	48.0333	19.4333	26833	6	646	170	92
2675	Nógrádmarcal	NO	48.0333	19.4	29832	6	1994	555	216
2676	Cserhátsurány	NO	47.9833	19.4333	22594	6	1880	857	364
2677	Herencsény	NO	47.9833	19.4833	05324	6	3318	653	298
2678	Csesztve	NO	48.0167	19.2833	20145	6	1625	327	170
2681	Galgagyörk	PE	47.7333	19.3833	13295	6	1471	1075	346
2682	Püspökhatvan	PE	47.7667	19.3667	21388	6	2472	1525	503
2683	Acsa	PE	47.8	19.3833	18573	6	2694	1513	473
2685	Nógrádsáp	NO	47.8333	19.35	08387	6	1546	855	367
2686	Galgaguta	NO	47.85	19.4	25663	6	1589	659	303
2687	Bercel	NO	47.8667	19.4167	02389	6	3588	2020	739
2688	Vanyarc	NO	47.8333	19.45	30915	6	3222	1306	505
2691	Nógrádkövesd	NO	47.8667	19.3833	32300	6	880	713	291
2692	Szécsénke	NO	47.9	19.3333	23047	6	978	226	125
2693	Becske	NO	47.9167	19.3833	12016	6	1566	574	286
2694	Magyarnándor	NO	47.9667	19.35	32407	6	1867	1127	466
2694	Debercsény	NO	47.9667	19.3167	07320	6	543	77	51
2694	Cserháthaláp	NO	47.9833	19.3667	21935	6	1047	371	179
2696	Terény	NO	47.95	19.45	04844	6	2435	435	252
2697	Szanda	NO	47.9333	19.45	13754	6	2149	622	418
2698	Mohora	NO	47.9833	19.3333	27915	6	1595	968	379
2699	Szügy	NO	48.0333	19.3333	18786	6	1951	1425	534
2700	Cegléd	PE	47.1667	19.8	11341	4	24487	38318	15722
2701	Cegléd	PE	47.1667	19.8	11341	4	24487	38318	15722
2702	Cegléd	PE	47.1667	19.8	11341	4	24487	38318	15722
2703	Cegléd	PE	47.1667	19.8	11341	4	24487	38318	15722
2704	Cegléd	PE	47.1667	19.8	11341	4	24487	38318	15722
2711	Tápiószentmárton	PE	47.3333	19.75	14571	5	10291	5505	2449
2712	Nyársapát	PE	47.1	19.8	20066	6	5403	1828	814
2713	Csemő	PE	47.1167	19.7	05184	6	7944	4298	1882
2721	Pilis	PE	47.2833	19.55	09821	4	4730	11410	4045
2723	Nyáregyháza	PE	47.25	19.5	23038	6	3199	3957	1393
2724	Újlengyel	PE	47.2167	19.45	19682	6	2625	1757	675
2730	Albertirsa	PE	47.25	19.6167	31653	4	7296	12348	4802
2735	Dánszentmiklós	PE	47.2167	19.55	31811	6	3801	2869	1058
2736	Mikebuda	PE	47.1667	19.6333	24466	6	4217	732	351
2737	Ceglédbercel	PE	47.2167	19.6833	20640	6	2815	4440	1655
2738	Ceglédbercel	PE	47.2167	19.6833	20640	6	2815	4440	1655
2740	Abony	PE	47.1833	20	27872	4	12797	15498	6143
2745	Kőröstetétlen	PE	47.1	20.0333	32975	6	3265	844	363
2746	Jászkarajenő	PE	47.05	20.0667	11004	6	6515	2811	1427
2747	Törtel	PE	47.1167	19.9333	22008	6	8416	4367	1872
2750	Nagykőrös	PE	47.0333	19.7833	19716	4	22794	25105	10392
2751	Nagykőrös	PE	47.0333	19.7833	19716	4	22794	25105	10392
2752	Nagykőrös	PE	47.0333	19.7833	19716	4	22794	25105	10392
2755	Kocsér	PE	47.0053	19.9114	32771	6	6728	1947	1011
2760	Nagykáta	PE	47.4167	19.75	13435	4	8161	12739	5001
2761	Nagykáta	PE	47.4167	19.75	13435	4	8161	12739	5001
2764	Tápióbicske	PE	47.3667	19.6833	15015	6	4848	3512	1512
2765	Farmos	PE	47.3667	19.85	09122	6	4012	3754	1551
2766	Tápiószele	PE	47.3333	19.8833	14146	5	3699	6207	2418
2767	Tápiógyörgye	PE	47.3333	19.95	17303	6	5331	3756	1569
2768	Újszilvás	PE	47.2833	19.9333	17808	6	3898	2708	1200
2769	Tápiószőlős	PE	47.3	19.85	02769	6	3179	3036	1314
2800	Tatabánya	KE	47.5667	18.4167	18157	1	9143	70333	29978
2801	Tatabánya	KE	47.5667	18.4167	18157	1	9143	70333	29978
2802	Tatabánya	KE	47.5667	18.4167	18157	1	9143	70333	29978
2803	Tatabánya	KE	47.5667	18.4167	18157	1	9143	70333	29978
2804	Tatabánya	KE	47.5667	18.4167	18157	1	9143	70333	29978
2805	Tatabánya	KE	47.5667	18.4167	18157	1	9143	70333	29978
2806	Tatabánya	KE	47.5667	18.4167	18157	1	9143	70333	29978
2807	Tatabánya	KE	47.5667	18.4167	18157	1	9143	70333	29978
2808	Tatabánya	KE	47.5667	18.4167	18157	1	9143	70333	29978
2809	Tatabánya	KE	47.5667	18.4167	18157	1	9143	70333	29978
2821	Gyermely	KE	47.6	18.65	06521	6	4545	1454	519
2822	Szomor	KE	47.5833	18.6667	21421	6	1319	1135	396
2823	Vértessomló	KE	47.5167	18.3667	15282	6	2229	1348	499
2824	Várgesztes	KE	47.4667	18.4	17251	6	1204	569	250
2831	Tarján	KE	47.6167	18.5167	18935	6	4307	2744	1074
2832	Héreg	KE	47.65	18.5167	11891	6	2713	1030	443
2833	Vértestolna	KE	47.6333	18.45	29629	6	1695	548	217
2834	Tardos	KE	47.6667	18.45	30225	6	2332	1630	680
2835	Tardos	KE	47.6667	18.45	30225	6	2332	1630	680
2836	Baj	KE	47.65	18.3667	29212	6	2113	2838	1043
2837	Vértesszőlős	KE	47.6167	18.3833	31264	6	1713	3059	977
2840	Oroszlány	KE	47.4833	18.3167	30766	4	7586	18968	7905
2841	Oroszlány	KE	47.4833	18.3167	30766	4	7586	18968	7905
2842	Oroszlány	KE	47.4833	18.3167	30766	4	7586	18968	7905
2851	Környe	KE	47.55	18.3333	30553	6	4534	4454	1643
2852	Kecskéd	KE	47.5167	18.3167	04525	6	1108	2021	667
2853	Kömlőd	KE	47.55	18.2667	07630	6	2284	1249	378
2854	Dad	KE	47.5167	18.2333	33163	6	2375	1019	389
2855	Bokod	KE	47.5	18.25	07311	6	2992	2245	807
2856	Szákszend	KE	47.55	18.1667	33516	6	3593	1534	643
2858	Császár	KE	47.5	18.15	16416	6	6780	1777	717
2859	Vérteskethely	KE	47.4833	18.0833	32586	6	1747	576	235
2861	Bakonysárkány	KE	47.45	18.1	25229	6	1413	953	389
2862	Aka	KE	47.4	18.0667	06682	6	1811	257	132
2870	Kisbér	KE	47.5	18.0333	17330	4	5218	5516	2181
2879	Kisbér	KE	47.5	18.0333	17330	4	5218	5516	2181
2881	Ászár	KE	47.5042	18	23852	6	1869	1946	703
2882	Kerékteleki	KE	47.5167	17.9333	10995	6	2946	675	280
2883	Bársonyos	KE	47.5167	17.9167	08624	6	1687	761	303
2884	Bakonyszombathely	KE	47.4667	17.9667	22381	6	3653	1460	607
2885	Bakonybánk	KE	47.4667	17.9	24244	6	1507	457	219
2886	Réde	KE	47.4333	17.9167	30012	6	4588	1405	566
2887	Ácsteszér	KE	47.4	18.0167	18139	6	1773	708	286
2888	Csatka	KE	47.3667	17.9833	33109	6	1777	265	171
2889	Súr	KE	47.3667	18.0333	31990	6	3736	1274	517
2890	Tata	KE	47.65	18.3167	20127	4	7817	24902	9483
2891	Tata	KE	47.65	18.3167	20127	4	7817	24902	9483
2892	Tata	KE	47.65	18.3167	20127	4	7817	24902	9483
2893	Tata	KE	47.65	18.3167	20127	4	7817	24902	9483
2894	Tata	KE	47.65	18.3167	20127	4	7817	24902	9483
2896	Szomód	KE	47.6833	18.35	22619	6	2835	2104	722
2897	Dunaszentmiklós	KE	47.7	18.3833	24101	6	777	452	178
2898	Kocs	KE	47.6	18.2167	02510	6	5826	2636	960
2899	Naszály	KE	47.7	18.2667	20163	6	3023	2359	835
2900	Komárom	KE	47.7333	18.1167	05449	4	7019	19747	8201
2901	Komárom	KE	47.7333	18.1167	05449	4	7019	19747	8201
2902	Komárom	KE	47.7333	18.1167	05449	4	7019	19747	8201
2903	Komárom	KE	47.7333	18.1167	05449	4	7019	19747	8201
2904	Komárom	KE	47.7333	18.1167	05449	4	7019	19747	8201
2911	Mocsa	KE	47.6667	18.1833	26930	6	6722	2257	832
2921	Mocsa	KE	47.6667	18.1833	26930	6	6722	2257	832
2922	Mocsa	KE	47.6667	18.1833	26930	6	6722	2257	832
2931	Almásfüzitő	KE	47.7167	18.2667	32346	6	819	2246	1146
2932	Almásfüzitő	KE	47.7167	18.2667	32346	6	819	2246	1146
2941	Ács	KE	47.7	18.0167	04428	4	10384	7156	2675
2942	Nagyigmánd	KE	47.6333	18.0833	22372	5	5139	3014	1178
2943	Bábolna	KE	47.6333	17.9833	19363	4	3359	3756	1366
2944	Bana	KE	47.65	17.9167	31422	6	2514	1685	564
2945	Tárkány	KE	47.5833	18	20987	6	6498	1620	627
2946	Csép	KE	47.5833	18.0667	18272	6	2006	366	157
2947	Ete	KE	47.5	18.0333	06664	6	2061	591	248
2948	Kisigmánd	KE	47.65	18.1	20923	6	1314	524	203
2949	Csém	KE	47.6833	18.1	33640	6	629	477	169
3000	Hatvan	HE	47.6667	19.6833	22309	4	6617	20949	8949
3001	Hatvan	HE	47.6667	19.6833	22309	4	6617	20949	8949
3002	Hatvan	HE	47.6667	19.6833	22309	4	6617	20949	8949
3003	Hatvan	HE	47.6667	19.6833	22309	4	6617	20949	8949
3009	Hatvan	HE	47.6667	19.6833	22309	4	6617	20949	8949
3011	Heréd	HE	47.7	19.6333	20242	6	1396	2074	777
3012	Nagykökényes	HE	47.7333	19.6	24943	6	1728	606	259
3013	Ecséd	HE	47.7333	19.7833	17181	6	4160	3335	1450
3014	Hort	HE	47.7	19.7833	04145	6	4309	3839	1602
3015	Csány	HE	47.65	19.8333	16841	6	4789	2308	987
3016	Boldog	HE	47.6	19.7	03452	6	2674	3067	1174
3021	Lőrinci	HE	47.7333	19.6833	30401	4	2353	6126	2318
3022	Lőrinci	HE	47.7333	19.6833	30401	4	2353	6126	2318
3023	Petőfibánya	HE	47.7667	19.7167	33686	6	1111	2869	1357
3024	Petőfibánya	HE	47.7667	19.7167	33686	6	1111	2869	1357
3031	Zagyvaszántó	HE	47.7833	19.6833	21722	6	952	2014	777
3032	Apc	HE	47.8	19.7	07241	6	2046	2655	1106
3033	Rózsaszentmárton	HE	47.7833	19.75	27650	6	1631	2043	890
3034	Szűcsi	HE	47.8	19.7667	09982	6	1738	1605	663
3035	Gyöngyöspata	HE	47.8167	19.8	08323	6	6075	2583	1069
3036	Gyöngyöstarján	HE	47.8	19.8667	28088	6	4639	2514	983
3041	Héhalom	NO	47.8	19.6	03993	6	1867	1011	407
3042	Palotás	NO	47.8	19.6	05883	6	1707	1667	665
3043	Egyházasdengeleg	NO	47.8	19.5667	17659	6	1575	480	219
3044	Szirák	NO	47.8333	19.5333	21634	6	1909	1141	456
3045	Bér	NO	47.8667	19.5	32911	6	2549	399	212
3046	Kisbágyon	NO	47.8167	19.5833	27243	6	1024	445	205
3047	Buják	NO	47.8833	19.55	14234	6	5304	2238	921
3051	Szarvasgede	NO	47.8167	19.65	10199	6	999	432	213
3052	Csécse	NO	47.8667	19.6333	30270	6	2173	901	423
3053	Kozárd	NO	47.9167	19.6167	13842	6	644	171	130
3053	Ecseg	NO	47.9	19.6	04251	6	2410	1243	542
3060	Pásztó	NO	47.9167	19.7	07409	4	7260	9880	4108
3061	Pásztó	NO	47.9167	19.7	07409	4	7260	9880	4108
3062	Pásztó	NO	47.9167	19.7	07409	4	7260	9880	4108
3063	Jobbágyi	NO	47.8333	19.6833	08712	6	1783	2289	874
3064	Szurdokpüspöki	NO	47.85	19.6833	19044	6	2671	1905	896
3065	Szurdokpüspöki	NO	47.85	19.6833	19044	6	2671	1905	896
3066	Kutasó	NO	47.95	19.55	19451	6	605	122	78
3066	Bokor	NO	47.9333	19.55	03841	6	675	115	74
3066	Cserhátszentiván	NO	47.9333	19.5833	32319	6	1066	148	130
3067	Felsőtold	NO	47.9667	19.6167	33312	6	1083	152	107
3067	Garáb	NO	47.9833	19.65	18494	6	820	61	68
3068	Mátraszőlős	NO	47.9667	19.6833	04330	6	2916	1621	678
3069	Alsótold	NO	47.95	19.6	07621	6	786	257	109
3070	Bátonyterenye	NO	47.9667	19.8333	33534	4	7892	13270	5820
3071	Bátonyterenye	NO	47.9667	19.8333	33534	4	7892	13270	5820
3072	Bátonyterenye	NO	47.9667	19.8333	33534	4	7892	13270	5820
3073	Tar	NO	47.95	19.75	32896	6	2734	1933	864
3074	Sámsonháza	NO	47.9833	19.7333	24572	6	1271	273	156
3075	Márkháza	NO	48.0167	19.7333	14641	6	631	236	115
3075	Kisbárkány	NO	48.0167	19.6833	26295	6	803	214	107
3075	Nagybárkány	NO	48	19.7	16391	6	884	671	246
3077	Mátraverebély	NO	47.9833	19.7833	30100	6	1840	2159	875
3078	Mátraverebély	NO	47.9833	19.7833	30100	6	1840	2159	875
3082	Mátraverebély	NO	47.9833	19.7833	30100	6	1840	2159	875
3100	Salgótarján	NO	48.1167	19.8167	25788	1	10084	38207	18276
3101	Salgótarján	NO	48.1167	19.8167	25788	1	10084	38207	18276
3102	Salgótarján	NO	48.1167	19.8167	25788	1	10084	38207	18276
3103	Salgótarján	NO	48.1167	19.8167	25788	1	10084	38207	18276
3104	Salgótarján	NO	48.1167	19.8167	25788	1	10084	38207	18276
3107	Salgótarján	NO	48.1167	19.8167	25788	1	10084	38207	18276
3109	Salgótarján	NO	48.1167	19.8167	25788	1	10084	38207	18276
3110	Salgótarján	NO	48.1167	19.8167	25788	1	10084	38207	18276
3121	Salgótarján	NO	48.1167	19.8167	25788	1	10084	38207	18276
3123	Cered	NO	48.15	19.9667	03665	6	3858	1162	561
3124	Zabar	NO	48.1333	20.05	21661	6	1817	556	258
3125	Szilaspogony	NO	48.1167	20.0333	07959	6	1440	341	177
3126	Bárna	NO	48.1	19.9333	20048	6	1539	1130	456
3127	Kazár	NO	48.05	19.8667	28389	6	3039	2066	804
3128	Vizslás	NO	48.05	19.8167	10320	6	1012	1333	546
3129	Lucfalva	NO	48.0333	19.7	20190	6	1410	628	234
3131	Sóshartyán	NO	48.0667	19.6833	14881	6	1214	941	301
3132	Nógrádmegyer	NO	48.0667	19.6333	12131	6	2277	1707	573
3133	Magyargéc	NO	48.0833	19.6167	26967	6	1235	888	300
3134	Piliny	NO	48.15	19.6	11590	6	1604	596	282
3135	Szécsényfelfalu	NO	48.15	19.5667	33011	6	822	462	226
3136	Etes	NO	48.1167	19.7167	15370	6	1580	1493	720
3137	Karancsberény	NO	48.1833	19.75	25548	6	2314	955	380
3138	Ipolytarnóc	NO	48.2333	19.6333	03328	6	1366	481	213
3141	Ipolytarnóc	NO	48.2333	19.6333	03328	6	1366	481	213
3142	Mátraszele	NO	48.05	19.9	24332	6	1697	1050	470
3143	Mátranovák	NO	48.0333	19.9833	19372	6	2697	1779	1112
3144	Mátranovák	NO	48.0333	19.9833	19372	6	2697	1779	1112
3145	Mátraterenye	NO	48.0333	19.95	33525	6	2813	1861	897
3146	Mátraterenye	NO	48.0333	19.95	33525	6	2813	1861	897
3147	Mátraterenye	NO	48.0333	19.95	33525	6	2813	1861	897
3151	Rákóczibánya	NO	47.9875	19.9125	34360	6	457	787	307
3152	Nemti	NO	48.0167	19.9	27580	6	1106	776	432
3153	Dorogháza	NO	47.9833	19.9	24439	6	1768	1143	568
3154	Szuha	NO	47.9833	19.9167	28194	6	1756	658	358
3155	Mátramindszent	NO	47.9667	19.9333	20075	6	1673	854	446
3161	Kishartyán	NO	48.0833	19.7167	33400	6	895	606	264
3162	Ságújfalu	NO	48.1	19.6833	12520	6	1203	1084	395
3163	Karancsság	NO	48.1167	19.6667	26897	6	2139	1190	417
3163	Szalmatercs	NO	48.1167	19.6333	19798	6	758	490	194
3165	Endrefalva	NO	48.1333	19.5833	25496	6	1323	1321	455
3170	Szécsény	NO	48.0833	19.5167	06628	4	4583	5917	2528
3175	Nagylóc	NO	48.0333	19.5833	21102	6	3912	1618	719
3176	Hollókő	NO	48	19.6	33242	6	518	374	224
3177	Rimóc	NO	48.0333	19.5333	28884	6	2926	1829	695
3178	Varsány	NO	48.0333	19.5	29498	6	2558	1705	638
3179	Nógrádsipek	NO	48.0167	19.5	19497	6	2012	667	305
3181	Karancsalja	NO	48.1333	19.75	18625	6	1254	1597	636
3182	Karancslapujtő	NO	48.15	19.7333	21041	6	1935	2719	1068
3183	Karancskeszi	NO	48.1667	19.7	08855	6	3169	1907	828
3184	Mihálygerge	NO	48.2	19.6333	13222	6	1106	612	309
3185	Egyházasgerge	NO	48.1833	19.65	05980	6	1537	763	370
3186	Litke	NO	48.2167	19.6	04871	6	1816	867	362
3187	Nógrádszakál	NO	48.1833	19.5333	27340	6	1879	580	258
3188	Ludányhalászi	NO	48.1333	19.5167	02778	6	2120	1589	502
3200	Gyöngyös	HE	47.7833	19.9333	05236	4	5531	32546	14438
3201	Gyöngyös	HE	47.7833	19.9333	05236	4	5531	32546	14438
3202	Gyöngyös	HE	47.7833	19.9333	05236	4	5531	32546	14438
3211	Gyöngyösoroszi	HE	47.8333	19.9	13338	6	2139	1533	576
3212	Gyöngyöshalász	HE	47.7333	19.9333	17534	6	2713	2579	1032
3213	Atkár	HE	47.7167	19.9	16090	6	3376	1726	724
3214	Nagyréde	HE	47.7667	19.85	31486	6	3434	3211	1239
3221	Nagyréde	HE	47.7667	19.85	31486	6	3434	3211	1239
3231	Gyöngyössolymos	HE	47.8167	19.9333	19123	6	6485	3085	1291
3232	Gyöngyössolymos	HE	47.8167	19.9333	19123	6	6485	3085	1291
3233	Gyöngyössolymos	HE	47.8167	19.9333	19123	6	6485	3085	1291
3234	Gyöngyössolymos	HE	47.8167	19.9333	19123	6	6485	3085	1291
3235	Mátraszentimre	HE	47.9167	19.8833	29045	6	2129	501	271
3240	Parád	HE	47.9167	20.0333	07436	5	3720	1961	1011
3242	Parádsasvár	HE	47.9167	19.9833	20215	6	1694	416	239
3243	Bodony	HE	47.95	20.0333	14933	6	2897	770	459
3244	Bodony	HE	47.95	20.0333	14933	6	2897	770	459
3245	Recsk	HE	47.9333	20.1167	09609	5	4537	2782	1318
3246	Mátraderecske	HE	47.95	20.0833	14872	6	1399	2000	992
3247	Mátraballa	HE	47.9833	20.0333	19965	6	2636	768	424
3248	Ivád	HE	48.0167	20.0667	13879	6	1194	361	202
3250	Pétervására	HE	48.0167	20.1	12070	4	3387	2534	927
3252	Erdőkövesd	HE	48.0333	20.1	28556	6	1718	636	304
3253	Istenmezeje	HE	48.0833	20.05	10074	6	3279	1615	720
3254	Váraszó	HE	48.0333	20.1167	27012	6	2705	522	256
3255	Fedémes	HE	48.0333	20.2	12432	6	862	315	175
3256	Kisfüzes	HE	47.9833	20.1333	22460	6	481	132	88
3257	Bükkszenterzsébet	HE	48.05	20.1667	10621	6	2486	1119	489
3258	Tarnalelesz	HE	48.05	20.1833	13240	6	3713	1715	694
3259	Szentdomonkos	HE	48.0667	20.2	13231	6	1840	464	222
3261	Abasár	HE	47.8	20	24554	6	2082	2562	1151
3262	Markaz	HE	47.8167	20.0667	16540	6	2561	1826	798
3263	Domoszló	HE	47.8333	20.1167	07515	6	4022	2108	960
3264	Kisnána	HE	47.85	20.15	12502	6	2260	1016	521
3265	Vécs	HE	47.8167	20.1667	05759	6	2566	638	385
3271	Visonta	HE	47.7833	20.0333	31246	6	2529	1091	491
3272	Visonta	HE	47.7833	20.0333	31246	6	2529	1091	491
3273	Halmajugra	HE	47.7667	20.0667	11411	6	2168	1306	443
3274	Ludas	HE	47.7333	20.1	15796	6	1079	855	382
3275	Detk	HE	47.75	20.1	09201	6	2808	1192	523
3281	Karácsond	HE	47.7333	20.0333	05935	6	3160	3178	1266
3282	Nagyfüged	HE	47.6833	20.1167	26879	6	2751	1929	749
3283	Tarnazsadány	HE	47.6667	20.1667	17163	6	2519	1188	513
3284	Tarnaméra	HE	47.65	20.1667	23348	6	2826	1656	707
3291	Vámosgyörk	HE	47.6833	19.9333	14580	6	2182	2012	783
3292	Adács	HE	47.7	19.9833	23241	6	3794	2820	1228
3293	Visznek	HE	47.65	20.0333	03513	6	2273	1135	535
3294	Tarnaörs	HE	47.66	20.03	14128	6	3028	1857	755
3295	Erk	HE	47.6167	20.0833	20118	6	2168	881	371
3296	Zaránk	HE	47.65	20.1167	23445	6	1453	469	305
3300	Eger	HE	47.9058	20.3709	20491	1	9224	56429	25295
3301	Eger	HE	47.9	20.3833	20491	1	9224	56429	25295
3302	Eger	HE	47.9	20.3833	20491	1	9224	56429	25295
3303	Eger	HE	47.9	20.3833	20491	1	9224	56429	25295
3304	Eger	HE	47.9	20.3833	20491	1	9224	56429	25295
3305	Eger	HE	47.9	20.3833	20491	1	9224	56429	25295
3321	Egerbakta	HE	47.9333	20.3	12821	6	3237	1504	501
3322	Hevesaranyos	HE	48.0167	20.2333	10241	6	1702	659	280
3323	Szarvaskő	HE	47.9	20.3833	03382	6	1259	374	154
3324	Felsőtárkány	HE	47.9667	20.4167	16328	6	7732	3468	1232
3325	Noszvaj	HE	47.9333	20.4833	18810	6	1884	1821	696
3326	Ostoros	HE	47.8667	20.4333	27216	6	2351	2737	943
3327	Novaj	HE	47.85	20.4833	29276	6	1852	1463	557
3328	Egerszólát	HE	47.8833	20.2667	13648	6	2610	1090	441
3331	Tarnaszentmária	HE	47.8833	20.2	09052	6	1100	249	183
3332	Sirok	HE	47.9333	20.2	08527	6	6339	1903	957
3333	Terpes	HE	47.9667	20.15	12229	6	220	204	103
3334	Szajla	HE	47.9667	20.15	16063	6	870	658	272
3335	Bükkszék	HE	47.9833	20.1833	02963	6	1530	758	404
3336	Bátor	HE	47.9833	20.2667	24022	6	2732	437	195
3337	Egerbocs	HE	48.0333	20.2667	26019	6	1595	559	269
3341	Szúcs	HE	48.05	20.25	13523	6	849	413	158
3341	Egercsehi	HE	48.05	20.2833	16610	6	1039	1467	648
3343	Bekölce	HE	48.0833	20.2833	04400	6	1377	688	368
3344	Mikófalva	HE	48.05	20.3167	31282	6	1441	764	317
3345	Mónosbél	HE	48.0333	20.35	31565	6	1378	440	148
3346	Bélapátfalva	HE	48.05	20.3667	33260	4	3663	3215	1154
3346	Bükkszentmárton	HE	48.0667	20.35	22099	6	826	331	131
3347	Balaton	HE	48.1	20.3167	11527	6	1320	1162	456
3348	Szilvásvárad	HE	48.1	20.4	05643	6	3782	1742	745
3349	Nagyvisnyó	HE	48.1333	20.4333	28282	6	4302	977	491
3350	Kál	HE	47.7333	20.2667	32179	5	3481	3645	1365
3351	Verpelét	HE	47.85	20.2333	24147	5	5318	3931	1599
3352	Feldebrő	HE	47.8167	20.25	20747	6	2652	1112	554
3353	Aldebrő	HE	47.8	20.2333	06345	6	2178	696	354
3354	Tófalu	HE	47.7833	20.25	09964	6	1448	570	284
3355	Kápolna	HE	47.7667	20.25	15307	6	2151	1602	556
3356	Kompolt	HE	47.7333	20.25	23995	6	2273	2174	789
3357	Nagyút	HE	47.7167	20.1667	10418	6	1894	729	337
3358	Erdőtelek	HE	47.6833	20.3167	24235	6	4490	3306	1379
3359	Tenk	HE	47.65	20.35	14076	6	1234	1189	455
3360	Heves	HE	47.6	20.2833	14526	4	9931	10804	4178
3368	Boconád	HE	47.6333	20.2	22354	6	2956	1350	628
3369	Tarnabod	HE	47.6833	20.2333	32966	6	1033	718	280
3371	Átány	HE	47.6167	20.3667	06503	6	5044	1394	587
3372	Kömlő	HE	47.6	20.45	14535	6	4922	1820	679
3373	Besenyőtelek	HE	47.7	20.4333	27517	6	4910	2710	1108
3374	Dormánd	HE	47.7167	20.4167	30261	6	2006	1061	382
3375	Mezőtárkány	HE	47.7167	20.4833	31662	6	4064	1646	738
3377	Szihalom	HE	47.7667	20.4833	11013	6	3417	2073	972
3378	Mezőszemere	HE	47.75	20.5333	25089	6	2148	1336	613
3379	Egerfarmos	HE	47.7167	20.55	02981	6	2380	730	338
3381	Pély	HE	47.4833	20.35	19567	6	9030	1434	666
3382	Tarnaszentmiklós	HE	47.5333	20.3833	16160	6	3500	901	445
3383	Hevesvezekény	HE	47.55	20.3667	04084	6	1978	638	313
3384	Kisköre	HE	47.5	20.5	18281	4	6842	2892	1227
3385	Tiszanána	HE	47.5667	20.5333	07083	6	6814	2425	1016
3386	Sarud	HE	47.5833	20.6	07180	6	5162	1183	557
3387	Újlőrincfalva	HE	47.6333	20.6	27623	6	4809	271	151
3388	Poroszló	HE	47.65	20.6667	22196	6	10904	2773	1368
3390	Füzesabony	HE	47.75	20.4167	03276	4	4634	7963	3081
3392	Füzesabony	HE	47.75	20.4167	03276	4	4634	7963	3081
3393	Füzesabony	HE	47.75	20.4167	03276	4	4634	7963	3081
3394	Egerszalók	HE	47.8667	20.3333	24758	6	2311	1908	797
3395	Demjén	HE	47.8333	20.3333	08660	6	2508	615	307
3396	Kerecsend	HE	47.8	20.35	28079	6	2458	2289	737
3397	Maklár	HE	47.8	20.4167	27696	6	2801	2415	965
3398	Nagytálya	HE	47.8167	20.4167	27605	6	1319	872	338
3399	Andornaktálya	HE	47.85	20.4167	17987	6	1675	2743	1015
3400	Mezőkövesd	BZ	47.8167	20.5833	19433	4	10056	16905	7539
3401	Mezőkövesd	BZ	47.8167	20.5833	19433	4	10056	16905	7539
3402	Mezőkövesd	BZ	47.8167	20.5833	19433	4	10056	16905	7539
3411	Szomolya	BZ	47.9	20.5	18892	6	2269	1613	707
3412	Bogács	BZ	47.9	20.5333	25195	6	2470	2011	973
3413	Cserépfalu	BZ	47.9333	20.5333	06974	6	4466	1049	555
3414	Bükkzsérc	BZ	47.9667	20.5	32887	6	3725	1009	495
3416	Tard	BZ	47.8833	20.6167	08165	6	4050	1331	579
3417	Cserépváralja	BZ	47.9333	20.5667	25575	6	1462	470	213
3418	Szentistván	BZ	47.7667	20.6667	22169	5	5129	2479	1141
3421	Mezőnyárád	BZ	47.8667	20.6833	11749	6	1408	1597	689
3422	Bükkábrány	BZ	47.8833	20.6833	13596	6	1803	1590	699
3423	Tibolddaróc	BZ	47.9167	20.6333	30447	6	3034	1479	665
3424	Kács	BZ	47.95	20.6167	32993	6	1670	541	335
3425	Sály	BZ	47.95	20.6667	04729	6	2558	2187	739
3426	Borsodgeszt	BZ	47.95	20.7	16124	6	1508	263	180
3431	Vatta	BZ	47.9167	20.75	30076	6	2334	919	376
3432	Emőd	BZ	47.9333	20.8167	04677	4	4938	5203	1983
3433	Nyékládháza	BZ	47.9833	20.8333	12885	4	2467	4950	1756
3434	Mályi	BZ	48.0167	20.8333	27395	6	1128	4252	1369
3435	Mályi	BZ	48.0167	20.8333	27395	6	1128	4252	1369
3441	Mezőkeresztes	BZ	47.8333	20.7	11323	5	7426	4089	1760
3442	Csincse	BZ	47.8833	20.7667	34111	6	1134	560	212
3443	Mezőnagymihály	BZ	47.8167	20.7333	18379	6	6188	1064	539
3444	Gelej	BZ	47.8333	20.7833	23719	6	3211	632	303
3450	Mezőcsát	BZ	47.8167	20.9167	13833	4	10309	6214	2492
3458	Tiszakeszi	BZ	47.7833	21	13888	6	4618	2515	1056
3459	Igrici	BZ	47.8667	20.8833	25399	6	1947	1247	478
3461	Egerlövő	BZ	47.7167	20.6333	05865	6	1984	583	294
3462	Borsodivánka	BZ	47.7	20.6667	06707	6	1591	753	241
3463	Négyes	BZ	47.7	20.7167	24156	6	1734	259	217
3464	Tiszavalk	BZ	47.6833	20.75	10977	6	1155	322	179
3465	Tiszabábolna	BZ	47.6833	20.8167	02291	6	3271	393	269
3466	Tiszadorogma	BZ	47.6833	20.8667	03717	6	4664	389	258
3467	Ároktő	BZ	47.7333	20.95	03823	6	4641	1128	529
3500	Miskolc	BZ	47.9804	20.9354	30456	1	23666	170234	75747
3501	Miskolc	BZ	47.9804	20.9354	30456	1	23666	170234	75747
3502	Miskolc	BZ	47.9804	20.9354	30456	1	23666	170234	75747
3503	Miskolc	BZ	47.9804	20.9354	30456	1	23666	170234	75747
3504	Miskolc	BZ	47.9804	20.9354	30456	1	23666	170234	75747
3505	Miskolc	BZ	47.9804	20.9354	30456	1	23666	170234	75747
3506	Miskolc	BZ	47.9804	20.9354	30456	1	23666	170234	75747
3507	Miskolc	BZ	47.9804	20.9354	30456	1	23666	170234	75747
3508	Miskolc	BZ	47.9804	20.9354	30456	1	23666	170234	75747
3509	Miskolc	BZ	47.9804	20.9354	30456	1	23666	170234	75747
3510	Miskolc	BZ	47.9804	20.9354	30456	1	23666	170234	75747
3511	Miskolc	BZ	47.9804	20.9354	30456	1	23666	170234	75747
3513	Miskolc	BZ	47.9804	20.9354	30456	1	23666	170234	75747
3514	Miskolc	BZ	47.9804	20.9354	30456	1	23666	170234	75747
3515	Miskolc	BZ	47.9804	20.9354	30456	1	23666	170234	75747
3516	Miskolc	BZ	47.9804	20.9354	30456	1	23666	170234	75747
3517	Miskolc	BZ	47.9804	20.9354	30456	1	23666	170234	75747
3518	Miskolc	BZ	47.9804	20.9354	30456	1	23666	170234	75747
3519	Miskolc	BZ	47.9804	20.9354	30456	1	23666	170234	75747
3521	Miskolc	BZ	47.9804	20.9354	30456	1	23666	170234	75747
3523	Miskolc	BZ	47.9804	20.9354	30456	1	23666	170234	75747
3524	Miskolc	BZ	47.9804	20.9354	30456	1	23666	170234	75747
3525	Miskolc	BZ	47.9804	20.9354	30456	1	23666	170234	75747
3526	Miskolc	BZ	47.9804	20.9354	30456	1	23666	170234	75747
3527	Miskolc	BZ	47.9804	20.9354	30456	1	23666	170234	75747
3528	Miskolc	BZ	47.9804	20.9354	30456	1	23666	170234	75747
3529	Miskolc	BZ	47.9804	20.9354	30456	1	23666	170234	75747
3530	Miskolc	BZ	47.9804	20.9354	30456	1	23666	170234	75747
3531	Miskolc	BZ	47.9804	20.9354	30456	1	23666	170234	75747
3532	Miskolc	BZ	47.9804	20.9354	30456	1	23666	170234	75747
3533	Miskolc	BZ	47.9804	20.9354	30456	1	23666	170234	75747
3534	Miskolc	BZ	47.9804	20.9354	30456	1	23666	170234	75747
3535	Miskolc	BZ	47.9804	20.9354	30456	1	23666	170234	75747
3542	Miskolc	BZ	47.9804	20.9354	30456	1	23666	170234	75747
3543	Miskolc	BZ	47.9804	20.9354	30456	1	23666	170234	75747
3544	Miskolc	BZ	47.9804	20.9354	30456	1	23666	170234	75747
3545	Miskolc	BZ	47.9804	20.9354	30456	1	23666	170234	75747
3546	Miskolc	BZ	47.9804	20.9354	30456	1	23666	170234	75747
3547	Miskolc	BZ	47.9804	20.9354	30456	1	23666	170234	75747
3548	Miskolc	BZ	47.9804	20.9354	30456	1	23666	170234	75747
3549	Miskolc	BZ	47.9804	20.9354	30456	1	23666	170234	75747
3551	Ónod	BZ	48	20.9167	22628	6	1773	2625	835
3552	Muhi	BZ	47.9833	20.9333	02158	6	962	549	209
3553	Kistokaj	BZ	48.05	20.85	12399	6	976	2010	688
3554	Bükkaranyos	BZ	47.9833	20.7833	27890	6	2620	1525	528
3555	Harsány	BZ	47.9667	20.75	05847	6	3653	2058	794
3556	Kisgyőr	BZ	48.0167	20.7	22840	6	7113	1703	638
3557	Bükkszentkereszt	BZ	48.0667	20.6333	08022	6	2697	1209	508
3559	Répáshuta	BZ	48.05	20.5333	31884	6	1679	467	181
3561	Felsőzsolca	BZ	48.1	20.8667	02848	4	1625	7043	2237
3562	Onga	BZ	48.1167	20.9167	22558	5	3149	4826	1524
3563	Hernádkak	BZ	48.0833	20.9667	24165	6	1090	1655	484
3564	Hernádnémeti	BZ	48.0667	20.9833	31200	6	2876	3617	1191
3565	Tiszalúc	BZ	48.0333	21.0833	28398	5	4488	5481	1926
3571	Alsózsolca	BZ	48.0667	20.8833	21032	4	2602	6044	1839
3572	Sajólád	BZ	48.05	20.9	27173	6	1268	3127	1002
3573	Sajópetri	BZ	48.0333	20.9	16638	6	928	1569	490
3574	Bőcs	BZ	48.05	20.9667	05306	6	2432	2793	952
3575	Berzék	BZ	48.0167	20.95	26356	6	1059	1118	347
3576	Sajóhídvég	BZ	48	20.95	03081	6	1344	1065	346
3577	Köröm	BZ	47.9833	20.95	26602	6	834	1366	353
3578	Girincs	BZ	47.9667	20.9833	21564	6	1120	890	294
3578	Kiscsécs	BZ	47.9667	21.0167	17349	6	413	208	54
3579	Kesznyéten	BZ	47.9667	21.05	29249	6	3640	1912	655
3580	Tiszaújváros	BZ	47.9333	21.0833	28352	4	4604	16641	7023
3581	Tiszaújváros	BZ	47.9333	21.0833	28352	4	4604	16641	7023
3582	Tiszaújváros	BZ	47.9333	21.0833	28352	4	4604	16641	7023
3585	Tiszaújváros	BZ	47.9333	21.0833	28352	4	4604	16641	7023
3586	Sajóörös	BZ	47.95	21.0333	08129	6	844	1304	467
3587	Tiszapalkonya	BZ	47.8833	21.0667	08633	6	1349	1480	631
3588	Hejőkürt	BZ	47.8667	21	02282	6	1490	332	151
3589	Tiszatarján	BZ	47.8333	21.0167	30377	6	4039	1433	532
3591	Oszlár	BZ	47.8833	21.0333	02866	6	571	425	183
3592	Nemesbikk	BZ	47.8833	20.9667	05245	6	2410	1043	380
3593	Hejőbába	BZ	47.9	20.95	06655	6	1872	1970	550
3594	Hejőpapi	BZ	47.9	20.9167	16780	6	1702	1219	427
3595	Hejőszalonta	BZ	47.9333	20.8833	12159	6	1097	852	244
3596	Szakáld	BZ	47.95	20.9167	03805	6	1140	558	227
3597	Hejőkeresztúr	BZ	47.9667	20.8833	04604	6	1028	998	404
3598	Nagycsécs	BZ	47.9667	20.95	05582	6	983	835	292
3599	Sajószöged	BZ	47.95	21	30340	6	1362	2372	893
3600	Ózd	BZ	48.2167	20.3	14492	4	9170	35621	14953
3601	Ózd	BZ	48.2167	20.3	14492	4	9170	35621	14953
3603	Ózd	BZ	48.2167	20.3	14492	4	9170	35621	14953
3604	Ózd	BZ	48.2167	20.3	14492	4	9170	35621	14953
3607	Ózd	BZ	48.2167	20.3	14492	4	9170	35621	14953
3608	Ózd	BZ	48.2167	20.3	14492	4	9170	35621	14953
3621	Ózd	BZ	48.2167	20.3	14492	4	9170	35621	14953
3622	Uppony	BZ	48.2167	20.4333	18351	6	1281	319	191
3623	Borsodszentgyörgy	BZ	48.1833	20.2	30207	6	2152	1188	483
3625	Borsodszentgyörgy	BZ	48.1833	20.2	30207	6	2152	1188	483
3626	Hangony	BZ	48.2333	20.2	25104	6	3915	1561	616
3627	Kissikátor	BZ	48.2	20.1333	14702	6	1038	340	128
3627	Domaháza	BZ	48.1833	20.1167	25690	6	2883	872	345
3630	Putnok	BZ	48.3	20.4333	27410	4	3473	7038	2598
3635	Dubicsány	BZ	48.2833	20.5	27669	6	1300	309	119
3636	Sajógalgóc	BZ	48.3	20.5333	10171	6	1012	382	137
3636	Vadna	BZ	48.2667	20.5667	07223	6	782	617	222
3641	Nagybarca	BZ	48.25	20.5333	29188	6	1439	1104	354
3642	Bánhorváti	BZ	48.2333	20.5167	25159	6	2848	1409	592
3643	Dédestapolcsány	BZ	48.1833	20.4833	04686	6	2943	1475	769
3644	Tardona	BZ	48.1667	20.5333	14784	6	1223	1056	433
3645	Mályinka	BZ	48.15	20.5	14915	6	2421	484	236
3646	Nekézseny	BZ	48.1667	20.4333	28033	6	1410	810	343
3647	Csokvaomány	BZ	48.1667	20.3833	14289	6	1499	858	450
3648	Lénárddaróc	BZ	48.15	20.3833	07038	6	516	305	170
3648	Bükkmogyorósd	BZ	48.1333	20.3667	19406	6	990	141	107
3648	Csernely	BZ	48.15	20.35	28459	6	2062	819	459
3651	Lénárddaróc	BZ	48.15	20.3833	07038	6	516	305	170
3652	Sajónémeti	BZ	48.2667	20.3833	11332	6	738	533	249
3653	Sajópüspöki	BZ	48.2833	20.35	23782	6	945	540	205
3654	Bánréve	BZ	48.3	20.3667	21953	6	663	1376	556
3655	Hét	BZ	48.2833	20.3833	08004	6	371	543	214
3656	Sajómercse	BZ	48.25	20.4167	15945	6	1118	224	130
3656	Sajóvelezd	BZ	48.2667	20.4667	27757	6	2302	849	317
3657	Királd	BZ	48.25	20.4	32090	6	788	896	413
3658	Borsodbóta	BZ	48.2167	20.4	30669	6	814	901	357
3659	Sáta	BZ	48.1833	20.4	02875	6	1651	1142	544
3661	Sáta	BZ	48.1833	20.4	02875	6	1651	1142	544
3662	Sáta	BZ	48.1833	20.4	02875	6	1651	1142	544
3663	Arló	BZ	48.1833	20.2667	14331	5	4687	3785	1170
3664	Járdánháza	BZ	48.15	20.25	26657	6	1125	1867	652
3671	Borsodnádasd	BZ	48.1167	20.25	05315	4	2807	3146	1382
3672	Borsodnádasd	BZ	48.1167	20.25	05315	4	2807	3146	1382
3700	Kazincbarcika	BZ	48.25	20.6333	06691	4	3667	29695	12616
3701	Kazincbarcika	BZ	48.25	20.6333	06691	4	3667	29695	12616
3702	Kazincbarcika	BZ	48.25	20.6333	06691	4	3667	29695	12616
3703	Kazincbarcika	BZ	48.25	20.6333	06691	4	3667	29695	12616
3704	Kazincbarcika	BZ	48.25	20.6333	06691	4	3667	29695	12616
3705	Kazincbarcika	BZ	48.25	20.6333	06691	4	3667	29695	12616
3711	Szirmabesenyő	BZ	48.15	20.8	09496	5	1575	4531	1612
3712	Sajósenye	BZ	48.2	20.8333	08970	6	847	470	135
3712	Sajóvámos	BZ	48.1833	20.85	20738	6	3122	2247	778
3713	Arnót	BZ	48.1333	20.8667	03771	6	1754	2607	806
3714	Sajópálfala	BZ	48.1667	20.85	18537	6	711	792	282
3715	Gesztely	BZ	48.1	20.9667	15608	6	2882	2826	951
3716	Újcsanálos	BZ	48.1333	21.0167	12487	6	1218	905	335
3716	Sóstófalva	BZ	48.15	21	13268	6	728	301	112
3717	Alsódobsza	BZ	48.1833	21	19664	6	1069	344	163
3718	Megyaszó	BZ	48.1833	21.05	21768	6	5342	2875	920
3720	Sajókaza	BZ	48.2833	20.5833	14313	6	3072	3489	1053
3720	Sajóivánka	BZ	48.2667	20.5833	03212	6	1023	592	220
3721	Felsőnyárád	BZ	48.3333	20.6	32762	6	1167	1049	394
3721	Jákfalva	BZ	48.3333	20.5833	20233	6	906	513	149
3721	Dövény	BZ	48.35	20.55	06123	6	1165	289	115
3722	Felsőkelecsény	BZ	48.3667	20.6	31723	6	799	407	144
3723	Zubogy	BZ	48.3833	20.5833	19105	6	1143	601	233
3724	Imola	BZ	48.4167	20.55	16577	6	1812	101	70
3724	Ragály	BZ	48.4	20.5167	06053	6	1554	664	253
3724	Trizs	BZ	48.4333	20.5	04914	6	1025	227	113
3726	Alsószuha	BZ	48.3667	20.5167	28839	6	2242	459	183
3726	Szuhafő	BZ	48.4167	20.45	03160	6	1605	156	91
3726	Zádorfalva	BZ	48.3833	20.4833	03063	6	1375	475	179
3728	Gömörszőlős	BZ	48.3833	20.4333	09706	6	878	69	47
3728	Kelemér	BZ	48.35	20.4333	12034	6	1881	539	181
3729	Serényfalva	BZ	48.3167	20.4	32531	6	1964	998	369
3731	Szuhakálló	BZ	48.2833	20.6667	11110	6	696	1037	393
3732	Kurityán	BZ	48.3167	20.6333	11819	6	754	1712	603
3733	Rudabánya	BZ	48.3833	20.6333	23029	4	1646	2668	1151
3734	Szuhogy	BZ	48.3833	20.6833	24606	6	1700	1243	448
3735	Kánó	BZ	48.4333	20.6	07764	6	1377	164	95
3735	Felsőtelekes	BZ	48.4	20.6333	31671	6	845	762	288
3735	Alsótelekes	BZ	48.4167	20.6667	08217	6	644	137	93
3741	Izsófalva	BZ	48.3	20.6667	05591	5	941	1763	617
3742	Rudolftelep	BZ	48.3167	20.6833	34120	6	439	746	294
3743	Ormosbánya	BZ	48.35	20.65	34069	6	755	1779	701
3744	Múcsony	BZ	48.2667	20.6833	21546	5	1754	3210	1209
3751	Szendrőlád	BZ	48.35	20.75	27456	6	1770	1933	440
3752	Galvács	BZ	48.4167	20.7833	19293	6	1504	91	79
3752	Szendrő	BZ	48.4	20.7333	08077	4	5356	4177	1454
3753	Abod	BZ	48.4	20.8	10357	6	3117	228	126
3754	Szalonna	BZ	48.45	20.75	16753	6	2008	1023	364
3754	Meszes	BZ	48.4333	20.8	11758	6	1140	169	117
3755	Martonyi	BZ	48.4667	20.7667	02024	6	1757	424	182
3756	Varbóc	BZ	48.4667	20.65	10144	6	1010	48	60
3756	Perkupa	BZ	48.4667	20.7	33419	6	1940	854	357
3757	Égerszög	BZ	48.45	20.5833	13356	6	1077	52	46
3757	Teresztenye	BZ	48.45	20.6167	28635	6	869	27	23
3757	Szőlősardó	BZ	48.45	20.6333	07889	6	1066	109	84
3758	Jósvafő	BZ	48.4833	20.5667	15680	6	2155	256	176
3759	Aggtelek	BZ	48.4667	20.5167	09362	6	4382	569	247
3761	Szin	BZ	48.5	20.6667	20871	6	1810	751	256
3761	Tornakápolna	BZ	48.4667	20.6167	10375	6	402	29	34
3761	Szinpetri	BZ	48.4833	20.6333	11493	6	971	228	100
3762	Szögliget	BZ	48.5167	20.6833	16179	6	3474	641	395
3763	Bódvaszilas	BZ	48.5333	20.7333	05926	6	1922	1067	484
3764	Bódvarákó	BZ	48.5167	20.75	33303	6	922	109	82
3765	Tornaszentandrás	BZ	48.5167	20.7833	27836	6	1565	224	135
3765	Komjáti	BZ	48.55	20.7667	10612	6	1108	290	143
3765	Tornabarakony	BZ	48.5	20.8167	16902	6	820	15	29
3767	Tornanádaska	BZ	48.5667	20.7833	18801	6	783	595	134
3768	Hidvégardó	BZ	48.5667	20.85	25672	6	1699	575	298
3768	Bódvalenke	BZ	48.55	20.8167	27429	6	663	182	62
3768	Becskeháza	BZ	48.5333	20.85	27049	6	500	40	40
3769	Tornaszentjakab	BZ	48.5167	20.8833	30517	6	2822	205	135
3770	Sajószentpéter	BZ	48.2167	20.7167	16054	4	3485	12453	4579
3773	Sajókápolna	BZ	48.2	20.7	21670	6	1051	409	165
3773	Sajólászlófalva	BZ	48.1833	20.6833	22479	6	662	438	166
3775	Kondó	BZ	48.2	20.65	32498	6	1963	607	222
3776	Radostyán	BZ	48.1833	20.6667	21193	6	810	627	223
3777	Parasznya	BZ	48.1667	20.65	26745	6	1676	1208	438
3778	Varbó	BZ	48.1667	20.6333	21810	6	2588	1105	404
3779	Alacska	BZ	48.2167	20.65	33093	6	856	812	281
3780	Ládbesenyő	BZ	48.3	20.7333	26231	6	1040	285	127
3780	Damak	BZ	48.3167	20.8333	11350	6	752	264	104
3780	Balajt	BZ	48.3	20.7333	22521	6	903	465	149
3780	Edelény	BZ	48.3	20.7333	10728	4	5684	10372	3567
3783	Ládbesenyő	BZ	48.3	20.7333	26231	6	1040	285	127
3786	Irota	BZ	48.4	20.8833	05005	6	1234	70	64
3786	Szakácsi	BZ	48.3833	20.8667	32258	6	862	139	81
3786	Hegymeg	BZ	48.3333	20.8667	02468	6	570	110	57
3786	Lak	BZ	48.35	20.8667	15857	6	1976	606	209
3787	Tomor	BZ	48.3333	20.8833	14890	6	1289	230	124
3791	Sajókeresztúr	BZ	48.1667	20.7833	26949	6	1639	1541	570
3792	Sajóbábony	BZ	48.1667	20.7333	03504	5	1343	2877	1144
3793	Sajóecseg	BZ	48.2	20.7833	27331	6	794	1024	433
3794	Boldva	BZ	48.2167	20.8	08396	6	2834	2384	801
3794	Ziliz	BZ	48.25	20.8	19275	6	925	369	137
3795	Hangács	BZ	48.3	20.8333	11226	6	2253	623	256
3795	Nyomár	BZ	48.2833	20.8167	04215	6	1046	332	133
3796	Borsodszirák	BZ	48.2667	20.7667	16799	6	1101	1228	390
3800	Szikszó	BZ	48.2	20.9333	21351	4	3623	5637	2212
3809	Abaújszolnok	BZ	48.3667	20.9833	26338	6	866	164	70
3809	Nyésta	BZ	48.3667	20.95	04419	6	693	53	36
3809	Selyeb	BZ	48.3333	20.9667	25380	6	1668	497	186
3811	Alsóvadász	BZ	48.25	20.9167	29814	6	2291	1554	457
3812	Monaj	BZ	48.3	20.95	09016	6	1155	265	107
3812	Homrogd	BZ	48.2833	20.9167	21236	6	1347	986	327
3813	Kupa	BZ	48.3333	20.9167	18722	6	784	144	79
3814	Felsővadász	BZ	48.3667	20.9333	23533	6	1866	549	186
3815	Gadna	BZ	48.4	20.9333	05494	6	809	260	83
3815	Abaújlak	BZ	48.4	20.9667	02820	6	706	114	86
3816	Gagyvendégi	BZ	48.4333	20.9833	03744	6	1232	188	108
3817	Gagybátor	BZ	48.4333	20.95	28307	6	1877	238	118
3821	Pamlény	BZ	48.5	20.9333	12371	6	1243	58	55
3821	Büttös	BZ	48.4833	21.0167	23977	6	1822	188	108
3821	Szászfa	BZ	48.4667	20.95	08147	6	1213	155	85
3821	Kány	BZ	48.5167	21.0167	25742	6	925	61	57
3821	Perecse	BZ	48.5	21	32683	6	1257	33	38
3821	Krasznokvajda	BZ	48.4667	20.9833	19576	6	1144	503	202
3821	Keresztéte	BZ	48.5	20.95	17066	6	401	31	27
3825	Debréte	BZ	48.5	20.8667	31954	6	962	19	28
3825	Rakaca	BZ	48.4667	20.9	29717	6	1900	763	262
3825	Viszló	BZ	48.5	20.9	03957	6	1110	72	58
3826	Rakacaszend	BZ	48.4667	20.85	16133	6	1571	352	166
3831	Kázsmárk	BZ	48.2833	20.9833	13374	6	1252	958	266
3832	Léh	BZ	48.2833	20.9833	03531	6	845	452	153
3833	Rásonysápberencs	BZ	48.3167	21	31909	6	916	591	197
3834	Beret	BZ	48.35	21.0333	29674	6	682	273	93
3834	Detek	BZ	48.3333	21.0333	10524	6	970	279	135
3836	Baktakék	BZ	48.3833	21.0333	18184	6	1885	700	294
3837	Felsőgagy	BZ	48.4333	21.0167	29708	6	1447	161	89
3837	Gagyapáti	BZ	48.4167	21	28732	6	326	24	14
3837	Alsógagy	BZ	48.4	21.0333	14429	6	628	100	56
3837	Csenyéte	BZ	48.4333	21.05	08493	6	1000	454	83
3841	Aszaló	BZ	48.2167	20.9667	04233	6	2540	1960	644
3842	Halmaj	BZ	48.25	21	27942	6	1263	1885	600
3843	Kiskinizs	BZ	48.25	21.05	03762	6	718	339	130
3844	Szentistvánbaksa	BZ	48.2167	21.0333	08484	6	656	277	140
3844	Nagykinizs	BZ	48.2333	21.0333	26505	6	662	350	138
3846	Hernádkércs	BZ	48.25	21.05	21829	6	741	267	151
3847	Felsődobsza	BZ	48.2667	21.0667	09742	6	1527	933	343
3848	Csobád	BZ	48.2833	21.0333	05333	6	1186	697	265
3849	Forró	BZ	48.3167	21.0833	30483	6	1903	2476	859
3851	Ináncs	BZ	48.2833	21.0667	08086	6	1098	1278	437
3852	Hernádszentandrás	BZ	48.2833	21.1	17136	6	704	475	165
3853	Pere	BZ	48.2833	21.1333	24420	6	956	357	182
3853	Hernádbűd	BZ	48.3	21.1333	15839	6	591	142	79
3854	Hernádbűd	BZ	48.3	21.1333	15839	6	591	142	79
3855	Fancsal	BZ	48.35	21.0667	12557	6	981	317	146
3860	Encs	BZ	48.3333	21.1333	33048	4	2580	6396	2274
3861	Encs	BZ	48.3333	21.1333	33048	4	2580	6396	2274
3863	Szalaszend	BZ	48.3833	21.1333	31015	6	1826	1117	380
3864	Fulókércs	BZ	48.4333	21.1167	22123	6	1863	387	120
3865	Fáj	BZ	48.4167	21.0833	02741	6	1932	358	100
3866	Szemere	BZ	48.4667	21.1	09830	6	2630	386	157
3866	Litka	BZ	48.45	21.0667	28219	6	670	56	49
3871	Méra	BZ	48.35	21.15	25618	6	1511	1775	596
3872	Novajidrány	BZ	48.4	21.1833	27191	6	1435	1428	465
3873	Garadna	BZ	48.4167	21.1833	10904	6	978	458	194
3874	Pusztaradvány	BZ	48.4667	21.1333	15413	6	718	232	66
3874	Hernádvécse	BZ	48.45	21.1667	19840	6	1694	978	288
3874	Hernádpetri	BZ	48.4833	21.1667	24882	6	1711	270	103
3875	Hernádszurdok	BZ	48.4833	21.2167	24970	6	448	197	97
3876	Hidasnémeti	BZ	48.5	21.2333	11697	6	1611	1115	442
3877	Tornyosnémeti	BZ	48.5167	21.2667	29054	6	1404	510	273
3881	Abaújszántó	BZ	48.2833	21.2	03595	4	4736	3169	1306
3881	Sima	BZ	48.3	21.3	23418	6	488	23	16
3881	Baskó	BZ	48.3333	21.3333	08846	6	2963	186	116
3882	Abaújalpár	BZ	48.3167	21.2333	15662	6	848	77	61
3882	Abaújkér	BZ	48.3	21.2	26718	6	1727	692	300
3884	Boldogkőújfalu	BZ	48.3167	21.25	18944	6	1102	534	214
3885	Boldogkőváralja	BZ	48.3333	21.2333	14474	6	2203	1160	435
3885	Arka	BZ	48.35	21.25	26198	6	953	81	65
3886	Korlát	BZ	48.3833	21.25	22956	6	794	293	143
3887	Hernádcéce	BZ	48.35	21.2	09399	6	994	206	122
3888	Vizsoly	BZ	48.3833	21.2167	21087	6	1841	878	359
3891	Vilmány	BZ	48.4167	21.2333	11581	6	1258	1375	460
3892	Hejce	BZ	48.4333	21.2833	22187	6	953	267	113
3893	Regéc	BZ	48.4	21.35	08402	6	2721	99	62
3893	Fony	BZ	48.4	21.3	17932	6	4058	368	210
3893	Mogyoróska	BZ	48.3833	21.3333	10968	6	1917	75	70
3894	Göncruszka	BZ	48.45	21.25	18643	6	1673	623	324
3895	Gönc	BZ	48.4667	21.2833	15936	4	3730	2060	950
3896	Telkibánya	BZ	48.4833	21.3667	13763	6	4686	634	342
3897	Zsujta	BZ	48.5	21.2833	11022	6	677	173	88
3898	Abaújvár	BZ	48.5333	21.3167	02273	6	736	232	159
3898	Pányok	BZ	48.5333	21.3667	24730	6	850	53	81
3899	Kéked	BZ	48.55	21.35	15264	6	1305	193	139
3900	Szerencs	BZ	48.1667	21.2	30739	4	3668	9444	3869
3901	Szerencs	BZ	48.1667	21.2	30739	4	3668	9444	3869
3903	Bekecs	BZ	48.15	21.1833	06929	6	2572	2486	928
3904	Legyesbénye	BZ	48.1667	21.15	11660	6	2031	1593	630
3905	Monok	BZ	48.2167	21.15	07825	6	4198	1606	806
3906	Golop	BZ	48.2333	21.2	13134	6	943	585	301
3907	Tállya	BZ	48.2333	21.2333	12210	6	3795	2025	1019
3908	Rátka	BZ	48.2167	21.2333	12469	6	1177	975	432
3909	Mád	BZ	48.2	21.2833	03902	6	3186	2251	1211
3910	Tokaj	BZ	48.1167	21.4167	18306	4	2819	4747	1707
3911	Tokaj	BZ	48.1167	21.4167	18306	4	2819	4747	1707
3915	Tarcal	BZ	48.1333	21.35	21740	6	5373	3006	1353
3916	Bodrogkeresztúr	BZ	48.1667	21.3667	30784	6	2987	1157	560
3917	Bodrogkisfalud	BZ	48.1833	21.3667	33808	6	1468	891	432
3918	Szegi	BZ	48.2	21.3833	33817	6	905	323	138
3918	Szegilong	BZ	48.2167	21.4	31510	6	694	231	120
3921	Taktaszada	BZ	48.1167	21.1833	03133	6	2574	1947	682
3922	Taktaharkány	BZ	48.0833	21.1333	18245	5	3913	3853	1343
3923	Taktaharkány	BZ	48.0833	21.1333	18245	5	3913	3853	1343
3924	Taktakenéz	BZ	48.05	21.2167	28787	6	1974	1268	436
3925	Prügy	BZ	48.0833	21.25	21272	6	3139	2454	837
3926	Taktabáj	BZ	48.0667	21.3167	03708	6	1682	597	239
3927	Csobaj	BZ	48.05	21.35	20774	6	1959	767	345
3928	Tiszatardos	BZ	48.05	21.3833	30298	6	893	240	146
3929	Tiszaladány	BZ	48.0667	21.4167	19381	6	2221	704	330
3931	Mezőzombor	BZ	48.15	21.2667	03443	6	3878	2475	902
3932	Erdőbénye	BZ	48.2667	21.3667	25326	6	4579	1099	699
3933	Olaszliszka	BZ	48.25	21.4333	31778	6	3949	1672	791
3934	Tolcsva	BZ	48.2833	21.45	28051	6	1649	1756	805
3935	Erdőhorváti	BZ	48.3167	21.4333	22503	6	5011	604	319
3936	Háromhuta	BZ	48.3833	21.4333	12706	6	3780	132	89
3937	Komlóska	BZ	48.3333	21.4667	16559	6	2986	268	179
3941	Vámosújfalu	BZ	48.2667	21.4667	15149	6	1065	863	331
3942	Sárazsadány	BZ	48.2667	21.5	20516	6	1533	260	181
3943	Bodrogolaszi	BZ	48.2833	21.5167	14401	6	2061	942	400
3944	Bodrogolaszi	BZ	48.2833	21.5167	14401	6	2061	942	400
3945	Bodrogolaszi	BZ	48.2833	21.5167	14401	6	2061	942	400
3950	Sárospatak	BZ	48.3167	21.5833	27474	4	13919	13357	5323
3954	Györgytarló	BZ	48.2	21.6667	05069	6	3019	578	224
3955	Kenézlő	BZ	48.2	21.5333	05458	6	2296	1261	566
3956	Viss	BZ	48.2167	21.5167	05096	6	1392	672	353
3957	Zalkod	BZ	48.1833	21.4667	15617	6	1022	244	215
3958	Hercegkút	BZ	48.3333	21.5333	30137	6	782	634	258
3959	Makkoshotyka	BZ	48.35	21.5167	19600	6	1041	905	310
3961	Vajdácska	BZ	48.3167	21.6667	30003	6	2278	1343	468
3962	Karos	BZ	48.3333	21.75	30508	6	1532	508	206
3963	Karcsa	BZ	48.3167	21.8	21218	6	4370	1806	665
3964	Pácin	BZ	48.3333	21.8333	15893	6	3394	1421	622
3965	Kisrozvágy	BZ	48.35	21.95	11448	6	834	150	87
3965	Nagyrozvágy	BZ	48.3333	21.9167	33181	6	2682	642	292
3967	Lácacséke	BZ	48.3667	22	20844	6	1637	291	208
3971	Tiszakarád	BZ	48.2	21.7167	13976	6	4757	2373	929
3972	Tiszacsermely	BZ	48.2333	21.7833	29133	6	2028	629	254
3973	Cigánd	BZ	48.25	21.9	03939	4	5676	2820	1170
3974	Ricse	BZ	48.3333	21.9667	19220	5	2476	1737	660
3974	Semjén	BZ	48.35	21.9667	23755	6	784	461	168
3976	Révleányvár	BZ	48.3167	22.05	09317	6	1649	521	320
3977	Zemplénagárd	BZ	48.35	22.0833	31608	6	2911	775	430
3978	Dámóc	BZ	48.3667	22.0333	07719	6	1599	392	201
3980	Sátoraljaújhely	BZ	48.4	21.6667	05120	4	7347	16299	6875
3981	Sátoraljaújhely	BZ	48.4	21.6667	05120	4	7347	16299	6875
3985	Felsőberecki	BZ	48.3667	21.7	08174	6	353	296	117
3985	Alsóberecki	BZ	48.35	21.7	20482	6	686	795	288
3987	Bodroghalom	BZ	48.3	21.7167	23737	6	2687	1355	564
3988	Bodroghalom	BZ	48.3	21.7167	23737	6	2687	1355	564
3989	Mikóháza	BZ	48.475	21.6167	24253	6	1692	578	228
3989	Felsőregmec	BZ	48.4833	21.6167	07588	6	1075	309	103
3989	Alsóregmec	BZ	48.4667	21.6167	23223	6	1539	202	92
3991	Vilyvitány	BZ	48.5	21.5667	12982	6	1313	249	177
3992	Vágáshuta	BZ	48.4167	21.55	29151	6	200	99	70
3992	Kovácsvágás	BZ	48.45	21.5333	28547	6	2113	632	238
3993	Füzérradvány	BZ	48.4833	21.5333	10366	6	986	390	209
3994	Kishuta	BZ	48.45	21.4833	28875	6	518	293	133
3994	Filkeháza	BZ	48.5	21.5	25238	6	441	102	42
3994	Nagyhuta	BZ	48.4333	21.5	15468	6	3506	73	80
3994	Füzérkajata	BZ	48.5167	21.5	06460	6	1145	116	77
3994	Pálháza	BZ	48.4667	21.5167	12362	4	676	1062	416
3994	Bózsva	BZ	48.4667	21.4667	31006	6	1639	197	124
3995	Pusztafalu	BZ	48.55	21.5	17048	6	700	213	106
3996	Füzér	BZ	48.55	21.4667	17109	6	3750	477	228
3997	Füzérkomlós	BZ	48.5167	21.4667	11378	6	587	340	139
3998	Nyíri	BZ	48.5	21.45	26435	6	1647	426	177
3999	Hollóháza	BZ	48.55	21.4167	31167	6	236	885	433
4000	Debrecen	HB	47.7675	21.24	15130	1	46165	206225	89716
4001	Debrecen	HB	47.7675	21.24	15130	1	46165	206225	89716
4002	Debrecen	HB	47.7675	21.24	15130	1	46165	206225	89716
4003	Debrecen	HB	47.7675	21.24	15130	1	46165	206225	89716
4004	Debrecen	HB	47.7675	21.24	15130	1	46165	206225	89716
4005	Debrecen	HB	47.7675	21.24	15130	1	46165	206225	89716
4006	Debrecen	HB	47.7675	21.24	15130	1	46165	206225	89716
4007	Debrecen	HB	47.7675	21.24	15130	1	46165	206225	89716
4008	Debrecen	HB	47.7675	21.24	15130	1	46165	206225	89716
4009	Debrecen	HB	47.7675	21.24	15130	1	46165	206225	89716
4010	Debrecen	HB	47.7675	21.24	15130	1	46165	206225	89716
4011	Debrecen	HB	47.7675	21.24	15130	1	46165	206225	89716
4012	Debrecen	HB	47.7675	21.24	15130	1	46165	206225	89716
4013	Debrecen	HB	47.7675	21.24	15130	1	46165	206225	89716
4014	Debrecen	HB	47.7675	21.24	15130	1	46165	206225	89716
4015	Debrecen	HB	47.7675	21.24	15130	1	46165	206225	89716
4017	Debrecen	HB	47.7675	21.24	15130	1	46165	206225	89716
4021	Debrecen	HB	47.7675	21.24	15130	1	46165	206225	89716
4022	Debrecen	HB	47.7675	21.24	15130	1	46165	206225	89716
4024	Debrecen	HB	47.7675	21.24	15130	1	46165	206225	89716
4025	Debrecen	HB	47.7675	21.24	15130	1	46165	206225	89716
4026	Debrecen	HB	47.7675	21.24	15130	1	46165	206225	89716
4027	Debrecen	HB	47.7675	21.24	15130	1	46165	206225	89716
4028	Debrecen	HB	47.7675	21.24	15130	1	46165	206225	89716
4029	Debrecen	HB	47.7675	21.24	15130	1	46165	206225	89716
4030	Debrecen	HB	47.7675	21.24	15130	1	46165	206225	89716
4031	Debrecen	HB	47.7675	21.24	15130	1	46165	206225	89716
4032	Debrecen	HB	47.7675	21.24	15130	1	46165	206225	89716
4033	Debrecen	HB	47.7675	21.24	15130	1	46165	206225	89716
4034	Debrecen	HB	47.7675	21.24	15130	1	46165	206225	89716
4040	Debrecen	HB	47.7675	21.24	15130	1	46165	206225	89716
4041	Debrecen	HB	47.7675	21.24	15130	1	46165	206225	89716
4042	Debrecen	HB	47.7675	21.24	15130	1	46165	206225	89716
4044	Debrecen	HB	47.7675	21.24	15130	1	46165	206225	89716
4045	Debrecen	HB	47.7675	21.24	15130	1	46165	206225	89716
4046	Debrecen	HB	47.7675	21.24	15130	1	46165	206225	89716
4047	Debrecen	HB	47.7675	21.24	15130	1	46165	206225	89716
4048	Debrecen	HB	47.7675	21.24	15130	1	46165	206225	89716
4060	Balmazújváros	HB	47.6167	21.35	02918	4	20545	17575	6669
4063	Balmazújváros	HB	47.6167	21.35	02918	4	20545	17575	6669
4063	Debrecen	HB	47.6167	21.35	15130	1	46165	206225	89716
4064	Nagyhegyes	HB	47.5167	21.4167	09478	6	13276	2752	990
4065	Újszentmargita	HB	47.7333	21.1	32568	6	9622	1442	652
4066	Tiszacsege	HB	47.7	21	15644	4	13640	4705	2101
4067	Tiszacsege	HB	47.7	21	15644	4	13640	4705	2101
4069	Egyek	HB	47.6333	20.9	15741	5	10479	5071	2392
4071	Hortobágy	HB	47.5833	21.1667	04118	6	28458	1553	651
4074	Tarnalelesz	HB	47.7708	21.2167	13240	6	3713	1715	694
4075	Görbeháza	HB	47.8333	21.2333	16568	6	8020	2463	1071
4078	Görbeháza	HB	47.8333	21.2333	16568	6	8020	2463	1071
4079	Görbeháza	HB	47.8333	21.2333	16568	6	8020	2463	1071
4080	Hajdúnánás	HB	47.85	21.4333	22406	4	25962	17498	7027
4081	Hajdúnánás	HB	47.85	21.4333	22406	4	25962	17498	7027
4085	Hajdúnánás	HB	47.85	21.4333	22406	4	25962	17498	7027
4086	Hajdúnánás	HB	47.85	21.4333	22406	4	25962	17498	7027
4087	Hajdúdorog	HB	47.8167	21.5	12803	4	10065	9070	3562
4090	Polgár	HB	47.8667	21.1167	23117	4	9746	8133	3364
4090	Folyás	HB	47.8	21.1333	34014	6	5392	352	154
4096	Újtikos	HB	47.9167	21.1833	11925	6	3529	905	386
4097	Tiszagyulaháza	HB	47.95	21.15	30845	6	2078	768	373
4100	Berettyóújfalu	HB	47.2167	21.55	12788	4	17098	15427	6308
4101	Berettyóújfalu	HB	47.2167	21.55	12788	4	17098	15427	6308
4103	Berettyóújfalu	HB	47.2167	21.55	12788	4	17098	15427	6308
4110	Biharkeresztes	HB	47.1333	21.7167	19956	4	4926	3819	1655
4114	Bojt	HB	47.2	21.7333	14137	6	2688	501	246
4115	Ártánd	HB	47.1167	21.7667	03319	6	1982	506	240
4116	Berekböszörmény	HB	47.0667	21.6833	18467	6	4284	1707	785
4117	Told	HB	47.1167	21.65	25876	6	1491	312	150
4118	Mezőpeterd	HB	47.1667	21.6167	31033	6	1823	500	269
4119	Váncsod	HB	47.2	21.65	16762	6	3443	1241	543
4121	Szentpéterszeg	HB	47.2333	21.6167	19099	6	2551	1111	477
4122	Gáborján	HB	47.2333	21.6667	18175	6	2646	898	386
4123	Hencida	HB	47.25	21.7	29391	6	3479	1280	484
4124	Esztár	HB	47.2833	21.7833	25469	6	3171	1351	525
4125	Pocsaj	HB	47.2833	21.8167	11837	5	4955	2588	1033
4126	Kismarja	HB	47.25	21.8333	15477	6	4716	1239	535
4127	Nagykereki	HB	47.1833	21.8	08907	6	3727	1185	530
4128	Bedő	HB	47.1667	21.75	33446	6	1020	252	142
4130	Derecske	HB	47.35	21.5667	05573	4	10358	9116	3315
4131	Derecske	HB	47.35	21.5667	05573	4	10358	9116	3315
4132	Tépe	HB	47.3167	21.5833	31042	6	2322	1116	420
4133	Konyár	HB	47.3167	21.6667	25964	6	4170	2099	857
4134	Mezősas	HB	47.1167	21.5667	18847	6	2639	635	310
4135	Körösszegapáti	HB	47.0333	21.6333	08943	6	4585	862	500
4136	Körösszakál	HB	47.0167	21.6	31130	6	1502	828	391
4137	Magyarhomorog	HB	47.0167	21.55	03683	6	3956	861	453
4138	Komádi	HB	47	21.5	02167	4	14465	5407	2604
4141	Furta	HB	47.1333	21.4667	16993	6	4285	1151	599
4142	Zsáka	HB	47.1333	21.4333	04817	5	7881	1622	764
4143	Vekerd	HB	47.1	21.4	11138	6	741	119	114
4144	Darvas	HB	47.1	21.35	14678	6	4231	574	284
4145	Csökmő	HB	47.0333	21.3	12450	5	6897	1885	916
4146	Újiráz	HB	46.9833	21.3667	23393	6	1547	543	275
4150	Püspökladány	HB	47.3167	21.1167	10162	4	18695	15117	5964
4151	Püspökladány	HB	47.3167	21.1167	10162	4	18695	15117	5964
4152	Püspökladány	HB	47.3167	21.1167	10162	4	18695	15117	5964
4155	Püspökladány	HB	47.3167	21.1167	10162	4	18695	15117	5964
4161	Báránd	HB	47.3	21.2333	26693	6	4257	2624	1183
4162	Báránd	HB	47.3	21.2333	26693	6	4257	2624	1183
4163	Szerep	HB	47.2333	21.15	33437	6	5604	1604	571
4164	Bakonszeg	HB	47.1833	21.45	15167	6	3503	1176	584
4171	Sárrétudvari	HB	47.2333	21.2	23940	5	5442	2870	1251
4172	Biharnagybajom	HB	47.2167	21.2333	24828	6	6135	2801	1145
4173	Nagyrábé	HB	47.2	21.3333	06309	5	8542	2102	964
4174	Bihartorda	HB	47.2167	21.3667	29887	6	2238	905	435
4175	Bihardancsháza	HB	47.2333	21.3167	25256	6	831	193	104
4176	Sáp	HB	47.25	21.3667	26116	6	1922	980	410
4177	Földes	HB	47.3	21.3667	03258	5	6524	4092	1753
4181	Nádudvar	HB	47.4167	21.1667	28103	4	22591	8995	3728
4183	Kaba	HB	47.35	21.2833	02307	4	9504	6087	2369
4184	Tetétlen	HB	47.3167	21.3	19691	6	3211	1397	558
4200	Hajdúszoboszló	HB	47.4467	21.3924	05175	4	23870	23296	10524
4201	Hajdúszoboszló	HB	47.45	21.4	05175	4	23870	23296	10524
4202	Hajdúszoboszló	HB	47.45	21.4	05175	4	23870	23296	10524
4211	Ebes	HB	47.4667	21.5	14614	6	7727	4407	1579
4212	Hajdúszovát	HB	47.3833	21.4833	17473	6	5801	3087	1101
4220	Hajdúböszörmény	HB	47.6667	21.5167	03045	4	37078	31793	12312
4221	Hajdúböszörmény	HB	47.6667	21.5167	03045	4	37078	31793	12312
4224	Hajdúböszörmény	HB	47.6667	21.5167	03045	4	37078	31793	12312
4225	Hajdúböszörmény	HB	47.6667	21.5167	03045	4	37078	31793	12312
4225	Debrecen	HB	47.6667	21.5167	15130	1	46165	206225	89716
4231	Bököny	SZ	47.7333	21.75	11299	6	3547	3272	1267
4232	Geszteréd	SZ	47.7667	21.7833	28893	6	3352	1709	798
4233	Balkány	SZ	47.7667	21.8667	26958	4	8999	6442	2494
4234	Szakoly	SZ	47.7667	21.9167	04774	6	4144	2847	1028
4235	Biri	SZ	47.8167	21.85	02945	6	2259	1356	495
4241	Bocskaikert	HB	47.4333	21.9167	34102	6	1089	2964	1059
4242	Hajdúhadház	HB	47.6833	21.6667	10393	4	8780	12650	4203
4243	Téglás	HB	47.7167	21.6833	23214	4	3833	6624	2337
4244	Újfehértó	SZ	47.8	21.6833	26611	4	14088	13335	4971
4245	Érpatak	SZ	47.8	21.7667	10852	6	3133	1749	735
4246	Érpatak	SZ	47.8	21.7667	10852	6	3133	1749	735
4251	Hajdúsámson	HB	47.6	21.7667	31097	4	6947	12846	4103
4252	Hajdúsámson	HB	47.6	21.7667	31097	4	6947	12846	4103
4253	Hajdúsámson	HB	47.6	21.7667	31097	4	6947	12846	4103
4254	Nyíradony	HB	47.6833	21.9167	06187	4	9659	7874	2796
4262	Nyíracsád	HB	47.6	21.9833	14003	6	7492	3873	1482
4263	Nyírmártonfalva	HB	47.5833	21.9	32382	6	5748	2075	818
4264	Nyírábrány	HB	47.55	22.0333	32294	5	5562	3854	1545
4266	Fülöp	HB	47.6	22.0667	22150	6	5595	1767	784
4267	Penészlek	SZ	47.6333	22.15	17084	6	3692	959	503
4271	Mikepércs	HB	47.45	21.6333	24217	6	3693	4177	1221
4272	Sáránd	HB	47.4	21.6333	25007	6	2268	2338	831
4273	Hajdúbagos	HB	47.4	21.6667	26170	6	3744	1995	854
4274	Hosszúpályi	HB	47.4	21.75	06266	5	7918	5839	2045
4275	Monostorpályi	HB	47.4	21.7833	25894	6	4444	2217	954
4281	Létavértes	HB	47.3833	21.9	05768	4	11662	7165	2724
4283	Létavértes	HB	47.3833	21.9	05768	4	11662	7165	2724
4284	Kokad	HB	47.4	21.95	17455	6	1610	596	302
4285	Álmosd	HB	47.4167	21.9833	27641	6	3413	1602	725
4286	Bagamér	HB	47.45	22	20011	5	4702	2553	1023
4287	Vámospércs	HB	47.5333	21.9	08989	4	5819	5347	2146
4288	Újléta	HB	47.4667	21.8833	20419	6	3041	1063	445
4300	Nyírbátor	SZ	47.8333	22.1333	14845	4	6673	12522	4764
4301	Nyírbátor	SZ	47.8333	22.1333	14845	4	6673	12522	4764
4311	Nyírgyulaj	SZ	47.8833	22.1	09238	6	3576	2000	786
4320	Nagykálló	SZ	47.8833	21.85	24785	4	6855	10064	3653
4321	Nagykálló	SZ	47.8833	21.85	24785	4	6855	10064	3653
4324	Kállósemjén	SZ	47.8667	21.9333	31404	5	5452	3820	1570
4325	Kisléta	SZ	47.8333	22.0167	28477	6	2200	1896	574
4326	Máriapócs	SZ	47.8833	22.0333	19655	4	2209	2130	728
4327	Pócspetri	SZ	47.8833	22	11244	6	2637	1762	669
4331	Nyírcsászári	SZ	47.8667	22.1833	25973	6	1323	1166	430
4332	Nyírderzs	SZ	47.9	22.1667	05041	6	1701	598	266
4333	Nyírkáta	SZ	47.8667	22.2667	32452	6	3863	1816	661
4334	Hodász	SZ	47.9167	22.2167	13019	5	2649	3399	1134
4335	Kántorjánosi	SZ	47.9333	22.15	02671	6	4162	2183	883
4336	Őr	SZ	47.9833	22.2	09025	6	1778	1447	544
4337	Jármi	SZ	47.9667	22.25	17589	6	1237	1267	482
4338	Papos	SZ	47.9833	22.25	32577	6	1067	837	320
4341	Nyírvasvári	SZ	47.8167	22.1833	16522	6	2843	1944	743
4342	Terem	SZ	47.8	22.3167	33358	6	4951	650	306
4343	Bátorliget	SZ	47.8083	22.25	02990	6	3330	710	353
4351	Vállaj	SZ	47.7667	22.3833	06938	6	2227	867	456
4352	Mérk	SZ	47.7833	22.3667	07463	5	2508	2118	817
4353	Tiborszállás	SZ	47.8167	22.4167	08952	6	2552	1003	373
4354	Fábiánháza	SZ	47.8333	22.3667	23250	6	2735	1730	777
4355	Nagyecsed	SZ	47.8667	22.4	06488	4	4387	6306	2391
4356	Nyírcsaholy	SZ	47.9	22.3333	07904	6	3434	2172	833
4361	Nyírbogát	SZ	47.8	22.0667	31158	5	5536	3279	1287
4362	Nyírgelse	SZ	47.75	21.9833	28440	6	2761	1117	504
4363	Nyírmihálydi	SZ	47.7333	21.9833	26365	6	2548	2005	638
4371	Nyírlugos	SZ	47.7	22.05	11271	4	5838	2837	1226
4372	Nyírbéltek	SZ	47.7	22.1333	15802	5	6217	2815	1119
4373	Ömböly	SZ	47.7	22.2167	26550	6	3035	425	200
4374	Encsencs	SZ	47.7333	22.1167	32328	6	3191	1986	678
4375	Piricse	SZ	47.7667	22.15	03391	6	3699	1891	642
4376	Nyírpilis	SZ	47.7833	22.1833	03878	6	1634	836	243
4400	Nyíregyháza	SZ	47.95	21.7167	17206	1	27454	117597	50269
4401	Nyíregyháza	SZ	47.95	21.7167	17206	1	27454	117597	50269
4402	Nyíregyháza	SZ	47.95	21.7167	17206	1	27454	117597	50269
4403	Nyíregyháza	SZ	47.95	21.7167	17206	1	27454	117597	50269
4404	Nyíregyháza	SZ	47.95	21.7167	17206	1	27454	117597	50269
4405	Nyíregyháza	SZ	47.95	21.7167	17206	1	27454	117597	50269
4406	Nyíregyháza	SZ	47.95	21.7167	17206	1	27454	117597	50269
4407	Nyíregyháza	SZ	47.95	21.7167	17206	1	27454	117597	50269
4410	Nyíregyháza	SZ	47.95	21.7167	17206	1	27454	117597	50269
4411	Nyíregyháza	SZ	47.95	21.7167	17206	1	27454	117597	50269
4412	Nyíregyháza	SZ	47.95	21.7167	17206	1	27454	117597	50269
4413	Nyíregyháza	SZ	47.95	21.7167	17206	1	27454	117597	50269
4431	Nyíregyháza	SZ	47.95	21.7167	17206	1	27454	117597	50269
4432	Nyíregyháza	SZ	47.95	21.7167	17206	1	27454	117597	50269
4433	Nyíregyháza	SZ	47.95	21.7167	17206	1	27454	117597	50269
4434	Kálmánháza	SZ	47.8833	21.5833	27225	6	3724	2051	762
4435	Nyíregyháza	SZ	47.95	21.7167	17206	1	27454	117597	50269
4440	Tiszavasvári	SZ	47.9667	21.35	07597	4	12659	13012	4559
4441	Szorgalmatos	SZ	47.9667	21.4875	34388	6	1038	1070	330
4444	Szorgalmatos	SZ	47.9667	21.4875	34388	6	1038	1070	330
4445	Nagycserkesz	SZ	47.9667	21.5333	22743	6	4151	1800	684
4446	Nagycserkesz	SZ	47.9667	21.5333	22743	6	4151	1800	684
4447	Nagycserkesz	SZ	47.9667	21.5333	22743	6	4151	1800	684
4450	Tiszalök	SZ	48.0167	21.3833	23524	4	5872	5768	2262
4455	Tiszadada	SZ	48.0333	21.25	06433	6	4877	2327	977
4456	Tiszadob	SZ	48.0167	21.1667	12593	5	8261	3071	1233
4461	Nyírtelek	SZ	48.0167	21.6333	13550	4	6792	7001	2552
4463	Tiszanagyfalu	SZ	48.1	21.4833	27252	6	2705	1904	707
4464	Tiszaeszlár	SZ	48.05	21.4667	09113	6	5460	2676	1097
4465	Rakamaz	SZ	48.1333	21.4667	14739	4	4264	4910	1893
4466	Timár	SZ	48.1667	21.4667	24475	6	2182	1350	533
4467	Szabolcs	SZ	48.1833	21.5	19169	6	588	423	201
4468	Balsa	SZ	48.1833	21.55	15963	6	2251	856	433
4471	Gávavencsellő	SZ	48.1667	21.6	05801	5	6683	3596	1662
4472	Gávavencsellő	SZ	48.1667	21.6	05801	5	6683	3596	1662
4474	Tiszabercel	SZ	48.15	21.65	03850	6	3138	1957	754
4475	Paszab	SZ	48.15	21.6833	31972	6	1296	1306	434
4481	Paszab	SZ	48.15	21.6833	31972	6	1296	1306	434
4482	Kótaj	SZ	48.05	21.7167	23728	6	2593	4542	1523
4483	Buj	SZ	48.1	21.65	19707	6	3276	2305	978
4484	Ibrány	SZ	48.1333	21.7167	25636	4	6048	6955	2369
4485	Nagyhalász	SZ	48.1333	21.7667	27155	4	4431	5715	1963
4486	Nagyhalász	SZ	48.1333	21.7667	27155	4	4431	5715	1963
4487	Tiszatelek	SZ	48.2	21.8	14447	6	3378	1473	541
4488	Beszterec	SZ	48.15	21.85	21227	6	1159	1044	379
4491	Újdombrád	SZ	48.2333	21.9333	33659	6	1078	703	220
4492	Dombrád	SZ	48.2333	21.9333	14508	4	5184	4069	1484
4493	Tiszakanyár	SZ	48.25	21.9667	08554	6	1551	1630	551
4494	Kékcse	SZ	48.25	22	14359	6	1823	1568	493
4495	Döge	SZ	48.2667	22.0833	03647	6	1654	2115	743
4496	Szabolcsveresmart	SZ	48.3	22.0167	03586	6	2295	1708	578
4501	Kemecse	SZ	48.0667	21.8	19992	4	3894	4840	1673
4502	Vasmegyer	SZ	48.1167	21.8167	27100	6	2273	1726	584
4503	Tiszarád	SZ	48.1167	21.8	10205	6	923	603	209
4511	Nyírbogdány	SZ	48.05	21.8833	28802	6	3503	2985	1046
4512	Nyírbogdány	SZ	48.05	21.8833	28802	6	3503	2985	1046
4515	Kék	SZ	48.1167	21.8833	28431	6	2205	1966	670
4516	Demecser	SZ	48.1167	21.9167	17756	4	3698	4368	1524
4517	Gégény	SZ	48.15	21.95	05670	6	2344	1981	733
4521	Berkesz	SZ	48.1	21.9833	07472	6	1318	900	345
4522	Nyírtass	SZ	48.1167	22.0333	28060	6	3795	2034	832
4523	Pátroha	SZ	48.1667	22	12186	6	3922	2939	1032
4524	Ajak	SZ	48.1833	22.0667	08776	5	2476	3691	1297
4525	Rétközberencs	SZ	48.2	22.0167	21573	6	1580	1171	403
4531	Nyírpazony	SZ	47.9833	21.8	33145	6	1505	3396	1220
4532	Nyírtura	SZ	48.0167	21.8333	12098	6	2148	1872	659
4533	Sényő	SZ	48	21.8833	04491	6	1830	1439	463
4534	Székely	SZ	48.0667	21.95	31088	6	1608	1076	363
4535	Nyíribrony	SZ	48.0167	21.9667	14696	6	2009	1118	429
4536	Ramocsaháza	SZ	48.05	22	31857	6	1811	1493	547
4537	Nyírkércs	SZ	48.0167	22.05	25928	6	1428	799	321
4541	Nyírjákó	SZ	48.0333	22.0833	31477	6	1034	927	365
4542	Petneháza	SZ	48.0667	22.0833	17224	6	2420	1849	703
4543	Laskod	SZ	48.05	22.05	21290	6	1359	1006	415
4544	Nyírkarász	SZ	48.1	22.1	18290	6	4143	2360	872
4545	Gyulaháza	SZ	48.1333	22.1167	07676	6	2209	1970	691
4546	Anarcs	SZ	48.1833	22.1167	29975	6	1706	1977	682
4547	Szabolcsbáka	SZ	48.15	22.15	22053	6	1984	1215	464
4551	Szabolcsbáka	SZ	48.15	22.15	22053	6	1984	1215	464
4552	Napkor	SZ	47.9333	21.8833	08420	6	3735	3844	1336
4553	Apagy	SZ	47.9667	21.9333	20303	6	3204	2269	862
4554	Nyírtét	SZ	48.0167	21.9333	09256	6	1717	1080	375
4555	Levelek	SZ	47.9667	22	30979	5	2573	2898	953
4556	Magy	SZ	47.9333	21.9833	16629	6	2070	987	332
4557	Besenyőd	SZ	47.9667	22.0167	13639	6	945	642	254
4558	Ófehértó	SZ	47.9333	22.05	22284	6	4317	2614	1020
4561	Baktalórántháza	SZ	48	22.0833	02325	4	3525	4306	1204
4562	Vaja	SZ	48	22.1667	18591	5	2861	3625	1171
4563	Rohod	SZ	48.0333	22.1333	24581	6	1956	1225	434
4564	Nyírmada	SZ	48.0667	22.2	12274	5	3882	4866	1568
4565	Pusztadobos	SZ	48.0667	22.2333	13860	6	1669	1330	511
4566	Ilk	SZ	48.1167	22.2333	09654	6	1456	1234	418
4567	Gemzse	SZ	48.1333	22.2	13000	6	1360	829	302
4600	Kisvárda	SZ	48.2167	22.0833	09265	4	3591	17097	6915
4601	Kisvárda	SZ	48.2167	22.0833	09265	4	3591	17097	6915
4603	Kisvárda	SZ	48.2167	22.0833	09265	4	3591	17097	6915
4611	Jéke	SZ	48.2333	22.1667	13143	6	632	736	278
4621	Fényeslitke	SZ	48.2667	22.1	22415	6	2515	2409	868
4622	Komoró	SZ	48.3	22.1167	27146	6	1169	1318	459
4623	Tuzsér	SZ	48.35	22.1333	09919	5	1551	3360	1016
4624	Tiszabezdéd	SZ	48.3667	22.15	20172	6	1860	1961	674
4625	Győröcske	SZ	48.3833	22.15	28945	6	213	136	55
4625	Záhony	SZ	48.4167	22.1833	16203	4	687	4279	1800
4627	Zsurk	SZ	48.4167	22.2167	13037	6	1539	751	278
4628	Tiszaszentmárton	SZ	48.3833	22.2333	27544	6	1455	1190	414
4631	Pap	SZ	48.2167	22.15	27748	6	1715	1829	635
4632	Nyírlövő	SZ	48.2	22.1833	11095	6	791	707	258
4633	Lövőpetri	SZ	48.1833	22.2	07995	6	926	460	220
4634	Aranyosapáti	SZ	48.2	22.2667	09353	6	2136	1993	711
4635	Újkenéz	SZ	48.25	22.2333	10117	6	969	1047	382
4641	Mezőladány	SZ	48.2833	22.2167	32656	6	1404	1009	363
4642	Tornyospálca	SZ	48.2667	22.1833	16957	6	4366	2542	960
4643	Benk	SZ	48.3	22.2333	25441	6	850	452	189
4644	Mándok	SZ	48.3167	22.2	17826	4	2891	4366	1486
4645	Tiszamogyorós	SZ	48.3167	22.2333	11907	6	1025	680	252
4646	Eperjeske	SZ	48.35	22.2167	18528	6	1357	1155	379
4700	Mátészalka	SZ	47.95	22.3333	18874	4	4140	17436	7015
4701	Mátészalka	SZ	47.95	22.3333	18874	4	4140	17436	7015
4702	Mátészalka	SZ	47.95	22.3333	18874	4	4140	17436	7015
4721	Szamoskér	SZ	48.0167	22.4167	16300	6	971	426	190
4722	Nyírmeggyes	SZ	47.9167	22.2667	23269	6	2879	2599	1045
4731	Tunyogmatolcs	SZ	47.9667	22.4667	13213	6	2628	2464	935
4732	Cégénydányád	SZ	47.9333	22.55	09681	6	1220	706	285
4733	Gyügye	SZ	47.9333	22.5667	19558	6	433	240	138
4734	Szamosújlak	SZ	47.9167	22.6	31273	6	527	419	197
4735	Hermánszeg	SZ	47.9	22.6333	12061	6	520	248	141
4735	Szamossályi	SZ	47.9	22.6167	10436	6	1157	672	343
4737	Darnó	SZ	47.9667	22.6667	18795	6	464	177	76
4737	Kisnamény	SZ	47.95	22.7	16036	6	1801	322	155
4741	Jánkmajtis	SZ	47.95	22.65	07843	6	2503	1690	646
4742	Csegöld	SZ	47.8875	22.6875	26107	6	1935	602	257
4743	Csengersima	SZ	47.8667	22.7333	24095	6	2380	634	288
4745	Szamosbecs	SZ	47.8667	22.7	22017	6	671	340	167
4746	Szamostatárfalva	SZ	47.8667	22.6667	30085	6	450	312	132
4751	Kocsord	SZ	47.95	22.3833	07445	6	2547	2883	1025
4752	Győrtelek	SZ	47.9333	22.4333	10126	6	1478	1630	475
4754	Géberjén	SZ	47.9333	22.4667	03629	6	538	546	207
4754	Fülpösdaróc	SZ	47.9333	22.5	14377	6	425	330	117
4755	Ököritófülpös	SZ	47.9167	22.5167	31769	5	3342	1800	685
4756	Rápolt	SZ	47.9167	22.5667	09061	6	323	146	86
4761	Porcsalma	SZ	47.8833	22.5667	17215	5	3110	2575	1002
4762	Tyukod	SZ	47.85	22.55	31398	5	6222	1901	927
4763	Ura	SZ	47.8167	22.6167	28981	6	3234	646	280
4764	Csengerújfalu	SZ	47.8	22.6333	26851	6	2561	820	350
4765	Komlódtótfalu	SZ	47.85	22.7	22336	6	697	115	62
4765	Csenger	SZ	47.8333	22.6833	30641	4	3616	4824	1924
4766	Pátyod	SZ	47.8667	22.6167	23685	6	905	640	295
4767	Szamosangyalos	SZ	47.8667	22.6667	18005	6	809	505	206
4800	Vásárosnamény	SZ	48.1333	22.3167	18324	4	6566	8917	3319
4801	Vásárosnamény	SZ	48.1333	22.3167	18324	4	6566	8917	3319
4803	Vásárosnamény	SZ	48.1333	22.3167	18324	4	6566	8917	3319
4804	Vásárosnamény	SZ	48.1333	22.3167	18324	4	6566	8917	3319
4811	Kisvarsány	SZ	48.15	22.3	12672	6	1283	963	383
4812	Nagyvarsány	SZ	48.1667	22.2833	33783	6	1254	1501	546
4813	Gyüre	SZ	48.1833	22.2833	33774	6	1587	1259	449
4821	Ópályi	SZ	48	22.3167	27924	6	2672	2873	898
4822	Nyírparasznya	SZ	48.0333	22.2833	10807	6	1476	970	330
4823	Nagydobos	SZ	48.05	22.3167	21485	6	2693	2194	752
4824	Szamosszeg	SZ	48.05	22.3667	13046	6	3530	1883	734
4826	Olcsva	SZ	48.0833	22.3333	11129	6	996	644	259
4831	Tiszaszalka	SZ	48.1833	22.3167	13541	6	1495	851	369
4832	Tiszavid	SZ	48.2	22.3	33747	6	1075	491	197
4833	Tiszaadony	SZ	48.2333	22.3	09423	6	1563	627	265
4834	Tiszakerecseny	SZ	48.2667	22.3	04446	6	2387	869	407
4835	Mátyus	SZ	48.2833	22.2833	20668	6	1103	327	145
4836	Lónya	SZ	48.3167	22.2833	26091	6	3549	723	420
4841	Jánd	SZ	48.1167	22.3833	17075	6	1654	794	278
4842	Gulács	SZ	48.0833	22.4667	29443	6	2335	814	341
4843	Hetefejércse	SZ	48.1167	22.4833	05616	6	1545	267	158
4844	Csaroda	SZ	48.1667	22.4667	29416	6	2468	595	260
4845	Tákos	SZ	48.15	22.4333	29911	6	1082	382	162
4900	Fehérgyarmat	SZ	47.9833	22.5167	18971	4	5246	8180	3247
4901	Fehérgyarmat	SZ	47.9833	22.5167	18971	4	5246	8180	3247
4911	Nábrád	SZ	48	22.45	19211	6	1769	895	365
4912	Kérsemjén	SZ	48.0167	22.4167	32869	6	708	289	123
4913	Panyola	SZ	48.05	22.4	29559	6	1223	591	292
4914	Olcsvaapáti	SZ	48.0833	22.35	10834	6	1100	312	153
4921	Tivadar	SZ	48.0667	22.5167	20260	6	480	197	88
4921	Kisar	SZ	48.05	22.5167	19424	6	1543	1077	374
4922	Nagyar	SZ	48.05	22.5667	04710	6	1599	687	280
4931	Tarpa	SZ	48.1	22.5333	04312	5	4973	2141	902
4932	Márokpapi	SZ	48.15	22.5167	33224	6	2118	441	222
4933	Beregsurány	SZ	48.1667	22.55	20677	6	1600	633	237
4934	Beregdaróc	SZ	48.2	22.5333	28246	6	2382	755	364
4935	Gelénes	SZ	48.2	22.45	04613	6	2055	534	243
4936	Vámosatya	SZ	48.2	22.4167	27322	6	2429	549	259
4937	Barabás	SZ	48.2333	22.4333	26480	6	3819	769	382
4941	Penyige	SZ	47.9833	22.5667	32692	6	1889	742	289
4942	Mánd	SZ	48	22.6167	02088	6	517	258	107
4942	Nemesborzova	SZ	47.9833	22.6333	27119	6	220	82	45
4943	Kömörő	SZ	48.0167	22.5833	23612	6	1637	532	246
4944	Túristvándi	SZ	48.05	22.65	13602	6	1522	699	261
4945	Szatmárcseke	SZ	48.0833	22.6333	31237	6	3631	1429	600
4946	Tiszakóród	SZ	48.1	22.7167	08794	6	1669	749	321
4947	Tiszacsécse	SZ	48.1	22.75	24448	6	482	247	118
4948	Milota	SZ	48.1	22.7833	31750	6	1539	829	321
4951	Tiszabecs	SZ	48.1	22.8167	17817	5	1714	998	418
4952	Uszka	SZ	48.0667	22.8667	31820	6	736	369	109
4953	Magosliget	SZ	48.05	22.8667	29984	6	518	248	92
4954	Sonkád	SZ	48.05	22.75	23889	6	1981	705	247
4955	Botpalád	SZ	48.0333	22.8	22239	6	1650	591	247
4956	Kispalád	SZ	48.0167	22.8333	29300	6	1674	538	191
4961	Zsarolyán	SZ	47.95	22.6	28750	6	639	387	154
4962	Nagyszekeres	SZ	47.9667	22.6167	27988	6	1052	545	209
4963	Kisszekeres	SZ	47.9667	22.6333	09751	6	1467	555	213
4964	Fülesd	SZ	48.0167	22.6833	10791	6	1505	477	176
4965	Kölcse	SZ	48.05	22.7167	16665	5	2824	1276	560
4966	Vámosoroszi	SZ	47.9833	22.6833	08934	6	1316	530	181
4967	Csaholc	SZ	47.9833	22.7333	12928	6	1935	486	180
4968	Túrricse	SZ	47.9667	22.7667	08998	6	1299	606	233
4969	Tisztaberek	SZ	47.95	22.8	27261	6	1822	608	213
4971	Rozsály	SZ	47.9167	22.8	17428	6	1487	763	258
4972	Gacsály	SZ	47.9333	22.7667	13727	6	1982	890	307
4973	Császló	SZ	47.9167	22.7333	09715	6	1018	373	152
4974	Zajta	SZ	47.9	22.8	06275	6	917	419	176
4975	Méhtelek	SZ	47.9333	22.85	29799	6	862	702	280
4976	Garbolc	SZ	47.95	22.8667	04996	6	726	144	71
4977	Kishódos	SZ	47.9667	22.8333	08509	6	892	96	35
4977	Nagyhódos	SZ	47.9667	22.85	26976	6	765	115	83
5000	Szolnok	JN	47.1833	20.2	27854	1	18724	74885	33758
5001	Szolnok	JN	47.1833	20.2	27854	1	18724	74885	33758
5002	Szolnok	JN	47.1833	20.2	27854	1	18724	74885	33758
5003	Szolnok	JN	47.1833	20.2	27854	1	18724	74885	33758
5004	Szolnok	JN	47.1833	20.2	27854	1	18724	74885	33758
5005	Szolnok	JN	47.1833	20.2	27854	1	18724	74885	33758
5006	Szolnok	JN	47.1833	20.2	27854	1	18724	74885	33758
5007	Szolnok	JN	47.1833	20.2	27854	1	18724	74885	33758
5008	Szolnok	JN	47.1833	20.2	27854	1	18724	74885	33758
5009	Szolnok	JN	47.1833	20.2	27854	1	18724	74885	33758
5051	Zagyvarékas	JN	47.2667	20.1333	14836	6	3171	3729	1494
5052	Újszász	JN	47.3	20.0833	15291	4	5820	6598	2558
5053	Szászberek	JN	47.3167	20.1	05777	6	3922	994	415
5054	Jászalsószentgyörgy	JN	47.3667	20.1	30711	6	4767	3640	1575
5055	Jászladány	JN	47.3667	20.1667	21111	5	9273	5922	2404
5061	Tiszasüly	JN	47.3833	20.4	17695	6	9177	1470	788
5062	Kőtelek	JN	47.3333	20.45	11235	6	4514	1631	868
5063	Hunyadfalva	JN	47.3167	20.3833	34050	6	535	191	106
5064	Csataszög	JN	47.2833	20.4	34175	6	1121	315	132
5065	Nagykörű	JN	47.2667	20.45	15574	6	4281	1636	925
5071	Besenyszög	JN	47.3	20.2667	11305	6	13808	3452	1426
5081	Szajol	JN	47.1833	20.3	05874	6	3697	3942	1554
5082	Tiszatenyő	JN	47.1333	20.3833	09627	6	2355	1705	666
5083	Kengyel	JN	47.0833	20.3333	07418	6	7914	4037	1413
5084	Rákócziújfalu	JN	47.0667	20.2667	12423	6	1961	2039	722
5085	Rákóczifalva	JN	47.0833	20.2333	14207	5	3594	5440	2175
5091	Tószeg	JN	47.1	20.15	07490	6	5917	4602	1791
5092	Tiszavárkony	JN	47.0667	20.1833	31866	6	3562	1598	693
5093	Vezseny	JN	47.0333	20.2167	21157	6	2517	690	320
5094	Tiszajenő	JN	47.0333	20.15	29346	6	2819	1656	791
5095	Tiszajenő	JN	47.0333	20.15	29346	6	2819	1656	791
5100	Jászberény	JN	47.5	19.9167	18209	4	22135	27134	11771
5101	Jászberény	JN	47.5	19.9167	18209	4	22135	27134	11771
5102	Jászberény	JN	47.5	19.9167	18209	4	22135	27134	11771
5111	Jászfelsőszentgyörgy	JN	47.5	19.8	23579	6	3928	1925	784
5121	Jászjákóhalma	JN	47.5167	20	25186	6	4504	3105	1375
5122	Jászdózsa	JN	47.5667	20.0167	17978	6	4286	2174	1143
5123	Jászárokszállás	JN	47.6333	19.9833	22105	4	7717	8041	3734
5124	Jászágó	JN	47.6	19.8667	22929	6	3693	738	421
5125	Pusztamonostor	JN	47.55	19.8	15246	6	2462	1615	738
5126	Jászfényszaru	JN	47.5667	19.7167	23339	4	7616	5755	2613
5130	Jászapáti	JN	47.5167	20.15	22202	4	7816	9217	3666
5131	Jászapáti	JN	47.5167	20.15	22202	4	7816	9217	3666
5135	Jászivány	JN	47.5333	20.25	24086	6	3951	392	212
5136	Jászszentandrás	JN	47.5833	20.1833	13514	6	4433	2479	1567
5137	Jászkisér	JN	47.45	20.2167	22798	5	13011	5427	2251
5141	Jásztelek	JN	47.4833	20	23135	6	4115	1656	735
5142	Alattyán	JN	47.4333	20.05	25265	6	3429	2145	917
5143	Jánoshida	JN	47.3833	20.0667	22859	6	3479	2585	1157
5144	Jászboldogháza	JN	47.3667	20	15811	6	5531	1668	821
5152	Jászboldogháza	JN	47.3667	20	15811	6	5531	1668	821
5200	Törökszentmiklós	JN	47.1833	20.4167	27313	4	18516	21758	8989
5201	Törökszentmiklós	JN	47.1833	20.4167	27313	4	18516	21758	8989
5211	Tiszapüspöki	JN	47.2167	20.3167	03373	6	3745	2099	836
5212	Tiszapüspöki	JN	47.2167	20.3167	03373	6	3745	2099	836
5213	Tiszapüspöki	JN	47.2167	20.3167	03373	6	3745	2099	836
5222	Örményes	JN	47.2	20.5833	29382	6	3413	1105	460
5231	Fegyvernek	JN	47.2667	20.5333	16647	5	7148	6629	2680
5232	Tiszabő	JN	47.3	20.4833	10773	6	3504	1936	572
5233	Tiszagyenda	JN	47.3833	20.5167	30304	6	3693	1001	542
5234	Tiszaroff	JN	47.4	20.45	20181	6	5249	1674	977
5235	Tiszabura	JN	47.45	20.4667	22770	6	4520	2801	833
5241	Abádszalók	JN	47.4667	20.6	12441	4	13223	4276	2101
5243	Tiszaderzs	JN	47.5167	20.65	16230	6	2719	1101	644
5244	Tiszaszőlős	JN	47.6167	20.7667	07852	6	4779	1949	742
5300	Karcag	JN	47.3167	20.9333	04923	4	36863	20872	8219
5301	Karcag	JN	47.3167	20.9333	04923	4	36863	20872	8219
5302	Karcag	JN	47.3167	20.9333	04923	4	36863	20872	8219
5309	Berekfürdő	JN	47.3833	20.85	34005	6	1857	956	474
5310	Kisújszállás	JN	47.2167	20.7667	25919	4	20527	11738	4767
5311	Kisújszállás	JN	47.2167	20.7667	25919	4	20527	11738	4767
5321	Kunmadaras	JN	47.4333	20.8	23171	5	15355	5507	2083
5322	Tiszaszentimre	JN	47.4833	20.7333	22789	6	6561	2140	1042
5323	Tiszaszentimre	JN	47.4833	20.7333	22789	6	6561	2140	1042
5324	Tomajmonostora	JN	47.4333	20.7167	09557	6	1376	680	360
5331	Kenderes	JN	47.25	20.6833	17145	4	11124	4917	2013
5340	Kunhegyes	JN	47.3667	20.6333	22567	4	14894	7866	3388
5341	Kunhegyes	JN	47.3667	20.6333	22567	4	14894	7866	3388
5349	Kunhegyes	JN	47.3667	20.6333	22567	4	14894	7866	3388
5350	Tiszafüred	JN	47.6167	20.7667	29726	4	16218	11136	5277
5351	Tiszafüred	JN	47.6167	20.7667	29726	4	16218	11136	5277
5358	Tiszafüred	JN	47.6167	20.7667	29726	4	16218	11136	5277
5359	Tiszafüred	JN	47.6167	20.7667	29726	4	16218	11136	5277
5361	Tiszaigar	JN	47.5333	20.8	28699	6	3402	817	409
5362	Tiszaörs	JN	47.5167	20.8333	15787	6	3710	1291	672
5363	Nagyiván	JN	47.4833	20.9333	21689	6	4316	1168	517
5400	Mezőtúr	JN	47	20.6333	04260	4	28972	18176	7759
5401	Mezőtúr	JN	47	20.6333	04260	4	28972	18176	7759
5403	Mezőtúr	JN	47	20.6333	04260	4	28972	18176	7759
5404	Mezőtúr	JN	47	20.6333	04260	4	28972	18176	7759
5411	Kétpó	JN	47.0833	20.4667	19813	6	6676	723	324
5412	Kuncsorba	JN	47.1333	20.5667	05254	6	3363	637	305
5420	Túrkeve	JN	47.1	20.75	28228	4	23652	9215	3995
5421	Túrkeve	JN	47.1	20.75	28228	4	23652	9215	3995
5430	Tiszaföldvár	JN	46.9833	20.25	13815	4	8034	11548	4724
5431	Tiszaföldvár	JN	46.9833	20.25	13815	4	8034	11548	4724
5432	Tiszaföldvár	JN	46.9833	20.25	13815	4	8034	11548	4724
5435	Martfű	JN	47.0167	20.2833	02626	4	2308	6715	2919
5440	Kunszentmárton	JN	46.8333	20.2833	32504	4	14365	8850	3969
5441	Kunszentmárton	JN	46.8333	20.2833	32504	4	14365	8850	3969
5449	Kunszentmárton	JN	46.8333	20.2833	32504	4	14365	8850	3969
5451	Öcsöd	JN	46.9	20.4	28006	5	10366	3390	1754
5452	Mesterszállás	JN	46.95	20.4333	30234	6	4292	711	393
5453	Mezőhék	JN	47	20.4	26286	6	8982	327	203
5461	Mezőhék	JN	47	20.4	26286	6	8982	327	203
5462	Cibakháza	JN	46.9667	20.2	22938	5	3821	4439	1924
5463	Nagyrév	JN	46.95	20.15	06318	6	2979	726	432
5464	Tiszainoka	JN	46.9	20.15	20446	6	1792	406	220
5465	Cserkeszőlő	JN	46.8667	20.1833	05795	6	3070	2119	1385
5471	Tiszakürt	JN	46.8833	20.1167	30386	6	2837	1463	783
5473	Tiszaug	JN	46.8333	20.1542	14094	6	2504	908	432
5474	Tiszasas	JN	46.8167	20.0833	21494	6	2879	1061	586
5475	Csépa	JN	46.8	20.1333	13170	6	2967	1667	902
5476	Szelevény	JN	46.8333	20.2833	20428	6	4539	1073	588
5500	Gyomaendrőd	BE	46.9333	20.8333	33455	4	30394	14375	6479
5501	Gyomaendrőd	BE	46.9333	20.8333	33455	4	30394	14375	6479
5502	Gyomaendrőd	BE	46.9333	20.8333	33455	4	30394	14375	6479
5510	Dévaványa	BE	47.0333	20.9667	24819	4	21655	8067	3287
5515	Ecsegfalva	BE	47.15	20.9167	09432	6	7899	1232	555
5516	Körösladány	BE	46.9667	21.0833	11615	4	12379	4788	2034
5520	Szeghalom	BE	47.0333	21.1667	21883	4	21713	9314	3899
5521	Szeghalom	BE	47.0333	21.1667	21883	4	21713	9314	3899
5525	Füzesgyarmat	BE	47.1	21.2167	12256	4	12734	5981	2414
5526	Kertészsziget	BE	47.15	21.0667	12618	6	3911	401	189
5527	Bucsa	BE	47.2	21	13471	6	5582	2251	993
5530	Vésztő	BE	46.9167	21.2667	29531	4	12570	7094	3089
5534	Okány	BE	46.9	21.35	19257	6	7062	2688	1267
5536	Körösújfalu	BE	46.9667	21.4	30164	6	2530	610	281
5537	Zsadány	BE	46.9167	21.5	06257	6	6584	1649	768
5538	Biharugra	BE	46.9667	21.6	29610	6	5284	899	579
5539	Körösnagyharsány	BE	47	21.65	10764	6	1991	560	351
5540	Szarvas	BE	46.8667	20.55	23870	4	16157	17557	7531
5541	Szarvas	BE	46.8667	20.55	23870	4	16157	17557	7531
5551	Csabacsűd	BE	46.8333	20.65	31334	5	6685	1879	857
5552	Kardos	BE	46.8167	20.7708	24794	6	4279	654	389
5553	Kondoros	BE	46.7667	20.8	10287	5	8184	5355	2529
5555	Hunya	BE	46.8167	20.85	33297	6	3257	694	423
5556	Örménykút	BE	46.85	20.7833	27438	6	5456	417	217
5561	Békésszentandrás	BE	46.8667	20.4833	02680	5	7745	3909	1928
5600	Békéscsaba	BE	46.6833	21.1	15200	1	19393	64784	29240
5601	Békéscsaba	BE	46.6833	21.1	15200	1	19393	64784	29240
5602	Békéscsaba	BE	46.6833	21.1	15200	1	19393	64784	29240
5603	Békéscsaba	BE	46.6833	21.1	15200	1	19393	64784	29240
5604	Békéscsaba	BE	46.6833	21.1	15200	1	19393	64784	29240
5605	Békéscsaba	BE	46.6833	21.1	15200	1	19393	64784	29240
5609	Csabaszabadi	BE	46.6833	21.0833	34078	6	3271	344	186
5621	Csárdaszállás	BE	46.8667	20.9333	25502	6	5416	468	244
5622	Köröstarcsa	BE	46.8833	21.0333	12900	6	6280	2585	1244
5623	Köröstarcsa	BE	46.8833	21.0333	12900	6	6280	2585	1244
5624	Doboz	BE	46.7333	21.25	33190	5	5447	4345	1898
5630	Békés	BE	46.7667	21.1333	09760	4	12723	20465	8266
5631	Békés	BE	46.7667	21.1333	09760	4	12723	20465	8266
5641	Tarhos	BE	46.8167	21.2167	33075	6	5745	968	378
5643	Bélmegyer	BE	46.8667	21.1833	19390	6	6305	1064	575
5650	Mezőberény	BE	46.8167	21.0333	19628	4	11853	11241	4618
5661	Újkígyós	BE	46.5833	21.0333	02352	5	5492	5436	2251
5662	Csanádapáca	BE	46.55	20.8833	20455	6	5130	2729	1388
5663	Medgyesbodzás	BE	46.5167	20.9667	20765	6	3167	1089	595
5664	Medgyesbodzás	BE	46.5167	20.9667	20765	6	3167	1089	595
5665	Pusztaottlaka	BE	46.55	20.9833	19594	6	1887	374	237
5666	Medgyesegyháza	BE	46.5	21.0333	30128	5	6429	3848	1873
5667	Magyarbánhegyes	BE	46.45	20.9667	27906	6	3656	2462	1101
5668	Nagybánhegyes	BE	46.4667	20.9	26028	6	4224	1223	796
5671	Nagybánhegyes	BE	46.4667	20.9	26028	6	4224	1223	796
5672	Murony	BE	46.7667	21.05	11989	6	3568	1307	575
5673	Kamut	BE	46.7667	20.9833	04279	6	6048	1053	529
5674	Kétsoprony	BE	46.7167	20.8667	03106	6	5124	1507	600
5675	Telekgerendás	BE	46.65	20.9667	12681	6	7237	1599	703
5700	Gyula	BE	46.6474	21.2773	05032	4	25580	32055	13642
5701	Gyula	BE	46.65	21.2833	05032	4	25580	32055	13642
5702	Gyula	BE	46.65	21.2833	05032	4	25580	32055	13642
5703	Gyula	BE	46.65	21.2833	05032	4	25580	32055	13642
5711	Gyula	BE	46.65	21.2833	05032	4	25580	32055	13642
5712	Szabadkígyós	BE	46.6167	21.1	31325	6	4556	2809	1092
5720	Sarkad	BE	46.75	21.3833	28565	4	12557	10463	4323
5721	Sarkad	BE	46.75	21.3833	28565	4	12557	10463	4323
5722	Sarkad	BE	46.75	21.3833	28565	4	12557	10463	4323
5725	Kötegyán	BE	46.7333	21.4833	06804	6	4295	1402	737
5726	Méhkerék	BE	46.7833	21.45	23931	6	2585	2125	878
5727	Újszalonta	BE	46.8	21.5	24350	6	2083	112	75
5731	Sarkadkeresztúr	BE	46.8	21.3833	25168	6	3530	1598	800
5732	Mezőgyán	BE	46.8667	21.5333	04206	6	5986	1119	549
5734	Geszt	BE	46.8833	21.5833	17394	6	5139	756	364
5741	Kétegyháza	BE	46.5333	21.1833	03461	5	5049	4197	1746
5742	Elek	BE	46.5333	21.25	32957	4	5491	5048	1995
5743	Lőkösháza	BE	46.4333	21.2333	21209	6	5202	1868	831
5744	Kevermes	BE	46.4167	21.1833	31574	5	4334	2136	1160
5745	Dombiratos	BE	46.4167	21.1167	22132	6	1830	584	406
5746	Kunágota	BE	46.4333	21.05	16045	6	6396	2685	1390
5747	Almáskamarás	BE	46.4667	21.1	29595	6	1475	869	466
5751	Nagykamarás	BE	46.4667	21.1167	04242	6	4305	1493	858
5752	Nagykamarás	BE	46.4667	21.1167	04242	6	4305	1493	858
5800	Mezőkovácsháza	BE	46.4	20.9167	30322	4	6259	6304	2961
5801	Mezőkovácsháza	BE	46.4	20.9167	30322	4	6259	6304	2961
5802	Mezőkovácsháza	BE	46.4	20.9167	30322	4	6259	6304	2961
5811	Végegyháza	BE	46.3833	20.8667	31228	6	2894	1455	764
5820	Mezőhegyes	BE	46.3167	20.8167	11873	4	15544	5408	2899
5830	Battonya	BE	46.2833	21.0167	18102	4	14571	5838	3099
5836	Dombegyház	BE	46.3333	21.1333	24031	5	5794	2064	1083
5837	Kisdombegyház	BE	46.3667	21.1	18838	6	1261	478	279
5838	Magyardombegyház	BE	46.3833	21.0667	11536	6	765	259	168
5900	Orosháza	BE	46.5667	20.6667	23065	4	20222	30032	14030
5901	Orosháza	BE	46.5667	20.6667	23065	4	20222	30032	14030
5902	Orosháza	BE	46.5667	20.6667	23065	4	20222	30032	14030
5903	Orosháza	BE	46.5667	20.6667	23065	4	20222	30032	14030
5904	Orosháza	BE	46.5667	20.6667	23065	4	20222	30032	14030
5905	Orosháza	BE	46.5667	20.6667	23065	4	20222	30032	14030
5919	Pusztaföldvár	BE	46.5333	20.8	05397	6	5713	1752	905
5920	Csorvás	BE	46.6333	20.8333	26709	4	9018	5302	2393
5925	Gerendás	BE	46.6	20.8667	07393	6	4078	1397	719
5931	Nagyszénás	BE	46.6833	20.6667	08244	5	9556	5256	2366
5932	Gádoros	BE	46.6667	20.6	09511	5	3813	3833	1880
5940	Tótkomlós	BE	46.4167	20.7333	16434	4	12505	6049	2952
5945	Kardoskút	BE	46.4833	20.6667	12177	6	7658	917	429
5946	Békéssámson	BE	46.4167	20.6333	26189	6	7121	2434	1135
5948	Kaszaper	BE	46.4667	20.8333	22752	6	3357	1960	892
6000	Kecskemét	BK	46.9	19.7833	26684	1	32136	111428	46329
6001	Kecskemét	BK	46.9	19.7833	26684	1	32136	111428	46329
6002	Kecskemét	BK	46.9	19.7833	26684	1	32136	111428	46329
6003	Kecskemét	BK	46.9	19.7833	26684	1	32136	111428	46329
6004	Kecskemét	BK	46.9	19.7833	26684	1	32136	111428	46329
6005	Kecskemét	BK	46.9	19.7833	26684	1	32136	111428	46329
6006	Kecskemét	BK	46.9	19.7833	26684	1	32136	111428	46329
6007	Kecskemét	BK	46.9	19.7833	26684	1	32136	111428	46329
6008	Kecskemét	BK	46.9	19.7833	26684	1	32136	111428	46329
6010	Kecskemét	BK	46.9	19.7833	26684	1	32136	111428	46329
6031	Szentkirály	BK	46.9167	19.9333	21120	6	10189	1958	914
6032	Nyárlőrinc	BK	46.8622	19.8733	23056	6	6636	2364	1013
6033	Városföld	BK	46.8167	19.7667	10667	6	6287	2186	807
6034	Helvécia	BK	46.8333	19.6167	04093	6	5647	4362	1588
6035	Ballószög	BK	46.8667	19.5833	13408	6	3500	3356	1060
6041	Kerekegyháza	BK	46.9372	19.4781	22530	4	8128	6225	2736
6042	Fülöpháza	BK	46.8833	19.4167	31468	6	4706	862	479
6043	Kunbaracs	BK	46.9833	19.4167	07728	6	5511	655	328
6044	Kunbaracs	BK	46.9833	19.4167	07728	6	5511	655	328
6045	Ladánybene	BK	47.0333	19.45	05786	6	4074	1688	801
6050	Lajosmizse	BK	47.0167	19.55	17677	4	16466	11053	4886
6055	Felsőlajos	BK	47.0667	19.5167	33598	6	1141	1003	409
6060	Tiszakécske	BK	46.9333	20.1	30623	4	13327	11504	5206
6061	Tiszakécske	BK	46.9333	20.1	30623	4	13327	11504	5206
6062	Tiszakécske	BK	46.9333	20.1	30623	4	13327	11504	5206
6063	Tiszakécske	BK	46.9333	20.1	30623	4	13327	11504	5206
6064	Tiszaug	BK	46.8515	20.0553	14094	6	2504	908	432
6065	Lakitelek	BK	46.8761	19.9889	06202	5	5466	4449	1966
6066	Tiszaalpár	BK	46.8217	19.9842	24545	5	9113	5031	2314
6067	Tiszaalpár	BK	46.8217	19.9842	24545	5	9113	5031	2314
6070	Izsák	BK	46.8014	19.3547	21999	4	11376	6004	2904
6075	Páhi	BK	46.7167	19.4	18670	6	3896	1213	688
6076	Ágasegyháza	BK	46.8333	19.45	17686	6	5587	1912	898
6077	Orgovány	BK	46.7486	19.4736	16939	6	9916	3282	1656
6078	Jakabszállás	BK	46.7603	19.6072	17923	6	7086	2645	1235
6080	Szabadszállás	BK	46.8728	19.2242	25061	4	16462	6221	3083
6085	Fülöpszállás	BK	46.8178	19.2386	14058	6	9132	2357	1287
6086	Szalkszentmárton	BK	46.9742	19.02	19947	6	8208	2948	1279
6087	Dunavecse	BK	46.9167	18.9833	07612	4	6677	4026	1714
6088	Apostag	BK	46.8833	18.95	21148	6	3194	2035	971
6090	Kunszentmiklós	BK	47.0333	19.1333	28130	4	17211	8704	3545
6093	Kunszentmiklós	BK	47.0333	19.1333	28130	4	17211	8704	3545
6096	Kunpeszér	BK	47.0667	19.2833	31918	6	7755	641	306
6097	Kunadacs	BK	46.95	19.3167	05856	6	8990	1612	770
6098	Tass	BK	47.0167	19.0333	20525	6	7472	2957	1143
6100	Kiskunfélegyháza	BK	46.7136	19.8522	20297	4	25630	30523	14644
6101	Kiskunfélegyháza	BK	46.7136	19.8522	20297	4	25630	30523	14644
6102	Kiskunfélegyháza	BK	46.7136	19.8522	20297	4	25630	30523	14644
6111	Gátér	BK	46.6833	19.9667	26383	6	3089	989	492
6112	Pálmonostora	BK	46.6278	19.9422	02705	6	5328	1818	1094
6113	Petőfiszállás	BK	46.6167	19.8333	15431	6	6779	1495	915
6114	Bugac	BK	46.6889	19.6794	32823	5	13111	2869	1481
6114	Bugacpusztaháza	BK	46.6889	19.6794	33631	6	4300	307	143
6115	Kunszállás	BK	46.7667	19.75	31893	6	2085	1660	743
6116	Fülöpjakab	BK	46.6767	19.8343	33622	6	2316	1169	494
6120	Kiskunmajsa	BK	46.4903	19.74	24396	4	22199	11707	5434
6131	Szank	BK	46.5544	19.6722	11794	6	7483	2472	1167
6132	Móricgát	BK	46.4915	19.7487	34096	6	3289	490	378
6133	Jászszentlászló	BK	46.5681	19.7611	08378	6	6034	2537	1299
6134	Kömpöc	BK	46.4667	19.8667	13806	6	2998	744	396
6135	Csólyospálos	BK	46.4183	19.8436	12025	6	6510	1699	1087
6136	Harkakötöny	BK	46.45	19.6	08350	6	5270	932	395
6200	Kiskőrös	BK	46.6206	19.2886	09344	4	10223	14452	6770
6201	Kiskőrös	BK	46.6206	19.2886	09344	4	10223	14452	6770
6211	Kaskantyú	BK	46.6667	19.4	30605	6	5828	937	559
6221	Akasztó	BK	46.6917	19.2081	21944	6	6488	3367	1557
6222	Csengőd	BK	46.7167	19.2667	12344	6	4889	2176	1180
6223	Soltszentimre	BK	46.7697	19.2831	18218	6	4449	1302	668
6224	Tabdi	BK	46.6833	19.3	25432	6	2139	1127	549
6230	Soltvadkert	BK	46.5781	19.3958	19983	4	10886	7519	3369
6235	Bócsa	BK	46.6	19.5	08305	6	9704	1816	945
6236	Tázlár	BK	46.5486	19.5203	24998	6	7338	1782	911
6237	Kecel	BK	46.5253	19.2519	19789	4	11448	8892	3787
6238	Imrehegy	BK	46.4833	19.3167	08095	6	7031	738	355
6239	Császártöltés	BK	46.4219	19.1836	10472	6	8206	2457	1055
6300	Kalocsa	BK	46.5339	18.9861	06442	4	5318	17492	7737
6301	Kalocsa	BK	46.5264	18.9858	06442	4	5318	17492	7737
6311	Öregcsertő	BK	46.5139	19.1117	08679	6	4306	888	423
6320	Solt	BK	46.7997	19.0161	29115	4	13267	6632	3000
6321	Újsolt	BK	46.8667	19.1167	08785	6	3298	152	127
6323	Dunaegyháza	BK	46.8333	18.95	21069	6	1012	1543	728
6325	Dunatetétlen	BK	46.75	19.1167	14766	6	4319	549	283
6326	Harta	BK	46.6936	19.0314	18458	5	12968	3414	1664
6327	Harta	BK	46.6936	19.0314	18458	5	12968	3414	1664
[truncated: 2,154 more rows]
